# Supplementary material for: SKAP2 acts downstream of CD11b/CD18 and regulates neutrophil effector function
Source: Front Immunol. 2024 Feb 29;15:1344761. doi: 10.3389/fimmu.2024.1344761 (PMC10937362; doi:10.3389/fimmu.2024.1344761)
Supplement: Supplementary file 1 [file Table_1.xlsx]

## Sheet: BioID analysis KINDLIN3
Headings	birA-KINDLIN3 biotin+	birA-KINDLIN3 biotin+	NB4 WT biotin+	birA-KINDLIN3 biotin+	birA-KINDLIN3 biotin+	birA-KINDLIN3 biotin+	birA-KINDLIN3 biotin-	birA-KINDLIN3 biotin-	birA-KINDLIN3 biotin-	NB4 WT biotin+	NB4 WT biotin+	NB4 WT biotin+	NB4 WT biotin-	NB4 WT biotin-	NB4 WT biotin-	birA-KINLDIN3 biotin+	birA-KINLDIN3 biotin+	birA-KINLDIN3 biotin+	birA-KINLDIN3 biotin-	birA-KINLDIN3 biotin-	birA-KINLDIN3 biotin-	NB4 WT biotin+	NB4 WT biotin+	NB4 WT biotin+	NB4 WT biotin-	NB4 WT biotin-	NB4 WT biotin-
	vs	vs	vs	sample 1	sample 2	sample 3	sample 1	sample 2	sample 3	sample 1	sample 2	sample 3	sample 1	sample 2	sample 3	sample 1	sample 2	sample 3	sample 1	sample 2	sample 3	sample 1	sample 2	sample 3	sample 1	sample 2	sample 3
	NB4 WT biotin+	birA-KINDLIN3 biotin-	NB4 WT biotin-	LFQ	LFQ	LFQ	LFQ	LFQ	LFQ	LFQ	LFQ	LFQ	LFQ	LFQ	LFQ	LFQ imputed	LFQ imputed	LFQ imputed	LFQ imputed	LFQ imputed	LFQ imputed	LFQ imputed	LFQ imputed	LFQ imputed	LFQ imputed	LFQ imputed	LFQ imputed	Genenames	UID
	0	0	0	28.2964	28.5069	28.3425	28.1042	28.5223	28.1001	27.6108	27.3787	27.5162	28.0372	27.5794	27.5221	28.2964	28.5069	28.3425	28.1042	28.5223	28.1001	27.6108	27.3787	27.5162	28.0372	27.5794	27.5221	CDC2;CDK1	UID1
	1	1	0	29.363	30.1999	28.7213	26.8541	25.7696	26.3282	23.6764	23.8983	23.4978	24.4683	23.819	24.8873	29.363	30.1999	28.7213	26.8541	25.7696	26.3282	23.6764	23.8983	23.4978	24.4683	23.819	24.8873	HDLBP	UID2
	0	0	0	29.2283	28.6509	28.9032	28.9526	29.0394	29.0187	29.2001	29.2066	28.955	29.6098	28.9437	28.8614	29.2283	28.6509	28.9032	28.9526	29.0394	29.0187	29.2001	29.2066	28.955	29.6098	28.9437	28.8614	TMEM120A;TMPIT	UID3
	0	0	0	NA	26.5923	NA	NA	NA	25.825	26.0857	NA	NA	26.5815	25.5846	25.5306	23.6092	26.5923	25.0511	22.7985	23.1741	25.825	26.0857	23.0339	23.0715	26.5815	25.5846	25.5306	ELOF1	UID4
	0	0	0	NA	24.9302	NA	25.5392	25.6297	24.8959	24.9752	25.5066	25.7762	26.5442	26.2349	25.5732	24.4284	24.9302	24.066	25.5392	25.6297	24.8959	24.9752	25.5066	25.7762	26.5442	26.2349	25.5732	GFI1B	UID5
	0	0	0	NA	NA	24.894	24.2532	25.0183	25.4445	NA	24.885	NA	25.0926	25.2703	24.7715	24.4614	24.7128	24.894	24.2532	25.0183	25.4445	23.7114	24.885	24.1006	25.0926	25.2703	24.7715	PSMA2	UID6
	0	0	0	32.4008	32.4332	32.2256	33.0706	32.6066	32.8035	32.6283	32.6731	32.691	32.5551	32.5904	32.6823	32.4008	32.4332	32.2256	33.0706	32.6066	32.8035	32.6283	32.6731	32.691	32.5551	32.5904	32.6823	TCEB3	UID7
	0	0	0	NA	24.8479	24.9538	NA	NA	24.9021	25.4875	NA	NA	24.9748	25.1166	25.0532	24.6348	24.8479	24.9538	22.6244	24.1769	24.9021	25.4875	22.9418	25.2702	24.9748	25.1166	25.0532	ZSCAN26;ZNF187	UID9
	0	0	0	25.2128	NA	25.9647	25.5145	26.6759	26.4151	25.5569	24.9967	25.3671	NA	25.2599	NA	25.2128	23.2007	25.9647	25.5145	26.6759	26.4151	25.5569	24.9967	25.3671	23.6206	25.2599	23.2979	NOSIP	UID10
	0	0	0	25.2045	NA	24.9859	24.9796	24.4978	24.9762	24.7703	NA	24.4414	NA	25.1272	NA	25.2045	23.8264	24.9859	24.9796	24.4978	24.9762	24.7703	25.0887	24.4414	24.7316	25.1272	23.4222	PTPRC	UID13
	0	0	0	26.7108	26.5491	27.3116	26.7774	27.0768	27.1658	26.8321	26.4455	26.4787	26.5137	27.1499	27.0989	26.7108	26.5491	27.3116	26.7774	27.0768	27.1658	26.8321	26.4455	26.4787	26.5137	27.1499	27.0989	DCAF13	UID17
	1	1	0	29.0177	28.6377	28.0179	26.2623	24.8722	26.5872	24.6361	NA	NA	24.5277	NA	24.3929	29.0177	28.6377	28.0179	26.2623	24.8722	26.5872	24.6361	23.825	22.9714	24.5277	24.4744	24.3929	GRIPAP1	UID19
	0	1	0	27.3353	26.846	26.5522	NA	NA	NA	NA	26.1555	26.5523	NA	25.9521	NA	27.3353	26.846	26.5522	23.7605	23.2605	23.6673	23.4163	26.1555	26.5523	24.6987	25.9521	22.6388	PTPRJ	UID21
	0	0	0	27.638	27.7539	27.5465	27.9234	27.9408	27.6427	27.4603	27.5088	27.4908	28.2486	27.4394	27.7885	27.638	27.7539	27.5465	27.9234	27.9408	27.6427	27.4603	27.5088	27.4908	28.2486	27.4394	27.7885	IKZF1	UID26
	0	0	0	31.1054	30.5764	30.3464	30.8689	30.355	30.1428	30.1964	31.0612	30.592	30.2013	30.6147	30.6942	31.1054	30.5764	30.3464	30.8689	30.355	30.1428	30.1964	31.0612	30.592	30.2013	30.6147	30.6942	MAGT1	UID27
	0	0	0	28.1625	28.8005	28.4487	28.1973	28.9195	28.627	28.63	28.0001	28.7045	28.8055	28.3487	28.2741	28.1625	28.8005	28.4487	28.1973	28.9195	28.627	28.63	28.0001	28.7045	28.8055	28.3487	28.2741	SPCS2	UID30
	0	0	0	26.4271	26.7907	26.7861	26.7685	26.7066	27.3838	27.1486	27.6623	27.1939	27.6166	27.5473	27.2724	26.4271	26.7907	26.7861	26.7685	26.7066	27.3838	27.1486	27.6623	27.1939	27.6166	27.5473	27.2724	SLIRP	UID34
	0	0	0	25.9855	26.5164	26.8284	26.5662	25.9045	26.4096	25.3847	25.6936	26.0464	NA	25.2775	24.8717	25.9855	26.5164	26.8284	26.5662	25.9045	26.4096	25.3847	25.6936	26.0464	23.9786	25.2775	24.8717	GPX1	UID35
	0	0	0	33.9974	33.5938	34.0259	33.6062	33.6814	33.451	33.7787	33.8827	33.6683	33.8311	33.8516	34.1098	33.9974	33.5938	34.0259	33.6062	33.6814	33.451	33.7787	33.8827	33.6683	33.8311	33.8516	34.1098	EIF5B	UID36
	1	0	0	26.9885	27.2565	26.5088	26.5306	26.4731	26.8965	26.1965	25.5517	25.7024	26.513	25.9664	26.5022	26.9885	27.2565	26.5088	26.5306	26.4731	26.8965	26.1965	25.5517	25.7024	26.513	25.9664	26.5022	IKBKG	UID37
	1	0	0	26.5838	26.0944	26.063	25.3671	25.3502	25.811	25.8663	NA	NA	25.8843	25.0039	25.2003	26.5838	26.0944	26.063	25.3671	25.3502	25.811	25.8663	23.4139	22.8362	25.8843	25.0039	25.2003	TEX2	UID38
	1	0	0	25.3018	25.2486	25.437	24.6836	NA	24.6567	NA	NA	NA	24.6981	24.8962	24.6462	25.3018	25.2486	25.437	24.6836	24.1038	24.6567	24.0506	24.5444	23.503	24.6981	24.8962	24.6462	DDX50	UID39
	1	0	0	26.9039	26.2455	26.056	25.6396	NA	NA	NA	NA	NA	25.5867	NA	NA	26.9039	26.2455	26.056	25.6396	23.9848	24.0251	24.6196	22.7941	23.8909	25.5867	24.8198	23.3017	RELA	UID43
	0	0	0	27.5705	27.2267	27.2899	27.5416	27.2056	26.7225	27.0636	27.5131	26.8823	27.5048	27.3879	27.0522	27.5705	27.2267	27.2899	27.5416	27.2056	26.7225	27.0636	27.5131	26.8823	27.5048	27.3879	27.0522	CLTC	UID44
	1	0	0	24.8038	24.8353	NA	24.3388	25.034	24.5057	NA	NA	NA	25.4324	24.8966	NA	24.8038	24.8353	24.3462	24.3388	25.034	24.5057	23.7917	23.4224	23.5023	25.4324	24.8966	24.3411	ZMYND8	UID47
	0	0	0	28.7769	28.8039	29.1257	29.3184	29.1791	29.1039	29.356	29.5448	29.548	29.6732	29.7289	29.6085	28.7769	28.8039	29.1257	29.3184	29.1791	29.1039	29.356	29.5448	29.548	29.6732	29.7289	29.6085	POLR2E	UID48
	0	0	0	25.8938	26.599	26.6232	26.3653	26.4028	26.1312	26.2284	26.3679	25.8193	26.093	26.2542	26.0056	25.8938	26.599	26.6232	26.3653	26.4028	26.1312	26.2284	26.3679	25.8193	26.093	26.2542	26.0056	ABCB7	UID49
	0	0	0	32.2321	32.0401	32.3306	32.2677	32.6169	32.5308	32.8346	32.6291	32.5429	33.0627	32.8051	32.7553	32.2321	32.0401	32.3306	32.2677	32.6169	32.5308	32.8346	32.6291	32.5429	33.0627	32.8051	32.7553	GLTSCR1	UID52
	1	1	0	28.6236	28.4019	27.9078	26.1517	26.1553	26.2155	25.6251	23.102	NA	26.1259	25.0938	NA	28.6236	28.4019	27.9078	26.1517	26.1553	26.2155	25.6251	23.102	24.1683	26.1259	25.0938	24.4423	C10orf11	UID53
	1	0	-1	24.7603	NA	NA	25.1696	26.0435	24.7496	NA	NA	NA	25.333	25.3942	26.2399	24.7603	24.0187	25.1194	25.1696	26.0435	24.7496	22.5546	23.1566	23.5715	25.333	25.3942	26.2399	HYOU1	UID54
	0	0	0	27.6084	27.8377	28.0275	26.8808	27.7336	27.6771	27.9918	27.6235	27.876	28.0921	28.3244	27.6762	27.6084	27.8377	28.0275	26.8808	27.7336	27.6771	27.9918	27.6235	27.876	28.0921	28.3244	27.6762	RBM15	UID55
	0	0	0	31.6777	31.5861	31.7155	31.5843	31.6424	31.6332	31.9881	31.9832	31.8495	32.2673	32.1042	31.9508	31.6777	31.5861	31.7155	31.5843	31.6424	31.6332	31.9881	31.9832	31.8495	32.2673	32.1042	31.9508	RSBN1	UID56
	-1	-1	0	29.706	29.3931	29.5353	30.9566	30.1009	31.2773	31.4393	31.7826	32.5229	31.2258	31.805	31.7591	29.706	29.3931	29.5353	30.9566	30.1009	31.2773	31.4393	31.7826	32.5229	31.2258	31.805	31.7591	TPM3	UID57
	0	0	0	26.0375	26.2139	25.8205	25.4219	26.2443	25.8683	25.9172	25.4837	25.3861	25.4645	25.561	NA	26.0375	26.2139	25.8205	25.4219	26.2443	25.8683	25.9172	25.4837	25.3861	25.4645	25.561	23.7339	RIN3	UID59
	0	0	0	27.3459	28.7142	28.1095	NA	28.8312	28.791	28.1832	28.1394	27.596	27.389	28.7763	NA	27.3459	28.7142	28.1095	24.4141	28.8312	28.791	28.1832	28.1394	27.596	27.389	28.7763	23.0775	AKAP13	UID61
	0	0	0	30.6945	30.817	30.835	30.7064	30.9125	30.9808	30.6272	30.6133	30.5616	30.8953	30.6839	30.6694	30.6945	30.817	30.835	30.7064	30.9125	30.9808	30.6272	30.6133	30.5616	30.8953	30.6839	30.6694	NDUFA10	UID63
	0	0	0	29.3413	29.137	28.9764	29.5553	29.509	29.6086	29.5523	29.8387	29.6309	29.2567	29.4323	29.5523	29.3413	29.137	28.9764	29.5553	29.509	29.6086	29.5523	29.8387	29.6309	29.2567	29.4323	29.5523	ZCCHC17	UID64
	0	0	0	26.9754	26.607	26.0968	25.9761	26.6084	26.6447	25.4322	25.1845	25.4962	25.8507	NA	25.4542	26.9754	26.607	26.0968	25.9761	26.6084	26.6447	25.4322	25.1845	25.4962	25.8507	23.653	25.4542	VPS11	UID65
	0	0	0	33.0699	32.3728	31.919	33.6048	32.5531	32.9537	33.1508	34.3495	33.7216	32.1408	33.5489	34.1723	33.0699	32.3728	31.919	33.6048	32.5531	32.9537	33.1508	34.3495	33.7216	32.1408	33.5489	34.1723	RPL17;RPL17-C18orf32	UID66
	0	0	0	29.1191	28.6799	29.4123	29.4689	29.1357	29.2873	29.6902	30.5556	29.7451	29.6535	29.8994	29.8099	29.1191	28.6799	29.4123	29.4689	29.1357	29.2873	29.6902	30.5556	29.7451	29.6535	29.8994	29.8099	AP2M1	UID67
	0	0	0	29.281	29.5888	29.6438	29.3121	29.8147	29.7337	29.2489	29.1223	29.0704	29.3156	29.3045	29.0032	29.281	29.5888	29.6438	29.3121	29.8147	29.7337	29.2489	29.1223	29.0704	29.3156	29.3045	29.0032	APOOL	UID69
	1	0	0	25.749	25.5772	25.8204	NA	NA	NA	NA	NA	NA	NA	NA	NA	25.749	25.5772	25.8204	23.9386	23.9789	24.5059	24.1912	24.2782	23.3332	25.4834	23.6461	22.9977	MAPK8IP3	UID70
	0	0	0	27.4313	26.8714	26.8711	27.3726	27.4904	27.338	27.2752	27.8883	27.5994	27.5131	27.1221	27.7605	27.4313	26.8714	26.8711	27.3726	27.4904	27.338	27.2752	27.8883	27.5994	27.5131	27.1221	27.7605	MED6	UID73
	1	0	0	27.0928	25.7838	26.7203	25.6809	NA	NA	NA	NA	NA	25.1137	NA	NA	27.0928	25.7838	26.7203	25.6809	24.68	24.1281	24.2736	24.0382	22.5099	25.1137	24.8684	23.5257	DHX29	UID74
	0	0	0	31.9635	32.2395	31.8709	32.3362	32.451	32.5082	32.8335	32.8069	32.7358	32.5342	32.4605	32.5007	31.9635	32.2395	31.8709	32.3362	32.451	32.5082	32.8335	32.8069	32.7358	32.5342	32.4605	32.5007	C11orf31;SELH	UID75
	0	0	0	26.0375	26.6867	26.3837	25.9346	26.3606	26.759	25.8743	25.6846	25.4873	25.9817	25.6014	25.8763	26.0375	26.6867	26.3837	25.9346	26.3606	26.759	25.8743	25.6846	25.4873	25.9817	25.6014	25.8763	SRP19	UID77
	1	1	0	26.3736	26.1009	26.0776	NA	NA	NA	NA	NA	NA	NA	NA	NA	26.3736	26.1009	26.0776	23.4335	24.5767	23.9501	22.5038	24.3139	22.7679	22.9442	23.6109	22.0259	RAVER1	UID78
	0	0	0	21.9663	NA	NA	NA	NA	NA	24.1047	21.1193	23.6608	NA	23.6078	23.1246	21.9663	24.2981	25.9173	24.6969	25.3866	23.9065	24.1047	21.1193	23.6608	23.6503	23.6078	23.1246	HMGN3	UID79
	1	1	0	26.0625	26.5131	26.3631	NA	NA	NA	NA	NA	NA	NA	NA	NA	26.0625	26.5131	26.3631	24.263	23.7231	24.3423	24.3415	24.2234	22.5345	24.0372	24.7634	22.946	LPP	UID80
	0	0	0	30.6407	31.0891	31.0837	30.8601	31.4786	31.4325	30.6214	30.2818	30.3583	30.7136	30.6083	30.1454	30.6407	31.0891	31.0837	30.8601	31.4786	31.4325	30.6214	30.2818	30.3583	30.7136	30.6083	30.1454	IDH3B	UID81
	0	0	0	25.9803	25.8145	25.8408	25.8233	25.8432	25.8342	26.1301	25.8944	26.0092	25.5054	25.4807	26.0102	25.9803	25.8145	25.8408	25.8233	25.8432	25.8342	26.1301	25.8944	26.0092	25.5054	25.4807	26.0102	GAS8	UID82
	0	0	0	25.9615	26.4618	26.0271	26.3054	26.4153	26.1056	25.7614	25.484	25.7783	26.4866	26.1677	25.5472	25.9615	26.4618	26.0271	26.3054	26.4153	26.1056	25.7614	25.484	25.7783	26.4866	26.1677	25.5472	PPIP5K2	UID83
	0	0	0	26.8383	27.1293	27.6175	26.3515	27.604	27.5854	27.2979	26.1969	26.4693	NA	26.1806	26.2616	26.8383	27.1293	27.6175	26.3515	27.604	27.5854	27.2979	26.1969	26.4693	24.5673	26.1806	26.2616	NDUFB6	UID84
	0	0	0	25.8788	NA	26.1153	25.4224	26.3661	26.2038	25.8362	NA	25.3863	26.2401	NA	25.4797	25.8788	24.9778	26.1153	25.4224	26.3661	26.2038	25.8362	23.2641	25.3863	26.2401	23.7291	25.4797	EAPP	UID86
	0	0	0	28.2744	28.3195	28.496	28.4065	28.4405	28.5926	28.0388	28.2093	27.7174	29.0417	27.6264	28.1713	28.2744	28.3195	28.496	28.4065	28.4405	28.5926	28.0388	28.2093	27.7174	29.0417	27.6264	28.1713	OXA1L	UID87
	0	0	0	29.4481	29.7479	29.7606	29.9974	30.2568	30.1967	30.4746	30.3935	30.2151	30.3529	30.0772	30.0788	29.4481	29.7479	29.7606	29.9974	30.2568	30.1967	30.4746	30.3935	30.2151	30.3529	30.0772	30.0788	NOL4L	UID88
	0	0	0	26.5574	NA	26.2659	NA	26.1752	26.4238	25.5791	NA	25.9616	26.0879	25.3226	25.735	26.5574	23.7965	26.2659	23.1955	26.1752	26.4238	25.5791	21.8154	25.9616	26.0879	25.3226	25.735	LRRC41	UID90
	0	0	0	32.1065	32.155	32.1598	32.523	32.6086	32.6296	32.9699	33.3013	33.1452	32.6	33.1244	33.1029	32.1065	32.155	32.1598	32.523	32.6086	32.6296	32.9699	33.3013	33.1452	32.6	33.1244	33.1029	OAS2	UID91
	1	1	0	25.7848	25.739	25.6944	23.7907	NA	NA	NA	NA	NA	NA	NA	NA	25.7848	25.739	25.6944	23.7907	24.2861	23.6319	22.1806	23.6228	22.5345	24.0854	24.6168	24.2924	2008-09-01	UID94
	0	0	0	28.2142	27.7537	27.5497	27.1927	26.6811	26.8298	26.1868	NA	26.4053	26.9445	NA	26.5424	28.2142	27.7537	27.5497	27.1927	26.6811	26.8298	26.1868	24.1431	26.4053	26.9445	23.6237	26.5424	STAU1	UID95
	0	0	0	25.8847	25.6136	25.4844	25.6775	26.0794	26.3311	25.9837	26.1163	26.0584	26.9435	26.3483	26.6072	25.8847	25.6136	25.4844	25.6775	26.0794	26.3311	25.9837	26.1163	26.0584	26.9435	26.3483	26.6072	CHTOP	UID96
	0	0	0	24.9679	24.9962	24.5271	NA	NA	24.2114	NA	NA	NA	NA	NA	NA	24.9679	24.9962	24.5271	23.838	23.8853	24.2114	23.9906	24.014	23.4955	23.7918	23.7392	24.5214	ACAP2	UID97
	0	0	0	27.4107	27.6976	27.5454	27.5723	27.8392	27.7392	27.5631	26.6199	27.4029	27.5264	27.4795	27.3393	27.4107	27.6976	27.5454	27.5723	27.8392	27.7392	27.5631	26.6199	27.4029	27.5264	27.4795	27.3393	KLF13	UID98
	0	0	0	28.1344	28.3272	28.1949	28.1652	28.2493	28.4442	28.5004	28.5301	28.6333	28.4084	28.8203	28.556	28.1344	28.3272	28.1949	28.1652	28.2493	28.4442	28.5004	28.5301	28.6333	28.4084	28.8203	28.556	SYTL1	UID99
	0	0	0	27.0752	27.2125	26.6873	27.2638	26.899	26.9788	26.522	26.5371	27.0371	27.0003	26.452	26.6641	27.0752	27.2125	26.6873	27.2638	26.899	26.9788	26.522	26.5371	27.0371	27.0003	26.452	26.6641	PSME2	UID100
	1	1	0	26.6976	27.8213	27.28	NA	NA	25.3681	NA	25.9053	NA	NA	NA	NA	26.6976	27.8213	27.28	23.3943	24.2227	25.3681	23.2946	25.9053	24.5112	24.3592	22.5965	24.4993	KIAA1524	UID101
	0	0	0	26.9353	27.2973	27.2208	26.3863	27.0991	27.1686	26.6323	26.734	26.3921	26.4539	26.6611	26.2505	26.9353	27.2973	27.2208	26.3863	27.0991	27.1686	26.6323	26.734	26.3921	26.4539	26.6611	26.2505	KIAA1033	UID102
	0	0	0	29.5285	29.0094	28.8798	28.8691	28.3754	28.5475	28.3631	28.5515	28.2282	28.74	28.4225	28.4095	29.5285	29.0094	28.8798	28.8691	28.3754	28.5475	28.3631	28.5515	28.2282	28.74	28.4225	28.4095	IFIT2	UID103
	0	0	0	25.6171	24.7764	24.7557	24.6188	NA	25.345	25.1957	NA	24.9388	24.9581	25.194	24.2212	25.6171	24.7764	24.7557	24.6188	23.2762	25.345	25.1957	24.896	24.9388	24.9581	25.194	24.2212	WDR6	UID104
	1	0	0	28.6871	29.11	28.5871	27.932	28.5507	28.4041	27.7272	26.9441	27.0879	27.6922	27.6816	27.2695	28.6871	29.11	28.5871	27.932	28.5507	28.4041	27.7272	26.9441	27.0879	27.6922	27.6816	27.2695	PSMC6	UID107
	1	1	0	28.7192	28.1335	28.0324	26.959	26.5093	26.5879	26.229	25.742	25.6447	27.0021	25.6133	26.0751	28.7192	28.1335	28.0324	26.959	26.5093	26.5879	26.229	25.742	25.6447	27.0021	25.6133	26.0751	AAK1	UID111
	0	0	0	26.1437	26.3021	25.9689	27.0581	26.4751	26.8136	27.0502	27.1773	27.0361	27.2512	27.2028	27.1479	26.1437	26.3021	25.9689	27.0581	26.4751	26.8136	27.0502	27.1773	27.0361	27.2512	27.2028	27.1479	C21orf33	UID114
	0	0	0	25.6473	25.7759	25.9715	25.6358	25.81	25.9526	25.2828	25.1777	25.5116	26.1182	25.8836	25.4486	25.6473	25.7759	25.9715	25.6358	25.81	25.9526	25.2828	25.1777	25.5116	26.1182	25.8836	25.4486	RTFDC1	UID115
	-1	0	0	25.4587	NA	NA	25.6926	NA	25.6942	26.5695	26.065	26.4152	26.689	27.0293	26.4176	25.4587	24.7953	24.0302	25.6926	23.6268	25.6942	26.5695	26.065	26.4152	26.689	27.0293	26.4176	WDR18	UID116
	0	0	0	27.2206	27.7423	27.4931	27.2792	27.6603	27.6668	27.6497	26.7374	27.3245	27.4189	27.1423	27.0233	27.2206	27.7423	27.4931	27.2792	27.6603	27.6668	27.6497	26.7374	27.3245	27.4189	27.1423	27.0233	MBNL1;MBLL;MBNL2	UID117
	0	0	0	28.6696	28.477	28.601	28.8333	28.7586	28.7183	28.9422	28.7968	28.7432	28.5897	28.8869	28.9666	28.6696	28.477	28.601	28.8333	28.7586	28.7183	28.9422	28.7968	28.7432	28.5897	28.8869	28.9666	VDAC2	UID118
	0	0	0	28.5446	28.4373	28.4132	28.7044	28.6079	28.6766	28.7048	28.3559	28.5609	28.0206	28.5815	28.764	28.5446	28.4373	28.4132	28.7044	28.6079	28.6766	28.7048	28.3559	28.5609	28.0206	28.5815	28.764	VAV1	UID119
	1	0	0	26.2205	25.6799	25.0331	25.9482	26.4932	26.4305	NA	25.2134	NA	25.4847	25.3142	26.1504	26.2205	25.6799	25.0331	25.9482	26.4932	26.4305	23.3476	25.2134	24.1632	25.4847	25.3142	26.1504	PTPN9	UID120
	0	0	0	26.3862	26.3295	26.184	26.6209	25.9026	26.4401	NA	25.4929	26.0601	26.2191	25.8284	26.1045	26.3862	26.3295	26.184	26.6209	25.9026	26.4401	23.8785	25.4929	26.0601	26.2191	25.8284	26.1045	HNRNPUL1	UID122
	1	0	0	27.2371	27.3597	27.1063	26.3601	26.4222	26.7415	25.7752	25.8538	25.971	26.1046	25.6965	26.1607	27.2371	27.3597	27.1063	26.3601	26.4222	26.7415	25.7752	25.8538	25.971	26.1046	25.6965	26.1607	MADD	UID124
	0	0	0	24.4456	24.1746	NA	24.8572	24.9816	25.0542	24.7734	24.9828	24.5422	26.6652	25.319	25.2938	24.4456	24.1746	23.7431	24.8572	24.9816	25.0542	24.7734	24.9828	24.5422	26.6652	25.319	25.2938	GPALPP1	UID128
	0	0	0	25.7467	25.5636	24.5388	NA	NA	NA	NA	NA	NA	25.976	NA	NA	25.7467	25.5636	24.5388	24.9458	24.8136	23.2147	24.1643	22.3571	23.555	25.976	24.8751	22.7042	NOLC1	UID131
	0	0	0	29.2123	29.3315	29.2707	29.6208	29.8313	29.4227	29.2152	29.0595	28.7424	29.6982	29.5224	29.4327	29.2123	29.3315	29.2707	29.6208	29.8313	29.4227	29.2152	29.0595	28.7424	29.6982	29.5224	29.4327	ABI1	UID133
	1	1	0	27.7138	27.3037	27.1366	NA	26.097	25.7171	NA	NA	NA	NA	NA	NA	27.7138	27.3037	27.1366	24.3261	26.097	25.7171	24.317	24.7788	24.1666	24.9594	24.4636	23.5474	DCTN3	UID134
	1	1	0	25.1297	24.9371	25.246	NA	NA	NA	NA	23.6182	NA	NA	NA	NA	25.1297	24.9371	25.246	23.769	24.0315	24.1048	23.4893	23.6182	22.9667	24.4545	24.0025	23.787	COG4	UID137
	-1	0	0	27.6497	27.5427	27.507	28.2043	27.8712	28.3101	28.7855	28.861	29.1556	29.0395	28.7396	28.5616	27.6497	27.5427	27.507	28.2043	27.8712	28.3101	28.7855	28.861	29.1556	29.0395	28.7396	28.5616	GSN	UID138
	0	0	0	26.0095	NA	NA	25.4493	NA	NA	25.4302	25.9927	26.0527	NA	26.5463	26.2445	26.0095	23.3759	25.1751	25.4493	23.0376	23.4799	25.4302	25.9927	26.0527	23.6756	26.5463	26.2445	MBD1	UID140
	0	0	0	29.0209	29.466	29.6085	28.6039	29.5646	29.5501	29.7617	29.0711	28.8633	29.8618	29.5532	29.4868	29.0209	29.466	29.6085	28.6039	29.5646	29.5501	29.7617	29.0711	28.8633	29.8618	29.5532	29.4868	PHC2	UID142
	0	0	0	24.8433	25.1658	26.3595	25.6912	25.6738	25.6322	25.8654	25.5222	25.671	25.277	25.4428	25.3322	24.8433	25.1658	26.3595	25.6912	25.6738	25.6322	25.8654	25.5222	25.671	25.277	25.4428	25.3322	RASA2	UID144
	0	0	0	27.692	27.0931	26.9222	27.0321	27.2454	26.7797	NA	26.2387	26.742	26.9638	26.742	NA	27.692	27.0931	26.9222	27.0321	27.2454	26.7797	24.4328	26.2387	26.742	26.9638	26.742	23.6205	TOR1AIP1	UID145
	0	0	0	28.8298	28.655	28.4841	28.8073	28.8611	29.2348	28.2211	29.0524	28.5561	28.8301	29.1944	28.8265	28.8298	28.655	28.4841	28.8073	28.8611	29.2348	28.2211	29.0524	28.5561	28.8301	29.1944	28.8265	TAPBP	UID147
	0	0	0	26.2362	26.7471	27.4458	26.5228	27.359	27.2134	26.8185	26.9761	27.0534	27.3246	26.8235	26.8441	26.2362	26.7471	27.4458	26.5228	27.359	27.2134	26.8185	26.9761	27.0534	27.3246	26.8235	26.8441	TCEA2	UID148
	0	0	0	28.7002	27.8076	27.9375	27.9936	27.7777	27.7563	27.5472	28.412	28.0831	28.4236	28.1372	28.612	28.7002	27.8076	27.9375	27.9936	27.7777	27.7563	27.5472	28.412	28.0831	28.4236	28.1372	28.612	WDR36	UID150
	1	0	0	30.9437	31.2873	30.8076	30.1756	30.4819	30.2873	29.308	28.5568	28.9283	29.0721	28.8386	28.6284	30.9437	31.2873	30.8076	30.1756	30.4819	30.2873	29.308	28.5568	28.9283	29.0721	28.8386	28.6284	ILK	UID151
	0	0	0	24.7945	25.6623	24.9664	25.1955	25.4516	25.5275	25.444	25.8557	25.7405	25.9761	25.4777	24.9196	24.7945	25.6623	24.9664	25.1955	25.4516	25.5275	25.444	25.8557	25.7405	25.9761	25.4777	24.9196	BTAF1	UID152
	0	0	0	28.0264	27.8961	28.0674	27.7486	28.4248	28.1983	28.0382	28.232	28.1338	28.083	28.5505	28.1908	28.0264	27.8961	28.0674	27.7486	28.4248	28.1983	28.0382	28.232	28.1338	28.083	28.5505	28.1908	DHCR24	UID153
	0	0	0	25.231	25.3418	25.7794	25.3088	25.6492	25.4961	NA	NA	25.0701	NA	NA	NA	25.231	25.3418	25.7794	25.3088	25.6492	25.4961	24.4316	24.6297	25.0701	23.9181	23.4507	23.2886	NCEH1	UID155
	0	0	0	24.9468	26.4179	26.2263	NA	25.2909	NA	NA	NA	25.2323	NA	NA	NA	24.9468	26.4179	26.2263	23.8076	25.2909	23.899	23.434	24.3852	25.2323	23.8923	23.7233	23.6065	CCDC91	UID156
	0	0	0	32.9751	32.7788	32.7788	32.2091	32.4197	32.3022	32.0565	32.1168	32.1061	32.3671	32.2167	32.2045	32.9751	32.7788	32.7788	32.2091	32.4197	32.3022	32.0565	32.1168	32.1061	32.3671	32.2167	32.2045	RNF213	UID157
	0	0	0	29.5231	29.5655	29.8388	29.5276	30.0705	29.681	30.1675	30.0285	30.0991	30.121	29.807	30.0221	29.5231	29.5655	29.8388	29.5276	30.0705	29.681	30.1675	30.0285	30.0991	30.121	29.807	30.0221	TTN	UID158
	0	0	0	28.641	28.718	28.6285	28.6296	28.5154	28.9238	29.0638	29.081	28.8405	29.5114	29.0171	28.9373	28.641	28.718	28.6285	28.6296	28.5154	28.9238	29.0638	29.081	28.8405	29.5114	29.0171	28.9373	ZFP91-CNTF;ZFP91	UID160
	0	0	0	25.1094	25.1118	25.6339	25.6871	25.5527	25.8618	25.97	25.5	26.217	26.0575	26.7116	25.8897	25.1094	25.1118	25.6339	25.6871	25.5527	25.8618	25.97	25.5	26.217	26.0575	26.7116	25.8897	PPAN-P2RY11;PPAN	UID161
	0	0	0	29.6263	29.8617	29.7247	29.0787	29.5475	29.5006	29.2874	28.9677	29.1164	29.2986	29.3209	28.9618	29.6263	29.8617	29.7247	29.0787	29.5475	29.5006	29.2874	28.9677	29.1164	29.2986	29.3209	28.9618	PTPN22	UID163
	0	0	0	28.5975	28.7463	28.6347	28.2026	28.5962	28.513	28.2975	28.5013	28.1977	28.3572	28.2744	28.3399	28.5975	28.7463	28.6347	28.2026	28.5962	28.513	28.2975	28.5013	28.1977	28.3572	28.2744	28.3399	HELLS	UID164
	0	0	0	29.4407	29.2813	29.3257	29.6756	29.3445	29.2566	29.6453	30.0231	29.8502	29.3094	29.5006	29.7572	29.4407	29.2813	29.3257	29.6756	29.3445	29.2566	29.6453	30.0231	29.8502	29.3094	29.5006	29.7572	MED24	UID165
	1	0	0	27.9527	28.2662	28.4544	28.8545	27.8644	27.6696	27.0203	27.7505	26.7304	27.8827	27.589	27.9039	27.9527	28.2662	28.4544	28.8545	27.8644	27.6696	27.0203	27.7505	26.7304	27.8827	27.589	27.9039	NAA15	UID166
	0	0	0	27.0853	NA	NA	28.1782	NA	NA	27.5124	27.6971	27.5217	27.4489	26.5229	27.6029	27.0853	24.0816	24.3107	28.1782	24.3458	22.9947	27.5124	27.6971	27.5217	27.4489	26.5229	27.6029	TCEB2	UID169
	0	0	0	27.7509	28.1648	28.0751	28.6707	28.6498	28.3736	28.0657	27.9241	27.994	28.5957	27.9798	28.2702	27.7509	28.1648	28.0751	28.6707	28.6498	28.3736	28.0657	27.9241	27.994	28.5957	27.9798	28.2702	ACAA2	UID170
	0	0	0	25.4392	NA	25.7852	25.7624	25.382	NA	25.89	26.5262	26.0222	26.0614	26.0703	26.461	25.4392	24.1956	25.7852	25.7624	25.382	23.8654	25.89	26.5262	26.0222	26.0614	26.0703	26.461	PWP2	UID173
	0	0	0	25.0707	24.9549	25.1462	24.8676	25.299	25.4467	24.8345	24.596	25.1047	25.2364	24.8258	NA	25.0707	24.9549	25.1462	24.8676	25.299	25.4467	24.8345	24.596	25.1047	25.2364	24.8258	24.4243	CYP51A1	UID175
	0	0	0	28.2573	28.3528	28.3941	27.9016	28.4644	28.0241	28.429	28.265	28.2628	28.8129	28.6147	28.3547	28.2573	28.3528	28.3941	27.9016	28.4644	28.0241	28.429	28.265	28.2628	28.8129	28.6147	28.3547	KDM4B	UID176
	-1	0	0	24.3543	24.0513	NA	NA	NA	25.0003	NA	25.5821	25.4608	24.6312	24.8211	24.9906	24.3543	24.0513	24.8234	23.2665	22.8811	25.0003	26.2416	25.5821	25.4608	24.6312	24.8211	24.9906	TM9SF4	UID177
	1	1	0	26.0157	25.879	26.2327	NA	25.0059	NA	NA	NA	NA	NA	NA	NA	26.0157	25.879	26.2327	22.1988	25.0059	24.1768	23.4182	24.2779	23.2836	24.5505	24.1861	23.757	FRY	UID183
	0	0	0	27.5531	27.3802	27.468	27.0789	27.6761	27.5808	27.5378	27.1829	27.1423	27.9628	27.392	27.1668	27.5531	27.3802	27.468	27.0789	27.6761	27.5808	27.5378	27.1829	27.1423	27.9628	27.392	27.1668	NELFA	UID184
	0	0	0	29.3435	29.5134	29.4047	29.6997	29.64	29.7003	30.1425	30.0716	30.2184	29.4688	29.2982	29.2773	29.3435	29.5134	29.4047	29.6997	29.64	29.7003	30.1425	30.0716	30.2184	29.4688	29.2982	29.2773	RPSA	UID185
	0	0	0	26.2465	26.4111	26.4228	26.8609	26.8991	27.0555	26.3231	26.3237	26.395	26.241	25.5383	26.281	26.2465	26.4111	26.4228	26.8609	26.8991	27.0555	26.3231	26.3237	26.395	26.241	25.5383	26.281	ARL6IP4	UID187
	0	0	0	28.4924	28.1563	28.4556	28.4579	28.6742	28.3467	28.5569	28.6588	28.5438	28.7159	28.4211	28.3669	28.4924	28.1563	28.4556	28.4579	28.6742	28.3467	28.5569	28.6588	28.5438	28.7159	28.4211	28.3669	HLTF	UID188
	0	0	0	30.7971	30.7682	30.9985	30.2971	30.807	30.6324	30.9716	30.7704	30.7608	30.8011	30.7767	30.8367	30.7971	30.7682	30.9985	30.2971	30.807	30.6324	30.9716	30.7704	30.7608	30.8011	30.7767	30.8367	CHD4	UID189
	0	0	0	28.4782	28.3943	28.3999	28.561	28.6818	28.5837	28.7293	28.9351	28.6962	28.7041	28.4792	28.8344	28.4782	28.3943	28.3999	28.561	28.6818	28.5837	28.7293	28.9351	28.6962	28.7041	28.4792	28.8344	DHRS7B	UID195
	0	0	0	NA	NA	25.7092	25.2503	25.7936	25.7233	25.2854	NA	25.5841	25.3779	NA	25.1025	22.8202	24.532	25.7092	25.2503	25.7936	25.7233	25.2854	23.3063	25.5841	25.3779	24.2718	25.1025	CEPT1	UID196
	0	0	0	NA	NA	25.8004	NA	25.4241	25.2244	25.2617	24.5592	25.7657	25.6906	25.3622	25.2423	24.2291	23.9664	25.8004	24.0381	25.4241	25.2244	25.2617	24.5592	25.7657	25.6906	25.3622	25.2423	ZC3H8	UID200
	0	0	0	27.1072	26.495	25.7985	27.2554	26.3001	26.7546	27.2054	27.5035	27.0556	27.3971	26.7494	26.8593	27.1072	26.495	25.7985	27.2554	26.3001	26.7546	27.2054	27.5035	27.0556	27.3971	26.7494	26.8593	C22orf39	UID201
	0	0	0	29.0582	29.6148	29.3505	29.1857	29.5415	29.5937	29.294	28.595	28.921	29.2346	29.052	29.0417	29.0582	29.6148	29.3505	29.1857	29.5415	29.5937	29.294	28.595	28.921	29.2346	29.052	29.0417	CDK11B;CDK11A	UID202
	1	0	0	30.447	30.4821	30.2175	29.7851	29.9908	29.8815	29.4281	29.3366	29.2545	29.6594	29.3278	29.2167	30.447	30.4821	30.2175	29.7851	29.9908	29.8815	29.4281	29.3366	29.2545	29.6594	29.3278	29.2167	DDX3X;DDX3Y	UID204
	0	0	0	27.0923	26.7843	27.6167	27.7423	27.2869	27.0191	27.8461	28.5393	27.9739	27.7396	28.062	28.2137	27.0923	26.7843	27.6167	27.7423	27.2869	27.0191	27.8461	28.5393	27.9739	27.7396	28.062	28.2137	TBL1XR1	UID205
	0	0	0	30.6394	31.2406	30.6098	29.4915	30.2229	30.1385	30.5829	29.0254	29.7565	30.0616	29.5191	29.1331	30.6394	31.2406	30.6098	29.4915	30.2229	30.1385	30.5829	29.0254	29.7565	30.0616	29.5191	29.1331	MYO18A	UID206
	1	0	0	28.049	28.4225	27.829	26.9458	26.4602	26.6753	26.0011	25.1886	NA	25.0549	26.1976	25.9933	28.049	28.4225	27.829	26.9458	26.4602	26.6753	26.0011	25.1886	23.9919	25.0549	26.1976	25.9933	SPTAN1	UID210
	1	1	0	28.1992	28.2829	27.9617	25.597	NA	25.0713	NA	NA	NA	NA	NA	NA	28.1992	28.2829	27.9617	25.597	23.2583	25.0713	23.338	23.2414	22.7754	23.815	24.2209	22.9533	SYNJ1	UID211
	1	1	0	28.985	28.8908	27.845	27.3247	26.148	27.1347	24.5531	25.4386	25.2307	26.6206	26.3149	25.5769	28.985	28.8908	27.845	27.3247	26.148	27.1347	24.5531	25.4386	25.2307	26.6206	26.3149	25.5769	DIAPH1	UID213
	1	0	0	27.6593	28.2524	27.667	26.9686	27.8145	27.9319	26.8421	25.5959	25.8964	26.9254	26.2716	25.6482	27.6593	28.2524	27.667	26.9686	27.8145	27.9319	26.8421	25.5959	25.8964	26.9254	26.2716	25.6482	PPP1R18	UID214
	0	0	0	25.9903	25.8178	26.189	26.1816	25.7532	25.9411	25.9807	25.7898	25.4473	26.4807	26.1942	25.753	25.9903	25.8178	26.189	26.1816	25.7532	25.9411	25.9807	25.7898	25.4473	26.4807	26.1942	25.753	HSPA1B;HSPA1A	UID216
	0	0	0	27.1253	27.3213	27.3646	27.1308	27.2754	27.0556	27.0192	27.1882	26.6082	27.2006	26.8919	26.457	27.1253	27.3213	27.3646	27.1308	27.2754	27.0556	27.0192	27.1882	26.6082	27.2006	26.8919	26.457	ABHD16A	UID217
	0	0	0	NA	24.8343	25.1268	NA	24.598	25.0782	24.9781	NA	24.6043	25.3848	25.6667	24.8395	24.8017	24.8343	25.1268	24.3426	24.598	25.0782	24.9781	24.8243	24.6043	25.3848	25.6667	24.8395		UID218
	0	0	0	NA	24.9631	25.3126	24.5457	24.4148	24.5302	26.8248	NA	NA	NA	NA	26.1058	24.7461	24.9631	25.3126	24.5457	24.4148	24.5302	26.8248	23.6282	23.5437	23.194	22.7247	26.1058	ZNF66	UID220
	0	0	0	30.5353	30.8711	30.5164	31.536	31.2208	31.4859	31.7006	31.5281	31.5456	31.3947	31.6343	31.5861	30.5353	30.8711	30.5164	31.536	31.2208	31.4859	31.7006	31.5281	31.5456	31.3947	31.6343	31.5861	RAD17	UID221
	1	1	0	27.3948	27.4293	27.398	25.8318	NA	NA	NA	NA	NA	NA	NA	NA	27.3948	27.4293	27.398	25.8318	23.5628	24.28	23.6689	24.0815	23.6231	23.8817	23.1212	23.357	SCRIB	UID223
	1	0	0	28.9712	28.2489	28.1451	27.1163	27.2144	25.9655	NA	25.9994	26.6267	25.9201	25.6923	25.9006	28.9712	28.2489	28.1451	27.1163	27.2144	25.9655	23.9372	25.9994	26.6267	25.9201	25.6923	25.9006	ABR	UID224
	0	0	0	25.0924	NA	NA	25.2779	24.9789	24.7715	NA	NA	25.0791	NA	25.1469	NA	25.0924	23.465	23.327	25.2779	24.9789	24.7715	23.4282	23.9361	25.0791	24.3882	25.1469	23.5357	BNIP3	UID225
	0	0	0	27.5489	28.1139	28.0466	27.9703	28.1846	28.0978	28.4505	28.3416	28.1425	28.6684	28.1539	27.8532	27.5489	28.1139	28.0466	27.9703	28.1846	28.0978	28.4505	28.3416	28.1425	28.6684	28.1539	27.8532	PHRF1	UID226
	1	1	0	27.133	27.0534	26.5588	NA	NA	NA	NA	NA	NA	NA	NA	NA	27.133	27.0534	26.5588	23.4619	23.7922	24.7206	24.6614	23.4668	22.0869	22.6362	24.2337	23.9161	AIM1	UID227
	0	0	0	26.0347	25.432	25.0061	NA	NA	NA	NA	NA	NA	NA	NA	NA	26.0347	25.432	25.0061	24.3052	23.8239	24.9322	24.9756	23.8255	23.9708	24.9183	23.6989	22.5249	WDR81	UID228
	0	0	0	27.771	28.0953	27.5879	27.7487	27.9885	27.873	27.7403	27.0474	27.3518	27.5888	27.428	27.3294	27.771	28.0953	27.5879	27.7487	27.9885	27.873	27.7403	27.0474	27.3518	27.5888	27.428	27.3294	DAAM2	UID229
	0	0	0	28.2499	28.7028	28.2542	27.7013	27.755	27.9093	27.9258	27.2563	27.5149	27.745	27.6025	27.7491	28.2499	28.7028	28.2542	27.7013	27.755	27.9093	27.9258	27.2563	27.5149	27.745	27.6025	27.7491	MATR3	UID232
	0	0	0	28.0665	28.6063	29.0176	28.0849	28.6236	28.483	28.9519	27.9971	28.7653	29.3291	28.7504	28.5261	28.0665	28.6063	29.0176	28.0849	28.6236	28.483	28.9519	27.9971	28.7653	29.3291	28.7504	28.5261	TP53	UID234
	1	1	0	28.4596	28.4626	28.2982	26.1094	25.8542	26.1292	NA	NA	NA	NA	NA	NA	28.4596	28.4626	28.2982	26.1094	25.8542	26.1292	23.1173	22.9832	23.8236	23.2228	24.301	21.998	EIF4G3	UID235
	1	1	0	26.726	27.8555	26.8254	NA	NA	NA	NA	NA	NA	NA	NA	NA	26.726	27.8555	26.8254	23.771	25.0796	24.2411	23.8918	23.684	23.5484	24.889	23.9963	23.8889	SCYL2	UID236
	1	1	0	29.1396	29.2072	28.8794	27.9468	27.6637	27.8974	26.6827	26.6241	25.7396	26.919	26.0182	25.8823	29.1396	29.2072	28.8794	27.9468	27.6637	27.8974	26.6827	26.6241	25.7396	26.919	26.0182	25.8823	CBL	UID237
	0	0	0	24.1394	NA	23.8871	NA	24.5162	24.3457	24.3594	23.8437	23.9612	NA	23.9885	NA	24.1394	25.7673	23.8871	23.2767	24.5162	24.3457	24.3594	23.8437	23.9612	23.8733	23.9885	23.4515	METTL15;METTL15P1	UID238
	0	0	0	25.1945	25.9571	NA	NA	26.0342	26.5127	26.1244	25.7096	26.2531	25.9711	NA	NA	25.1945	25.9571	24.3666	23.3709	26.0342	26.5127	26.1244	25.7096	26.2531	25.9711	23.6365	23.1435	EXOC6B	UID239
	0	0	0	32.4452	32.5554	32.6405	32.6753	32.8658	32.6066	32.7405	32.7892	32.836	32.8534	32.7211	32.6727	32.4452	32.5554	32.6405	32.6753	32.8658	32.6066	32.7405	32.7892	32.836	32.8534	32.7211	32.6727	MICU1	UID240
	0	0	0	26.2581	26.4418	26.7058	26.5162	27.149	27.0308	26.7307	26.0709	27.2538	26.956	27.1954	26.9786	26.2581	26.4418	26.7058	26.5162	27.149	27.0308	26.7307	26.0709	27.2538	26.956	27.1954	26.9786	ELF1	UID241
	0	0	0	27.7651	27.6488	28.2112	27.5458	27.9802	27.8261	27.8762	27.4385	27.3947	28.3092	28.0712	27.8704	27.7651	27.6488	28.2112	27.5458	27.9802	27.8261	27.8762	27.4385	27.3947	28.3092	28.0712	27.8704	GATAD2B	UID242
	0	0	0	27.2257	27.6913	27.5474	26.9743	27.8149	27.5239	28.1178	26.9069	27.6009	27.9349	27.6917	27.3222	27.2257	27.6913	27.5474	26.9743	27.8149	27.5239	28.1178	26.9069	27.6009	27.9349	27.6917	27.3222	HLA-C	UID244
	0	0	0	25.6163	25.3554	25.5288	25.4243	25.124	25.9781	25.6784	24.5962	25.2596	NA	25.4948	NA	25.6163	25.3554	25.5288	25.4243	25.124	25.9781	25.6784	24.5962	25.2596	25.0415	25.4948	23.3422	FLOT1	UID245
	0	0	0	28.6861	28.8421	28.7302	28.6917	28.9919	28.922	29.1061	28.7684	28.7304	29.1977	28.8918	28.7129	28.6861	28.8421	28.7302	28.6917	28.9919	28.922	29.1061	28.7684	28.7304	29.1977	28.8918	28.7129	TAP1	UID246
	0	0	0	28.3544	28.4124	28.3783	28.3672	28.4347	28.4743	28.8625	28.4005	28.4308	27.8092	27.9463	28.7321	28.3544	28.4124	28.3783	28.3672	28.4347	28.4743	28.8625	28.4005	28.4308	27.8092	27.9463	28.7321	QIL1	UID248
	1	1	0	27.0605	26.9188	26.9055	NA	NA	NA	NA	NA	NA	NA	NA	NA	27.0605	26.9188	26.9055	22.8443	23.8817	23.6572	22.4508	23.7003	23.6676	23.7488	24.1162	23.3386	FLJ00186;RASSF5	UID250
	0	0	0	NA	25.3557	25.1988	26.4276	25.9678	25.8804	26.1065	NA	NA	25.9556	NA	NA	23.72	25.3557	25.1988	26.4276	25.9678	25.8804	26.1065	23.4412	22.8518	25.9556	23.3003	23.5023	TNFAIP8L1;TNFAIP8L3	UID251
	-1	0	0	29.2723	29.0884	28.9258	29.7339	29.6957	29.916	30.8861	31.042	31.1577	31.1643	30.8064	31.1302	29.2723	29.0884	28.9258	29.7339	29.6957	29.916	30.8861	31.042	31.1577	31.1643	30.8064	31.1302	RAB11FIP5	UID252
	1	1	0	29.8508	30.3778	29.9464	27.9626	28.2611	28.4436	26.7503	25.083	26.1675	26.4351	25.9434	25.2333	29.8508	30.3778	29.9464	27.9626	28.2611	28.4436	26.7503	25.083	26.1675	26.4351	25.9434	25.2333	PXN	UID253
	0	0	0	25.3112	25.3318	26.1754	25.1699	NA	NA	25.9442	25.3015	NA	26.1523	25.8981	25.5105	25.3112	25.3318	26.1754	25.1699	23.6873	23.8926	25.9442	25.3015	22.2024	26.1523	25.8981	25.5105	ARID1A	UID254
	1	0	0	25.2562	26.3889	26.5145	24.9774	26.4403	25.9013	NA	23.4486	NA	NA	NA	NA	25.2562	26.3889	26.5145	24.9774	26.4403	25.9013	23.5561	23.4486	23.0423	23.3201	24.7606	23.1755	EPB41L1	UID255
	1	1	0	29.1461	28.8761	28.6064	27.6091	27.4195	26.7598	26.9929	25.7614	26.8447	26.6469	27.7915	27.6793	29.1461	28.8761	28.6064	27.6091	27.4195	26.7598	26.9929	25.7614	26.8447	26.6469	27.7915	27.6793	LRMP	UID256
	0	0	0	25.6279	25.5796	25.3095	25.28	25.8936	25.6188	25.3177	25.044	25.2069	25.6117	NA	25.48	25.6279	25.5796	25.3095	25.28	25.8936	25.6188	25.3177	25.044	25.2069	25.6117	24.0497	25.48		UID257
	0	0	0	27.5793	28.2169	28.0916	27.9158	28.3674	28.0167	27.8215	27.6182	27.3829	28.11	27.6583	27.189	27.5793	28.2169	28.0916	27.9158	28.3674	28.0167	27.8215	27.6182	27.3829	28.11	27.6583	27.189	ZEB2	UID258
	0	0	0	26.5899	26.5268	26.85	27.2325	27.4788	27.3592	26.6974	26.7767	27.2902	26.8769	26.6736	26.5154	26.5899	26.5268	26.85	27.2325	27.4788	27.3592	26.6974	26.7767	27.2902	26.8769	26.6736	26.5154	CTSD	UID259
	0	0	0	28.9603	29.1903	29.0498	28.3069	28.7957	28.6954	28.6282	28.5906	28.2401	28.7837	28.5256	28.3492	28.9603	29.1903	29.0498	28.3069	28.7957	28.6954	28.6282	28.5906	28.2401	28.7837	28.5256	28.3492	FAM193A	UID261
	0	0	0	27.0729	26.5434	27.0292	26.983	27.2054	27.2515	27.1136	27.3709	27.5791	27.1713	27.1219	27.2023	27.0729	26.5434	27.0292	26.983	27.2054	27.2515	27.1136	27.3709	27.5791	27.1713	27.1219	27.2023	DPY19L1	UID262
	0	0	0	31.5738	31.4425	31.7788	31.3085	31.6164	31.6194	31.8127	31.558	31.4858	31.9531	31.5885	31.6705	31.5738	31.4425	31.7788	31.3085	31.6164	31.6194	31.8127	31.558	31.4858	31.9531	31.5885	31.6705	ELMSAN1	UID264
	1	0	0	27.0683	27.2213	26.1508	26.1243	NA	25.7815	NA	NA	NA	NA	NA	NA	27.0683	27.2213	26.1508	26.1243	23.7109	25.7815	25.3281	23.1878	23.9754	23.6883	22.3105	23.441	DPYSL2	UID265
	0	0	0	27.1142	28.3574	28.5285	28.0755	28.5196	28.2229	28.2907	27.1422	28.0958	28.2381	27.9445	27.4062	27.1142	28.3574	28.5285	28.0755	28.5196	28.2229	28.2907	27.1422	28.0958	28.2381	27.9445	27.4062	PARL	UID269
	0	0	0	NA	24.6823	24.6086	NA	25.2937	24.4941	24.8682	NA	23.9662	24.6534	25.0451	24.0773	22.3708	24.6823	24.6086	22.9626	25.2937	24.4941	24.8682	23.8838	23.9662	24.6534	25.0451	24.0773	LIAS	UID271
	0	0	0	26.504	26.9162	27.2333	27.342	27.324	26.4684	27.3142	26.4603	27.1551	26.5782	27.35	26.8246	26.504	26.9162	27.2333	27.342	27.324	26.4684	27.3142	26.4603	27.1551	26.5782	27.35	26.8246	HLA-B	UID272
	0	0	0	NA	25.8031	26.019	25.4609	26.3657	26.2233	NA	25.0323	NA	25.849	25.7486	25.0103	24.5279	25.8031	26.019	25.4609	26.3657	26.2233	24.3774	25.0323	23.9743	25.849	25.7486	25.0103	VPS72	UID273
	0	0	0	27.4203	27.4933	27.3801	27.2443	27.9264	27.4539	27.5629	26.8336	27.1647	27.4844	27.8457	27.4724	27.4203	27.4933	27.3801	27.2443	27.9264	27.4539	27.5629	26.8336	27.1647	27.4844	27.8457	27.4724	TCEA1	UID274
	0	0	0	27.272	26.9235	27.0622	26.8612	26.8677	26.8823	26.9067	25.9263	26.2147	27.1595	26.7703	26.4492	27.272	26.9235	27.0622	26.8612	26.8677	26.8823	26.9067	25.9263	26.2147	27.1595	26.7703	26.4492	BCLAF1	UID275
	0	0	0	25.3555	25.6324	25.7347	25.4015	25.8241	25.5649	25.7566	26.1095	25.7758	25.6221	26.5526	25.6279	25.3555	25.6324	25.7347	25.4015	25.8241	25.5649	25.7566	26.1095	25.7758	25.6221	26.5526	25.6279	REST	UID276
	1	1	0	26.9168	27.0634	26.7074	NA	NA	NA	NA	NA	NA	NA	NA	NA	26.9168	27.0634	26.7074	23.7322	22.3906	24.8677	22.8354	24.5379	23.444	23.7461	24.9315	23.9152	SYNJ2	UID278
	0	0	0	30.6146	30.808	30.8799	30.3037	30.8005	30.771	30.9803	30.7474	30.7651	31.31	30.6118	30.9606	30.6146	30.808	30.8799	30.3037	30.8005	30.771	30.9803	30.7474	30.7651	31.31	30.6118	30.9606	SMN1;SMN2	UID279
	1	0	0	27.8332	27.5673	27.077	26.0572	NA	25.9365	NA	25.0476	NA	25.3196	NA	NA	27.8332	27.5673	27.077	26.0572	24.284	25.9365	24.2523	25.0476	24.0595	25.3196	24.4422	22.1181	PIK3C3	UID280
	1	1	0	28.0283	27.3914	27.507	25.9408	25.7896	NA	NA	NA	NA	NA	NA	NA	28.0283	27.3914	27.507	25.9408	25.7896	25.0619	23.8892	22.7584	23.0023	24.3558	24.3139	24.191	ELP4	UID281
	-1	0	0	27.3259	27.1168	26.5403	27.3123	27.4514	27.3835	28.1269	27.6051	28.2611	27.7234	28.1729	27.5552	27.3259	27.1168	26.5403	27.3123	27.4514	27.3835	28.1269	27.6051	28.2611	27.7234	28.1729	27.5552	GTF3A	UID282
	0	0	0	25.7953	26.7488	NA	25.1679	25.3108	25.9248	NA	24.4425	24.6971	NA	NA	NA	25.7953	26.7488	23.6412	25.1679	25.3108	25.9248	24.2519	24.4425	24.6971	24.2931	24.0608	24.006	STIM2	UID283
	0	0	0	28.5811	28.9279	28.6151	28.3666	28.6698	28.7848	28.4931	27.9759	28.3146	28.5446	28.4992	28.4112	28.5811	28.9279	28.6151	28.3666	28.6698	28.7848	28.4931	27.9759	28.3146	28.5446	28.4992	28.4112	DDX17	UID284
	1	0	0	27.3789	27.4635	27.598	26.7843	26.6954	26.8891	26.0658	26.7216	26.368	26.9905	27.0799	26.7219	27.3789	27.4635	27.598	26.7843	26.6954	26.8891	26.0658	26.7216	26.368	26.9905	27.0799	26.7219	SRGAP2;SRGAP2B;SRGAP2C	UID285
	0	0	0	29.189	29.6917	29.4363	29.0127	29.4965	29.357	29.2196	28.8799	29.0385	29.4422	29.4293	29.4624	29.189	29.6917	29.4363	29.0127	29.4965	29.357	29.2196	28.8799	29.0385	29.4422	29.4293	29.4624	PHGDH	UID286
	1	0	0	26.2397	27.0744	26.2877	25.2592	NA	25.4112	NA	24.698	NA	24.9965	NA	NA	26.2397	27.0744	26.2877	25.2592	25.1655	25.4112	24.1291	24.698	23.571	24.9965	23.2197	23.099	CNOT3	UID287
	0	0	0	27.5448	27.169	27.8943	27.5022	27.9354	27.7113	27.7668	27.6253	27.8436	27.8836	27.6828	27.6649	27.5448	27.169	27.8943	27.5022	27.9354	27.7113	27.7668	27.6253	27.8436	27.8836	27.6828	27.6649	OPA1	UID292
	0	0	0	29.1033	29.5802	28.9936	29.394	30.2186	29.745	28.7096	29.492	29.8881	28.7077	29.6211	29.4199	29.1033	29.5802	28.9936	29.394	30.2186	29.745	28.7096	29.492	29.8881	28.7077	29.6211	29.4199	CSNK2A1;CSNK2A3	UID293
	1	1	0	29.3825	27.7836	27.8564	26.7443	25.6965	NA	NA	25.6504	NA	NA	NA	NA	29.3825	27.7836	27.8564	26.7443	25.6965	24.6269	24.3976	25.6504	23.8267	23.9537	23.0689	22.3838	SAMSN1	UID294
	0	0	0	29.7256	29.5083	29.6138	29.5751	30.1251	29.9781	30.3647	30.0566	30.0089	30.7097	30.5736	30.6366	29.7256	29.5083	29.6138	29.5751	30.1251	29.9781	30.3647	30.0566	30.0089	30.7097	30.5736	30.6366	CTCF	UID301
	1	1	0	26.5405	26.7747	26.8658	25.336	NA	25.6616	NA	NA	NA	NA	NA	NA	26.5405	26.7747	26.8658	25.336	23.1491	25.6616	23.0173	23.3399	23.9286	24.213	23.9072	24.0733	ATXN2	UID302
	0	0	0	26.5036	25.5093	25.7588	25.5206	NA	26.8778	24.757	24.3875	NA	24.8379	NA	NA	26.5036	25.5093	25.7588	25.5206	25.3883	26.8778	24.757	24.3875	23.8591	24.8379	22.485	24.3585	TSC2	UID303
	1	0	0	26.3011	26.5884	26.3264	26.3992	25.6987	26.0138	25.1187	25.0635	25.8713	25.289	25.3794	25.5492	26.3011	26.5884	26.3264	26.3992	25.6987	26.0138	25.1187	25.0635	25.8713	25.289	25.3794	25.5492	TSC1	UID305
	0	0	0	25.628	25.4992	25.8785	25.4404	25.3459	25.2952	26.3369	NA	26.2055	25.7383	25.5759	25.1456	25.628	25.4992	25.8785	25.4404	25.3459	25.2952	26.3369	23.9131	26.2055	25.7383	25.5759	25.1456	HARS2	UID306
	0	0	0	25.6037	NA	NA	26.2096	NA	NA	25.887	26.5478	27.3179	26.2293	26.6421	26.2891	25.6037	24.3714	24.6925	26.2096	23.963	22.9822	25.887	26.5478	27.3179	26.2293	26.6421	26.2891	TPM4	UID308
	0	0	0	27.9405	27.7855	27.6075	28.5463	28.0816	28.2809	28.0354	28.0473	28.1413	28.2438	27.9748	28.1848	27.9405	27.7855	27.6075	28.5463	28.0816	28.2809	28.0354	28.0473	28.1413	28.2438	27.9748	28.1848	SUCLA2	UID310
	0	0	0	26.6863	26.9565	26.7935	26.2544	NA	26.0119	25.664	25.6275	25.0699	25.6052	26.0258	25.902	26.6863	26.9565	26.7935	26.2544	23.3739	26.0119	25.664	25.6275	25.0699	25.6052	26.0258	25.902	TMF1	UID311
	0	0	0	24.6889	NA	NA	25.0845	NA	25.7539	25.7952	25.1391	25.6568	25.1461	25.1347	24.9971	24.6889	24.5321	23.8326	25.0845	23.7094	25.7539	25.7952	25.1391	25.6568	25.1461	25.1347	24.9971	BPTF	UID312
	0	0	0	35.7873	35.7674	35.6763	35.866	36.0685	36.1555	36.0517	36.187	35.8953	36.206	35.8799	36.0152	35.7873	35.7674	35.6763	35.866	36.0685	36.1555	36.0517	36.187	35.8953	36.206	35.8799	36.0152	RPS14	UID313
	0	0	0	29.5106	29.7422	29.6504	29.3882	29.952	29.6346	30.1379	30.0783	29.679	30.5413	30.0362	29.9613	29.5106	29.7422	29.6504	29.3882	29.952	29.6346	30.1379	30.0783	29.679	30.5413	30.0362	29.9613	SMARCE1	UID315
	0	0	0	26.3854	NA	26.7157	25.9949	NA	26.1297	25.4544	25.2507	25.3757	26.4289	NA	25.8209	26.3854	23.6161	26.7157	25.9949	24.7626	26.1297	25.4544	25.2507	25.3757	26.4289	23.1053	25.8209	PFKM	UID316
	0	0	0	24.8927	25.3477	NA	25.3748	25.2751	25.0844	25.4862	25.1244	25.3148	25.5512	25.4298	25.2871	24.8927	25.3477	24.0561	25.3748	25.2751	25.0844	25.4862	25.1244	25.3148	25.5512	25.4298	25.2871	TOPBP1	UID317
	1	0	0	26.4076	25.7333	26.0793	26.0965	26.1077	25.9935	NA	NA	25.5861	25.2017	NA	NA	26.4076	25.7333	26.0793	26.0965	26.1077	25.9935	23.0386	23.5064	25.5861	25.2017	23.2578	22.9929	DOCK10	UID318
	0	0	0	27.363	26.952	27.3691	27.3048	27.766	27.1618	27.7863	27.193	27.3214	27.3969	27.8187	27.8724	27.363	26.952	27.3691	27.3048	27.766	27.1618	27.7863	27.193	27.3214	27.3969	27.8187	27.8724	SAP130	UID319
	-1	0	0	27.4488	NA	NA	27.0521	NA	27.4656	29.034	29.1969	29.5922	29.0729	29.1536	29.3082	27.4488	24.1772	23.8366	27.0521	23.4386	27.4656	29.034	29.1969	29.5922	29.0729	29.1536	29.3082	BPI	UID320
	1	0	0	27.348	27.7638	27.1992	26.9466	26.5389	26.9009	25.8044	25.6938	25.7629	NA	26.0035	25.7968	27.348	27.7638	27.1992	26.9466	26.5389	26.9009	25.8044	25.6938	25.7629	24.1234	26.0035	25.7968	VPS33A	UID321
	0	0	0	26.9527	27.3026	27.4228	26.7488	27.2237	27.4159	28.1691	27.8824	28.2894	27.7245	28.3661	28.0266	26.9527	27.3026	27.4228	26.7488	27.2237	27.4159	28.1691	27.8824	28.2894	27.7245	28.3661	28.0266	TPP1	UID324
	0	0	0	25.9967	25.5721	25.611	26.2508	NA	NA	26.2134	26.4149	26.0293	25.445	NA	26.1949	25.9967	25.5721	25.611	26.2508	22.353	23.3679	26.2134	26.4149	26.0293	25.445	24.0677	26.1949	NDUFA6	UID326
	0	0	0	25.4699	25.7392	25.4323	NA	NA	NA	NA	NA	NA	NA	NA	NA	25.4699	25.7392	25.4323	23.4512	25.1263	24.3141	25.7112	23.5878	24.1272	24.3522	24.0685	23.7409	R3HCC1L	UID327
	0	0	0	32.5866	32.5122	32.4044	32.9216	32.7732	32.8158	32.6151	32.6295	32.3865	32.2459	32.1059	32.4974	32.5866	32.5122	32.4044	32.9216	32.7732	32.8158	32.6151	32.6295	32.3865	32.2459	32.1059	32.4974	PNPLA6	UID328
	0	0	0	29.0537	29.3263	29.116	29.1259	29.4563	29.5037	29.1364	28.5872	28.8167	29.3671	29.0089	28.8374	29.0537	29.3263	29.116	29.1259	29.4563	29.5037	29.1364	28.5872	28.8167	29.3671	29.0089	28.8374	MTHFD1	UID329
	1	0	0	28.5512	29.2708	28.7994	28.8371	28.7247	28.8824	27.5192	27.9391	27.7582	27.9859	27.8207	27.9828	28.5512	29.2708	28.7994	28.8371	28.7247	28.8824	27.5192	27.9391	27.7582	27.9859	27.8207	27.9828	CTPS1	UID330
	1	1	0	26.563	27.5643	27.0184	24.8571	NA	25.1973	NA	NA	NA	NA	NA	NA	26.563	27.5643	27.0184	24.8571	21.777	25.1973	24.0554	23.4872	24.36	24.9303	25.0862	22.9165	INPP5F	UID331
	0	0	0	25.7376	NA	NA	25.3999	25.3216	25.8823	NA	25.5334	NA	25.4758	NA	25.1046	25.7376	24.2594	23.476	25.3999	25.3216	25.8823	24.3694	25.5334	23.7536	25.4758	23.9744	25.1046		UID336
	1	1	0	28.7638	29.1665	28.4659	26.3934	NA	25.9822	NA	NA	NA	25.2109	NA	NA	28.7638	29.1665	28.4659	26.3934	24.7543	25.9822	22.7946	24.426	23.5053	25.2109	25.1431	23.0598	ANKS1A	UID337
	0	0	0	29.6365	29.2056	29.2131	28.9038	29.4221	29.1436	29.5353	29.2257	29.3167	30.0879	29.6802	29.6119	29.6365	29.2056	29.2131	28.9038	29.4221	29.1436	29.5353	29.2257	29.3167	30.0879	29.6802	29.6119	WDR37	UID339
	0	0	0	26.5325	26.3308	26.5111	26.2796	26.1953	25.2085	26.7155	NA	26.2349	26.6221	26.0015	NA	26.5325	26.3308	26.5111	26.2796	26.1953	25.2085	26.7155	24.246	26.2349	26.6221	26.0015	23.6659	BLM	UID340
	0	0	0	27.8569	28.7195	28.7658	28.0757	28.5965	28.406	28.7194	28.3452	28.3711	29.3164	28.5243	28.0139	27.8569	28.7195	28.7658	28.0757	28.5965	28.406	28.7194	28.3452	28.3711	29.3164	28.5243	28.0139	MCM4	UID341
	-1	0	0	26.415	NA	26.1803	27.0379	26.5382	26.6703	27.0469	27.4501	27.3971	26.848	27.1707	27.6806	26.415	24.4282	26.1803	27.0379	26.5382	26.6703	27.0469	27.4501	27.3971	26.848	27.1707	27.6806	RPL29	UID343
	0	0	0	31.4777	30.9433	31.1746	31.7123	31.3286	31.1481	31.6688	32.3952	31.9774	31.3789	31.722	32.2208	31.4777	30.9433	31.1746	31.7123	31.3286	31.1481	31.6688	32.3952	31.9774	31.3789	31.722	32.2208	ABCD3	UID345
	0	0	0	28.598	28.0913	28.292	28.5093	28.3578	28.4138	28.2097	28.4906	27.9907	28.2964	28.1165	28.2466	28.598	28.0913	28.292	28.5093	28.3578	28.4138	28.2097	28.4906	27.9907	28.2964	28.1165	28.2466	ATP5L	UID346
	0	0	0	25.6236	24.0556	23.9649	25.3841	25.1174	24.7354	25.103	25.9227	26.4086	24.8812	24.8669	25.2118	25.6236	24.0556	23.9649	25.3841	25.1174	24.7354	25.103	25.9227	26.4086	24.8812	24.8669	25.2118	TAF11	UID347
	0	0	0	28.7022	29.1113	28.7975	28.6033	28.9423	28.8903	28.497	27.5603	28.0289	28.4319	28.4755	27.8335	28.7022	29.1113	28.7975	28.6033	28.9423	28.8903	28.497	27.5603	28.0289	28.4319	28.4755	27.8335	THRAP3	UID348
	1	1	0	27.0919	27.0875	26.9931	25.392	NA	NA	NA	NA	NA	NA	NA	NA	27.0919	27.0875	26.9931	25.392	23.404	24.9094	23.4758	23.3291	22.6154	24.8439	24.0383	23.257	NCF4	UID352
	1	1	0	28.0612	28.1009	27.9433	26.7028	25.852	25.9842	NA	NA	NA	NA	NA	NA	28.0612	28.1009	27.9433	26.7028	25.852	25.9842	24.0032	23.6704	23.2063	24.1616	22.8173	22.5343	LRBA	UID353
	0	0	0	28.9666	28.7942	29.1699	28.9271	29.0059	29.0843	28.7984	29.5112	29.1375	29.2507	29.0095	29.3736	28.9666	28.7942	29.1699	28.9271	29.0059	29.0843	28.7984	29.5112	29.1375	29.2507	29.0095	29.3736	DEK	UID355
	0	0	0	26.3565	NA	25.9003	25.8608	25.4019	25.12	25.3254	25.0956	25.019	25.6671	25.7758	25.1425	26.3565	24.5414	25.9003	25.8608	25.4019	25.12	25.3254	25.0956	25.019	25.6671	25.7758	25.1425	HMGN1	UID356
	0	0	0	30.9225	31.0504	30.7553	31.1076	31.1816	31.3178	31.0874	30.9587	30.8498	31.0209	30.7685	30.9499	30.9225	31.0504	30.7553	31.1076	31.1816	31.3178	31.0874	30.9587	30.8498	31.0209	30.7685	30.9499	NKAP	UID357
	0	0	0	26.6031	26.4063	26.2526	26.7703	26.7647	26.9553	26.973	26.5773	26.9055	27.1432	26.4969	26.4822	26.6031	26.4063	26.2526	26.7703	26.7647	26.9553	26.973	26.5773	26.9055	27.1432	26.4969	26.4822	SP3	UID358
	0	0	0	24.9905	25.2147	25.4493	25.9324	25.6998	25.6343	NA	25.1061	NA	26.2153	NA	25.1036	24.9905	25.2147	25.4493	25.9324	25.6998	25.6343	23.1209	25.1061	24.0728	26.2153	23.4641	25.1036	PARN	UID359
	0	0	0	28.8987	28.954	28.5692	28.5597	28.5423	28.631	28.646	28.5892	28.5782	28.5993	28.2767	28.3877	28.8987	28.954	28.5692	28.5597	28.5423	28.631	28.646	28.5892	28.5782	28.5993	28.2767	28.3877	ITGB2	UID360
	0	0	0	29.2808	28.7879	29.2617	28.4383	28.9474	28.9001	28.955	29.0795	28.6691	29.3289	28.8365	29.0477	29.2808	28.7879	29.2617	28.4383	28.9474	28.9001	28.955	29.0795	28.6691	29.3289	28.8365	29.0477	KRI1	UID361
	1	0	0	25.5753	26.4819	26.6862	NA	26.2413	NA	NA	NA	NA	25.6327	NA	NA	25.5753	26.4819	26.6862	24.8856	26.2413	24.321	23.0333	23.3668	23.3643	25.6327	24.72	23.882	DIP2A	UID362
	1	1	0	27.4868	28.1307	27.9811	24.5336	26.5076	25.9187	26.1449	25.999	26.0423	26.4197	26.3673	26.1014	27.4868	28.1307	27.9811	24.5336	26.5076	25.9187	26.1449	25.999	26.0423	26.4197	26.3673	26.1014	STAT2	UID363
	1	1	0	29.6765	29.7542	30.0115	27.2395	28.5333	27.7438	25.1801	25.5635	23.3632	27.0425	28.3893	27.9113	29.6765	29.7542	30.0115	27.2395	28.5333	27.7438	25.1801	25.5635	23.3632	27.0425	28.3893	27.9113	NUP214	UID364
	0	0	0	29.2551	28.6185	28.974	28.9031	28.769	28.7555	29.2869	29.5062	29.2414	29.8031	29.6052	29.6371	29.2551	28.6185	28.974	28.9031	28.769	28.7555	29.2869	29.5062	29.2414	29.8031	29.6052	29.6371	GTF3C3	UID366
	0	0	0	27.9599	27.2932	26.8232	27.1264	26.636	27.078	26.1439	27.2958	27.0191	27.4295	26.3118	27.2572	27.9599	27.2932	26.8232	27.1264	26.636	27.078	26.1439	27.2958	27.0191	27.4295	26.3118	27.2572	SART3	UID367
	0	0	0	25.1222	25.6539	25.9494	25.8873	26.0033	26.1695	26.5507	25.8274	25.9211	26.1486	25.9503	26.0202	25.1222	25.6539	25.9494	25.8873	26.0033	26.1695	26.5507	25.8274	25.9211	26.1486	25.9503	26.0202	PDIA4	UID368
	0	0	0	33.117	32.924	33.0094	32.8738	32.8782	32.6394	32.2526	32.3745	32.0366	32.7999	32.3012	32.5396	33.117	32.924	33.0094	32.8738	32.8782	32.6394	32.2526	32.3745	32.0366	32.7999	32.3012	32.5396	MYCBP2	UID369
	0	0	0	26.0888	26.2731	25.6458	26.207	26.3936	26.4843	26.0279	26.3157	25.7941	26.1625	26.1145	25.8974	26.0888	26.2731	25.6458	26.207	26.3936	26.4843	26.0279	26.3157	25.7941	26.1625	26.1145	25.8974	FECH	UID370
	1	1	0	30.1348	30.0795	29.1839	26.3794	26.5767	26.7106	26.1577	22.9308	NA	24.6811	NA	NA	30.1348	30.0795	29.1839	26.3794	26.5767	26.7106	26.1577	22.9308	22.9831	24.6811	24.1278	22.7437	APOBR	UID371
	0	0	0	24.1578	24.8899	25.0639	NA	NA	NA	25.6686	NA	25.805	26.2175	25.2626	25.4165	24.1578	24.8899	25.0639	23.93	23.9489	23.802	25.6686	25.0217	25.805	26.2175	25.2626	25.4165	KANSL3	UID373
	1	0	0	27.2304	26.5776	26.6871	25.1146	26.1381	25.5398	25.394	24.786	25.2755	25.0804	NA	25.3246	27.2304	26.5776	26.6871	25.1146	26.1381	25.5398	25.394	24.786	25.2755	25.0804	23.8173	25.3246	SLMAP	UID374
	0	0	0	30.5742	30.4682	30.9721	30.1713	30.8445	30.448	30.6663	30.3434	30.4256	31.285	30.756	30.5828	30.5742	30.4682	30.9721	30.1713	30.8445	30.448	30.6663	30.3434	30.4256	31.285	30.756	30.5828	NIPBL	UID377
	1	0	0	27.5565	27.8327	28.2678	26.0788	26.6075	26.864	NA	25.7758	25.863	26.0632	NA	24.7318	27.5565	27.8327	28.2678	26.0788	26.6075	26.864	23.827	25.7758	25.863	26.0632	23.5606	24.7318	AMPD2	UID379
	0	0	0	24.6839	24.7598	24.7826	24.9904	24.9139	24.8592	24.864	24.2138	25.0852	24.6641	24.97	25.1061	24.6839	24.7598	24.7826	24.9904	24.9139	24.8592	24.864	24.2138	25.0852	24.6641	24.97	25.1061	BRPF1	UID382
	0	0	0	25.1097	NA	NA	25.0506	25.5646	24.9813	NA	NA	25.1992	NA	NA	25.2081	25.1097	23.5293	25.2135	25.0506	25.5646	24.9813	23.0192	23.5324	25.1992	23.02	23.668	25.2081	SACM1L	UID384
	1	0	0	27.5029	26.7529	26.477	NA	26.4997	NA	NA	NA	NA	NA	NA	NA	27.5029	26.7529	26.477	23.5075	26.4997	23.8026	23.6644	23.9711	23.2011	23.9768	22.5654	23.3183	HAUS3	UID385
	0	0	0	25.3547	25.7188	25.6223	NA	NA	NA	NA	NA	25.5994	25.031	NA	24.786	25.3547	25.7188	25.6223	23.8741	23.285	23.972	23.0197	22.4451	25.5994	25.031	23.8483	24.786	CEP290	UID386
	0	0	0	24.7265	24.4761	24.5067	24.8522	NA	NA	24.3633	25.6834	NA	25.142	NA	24.7834	24.7265	24.4761	24.5067	24.8522	24.6231	24.4675	24.3633	25.6834	23.5307	25.142	23.6657	24.7834	ARHGEF2	UID387
	0	0	0	30.1764	29.9732	30.13	30.3976	30.466	30.5222	30.221	30.3011	30.0648	30.3834	30.3919	30.4232	30.1764	29.9732	30.13	30.3976	30.466	30.5222	30.221	30.3011	30.0648	30.3834	30.3919	30.4232	JAK1	UID388
	0	0	0	25.0408	25.1934	25.5007	24.648	NA	25.4682	25.1742	24.0494	25.1537	25.6633	25.9675	25.1773	25.0408	25.1934	25.5007	24.648	23.5886	25.4682	25.1742	24.0494	25.1537	25.6633	25.9675	25.1773	EED	UID389
	0	0	0	NA	NA	NA	NA	25.4147	25.4481	NA	NA	NA	25.4831	25.402	24.7979	23.4603	24.7114	23.511	23.8204	25.4147	25.4481	23.2276	24.5519	24.1573	25.4831	25.402	24.7979	MDH1	UID393
	0	0	0	25.5647	26.139	25.7627	25.7968	25.9259	25.7545	26.0779	25.7138	25.8386	26.5885	26.0697	25.7731	25.5647	26.139	25.7627	25.7968	25.9259	25.7545	26.0779	25.7138	25.8386	26.5885	26.0697	25.7731	WIZ	UID394
	0	0	0	27.8029	27.9474	28.1102	27.5938	27.6225	27.4555	27.6174	28.3709	27.001	28.0133	28.0568	27.9585	27.8029	27.9474	28.1102	27.5938	27.6225	27.4555	27.6174	28.3709	27.001	28.0133	28.0568	27.9585	BCAP29	UID395
	0	0	0	26.3052	26.0102	25.6518	25.6756	25.9627	26.2713	25.1575	25.7248	25.2587	26.0749	NA	NA	26.3052	26.0102	25.6518	25.6756	25.9627	26.2713	25.1575	25.7248	25.2587	26.0749	23.5382	23.0972	GBF1	UID396
	0	0	0	27.289	27.8994	27.7019	26.9334	27.9321	27.7944	27.4168	26.2236	27.3254	28.1054	27.8828	27.3427	27.289	27.8994	27.7019	26.9334	27.9321	27.7944	27.4168	26.2236	27.3254	28.1054	27.8828	27.3427	EP300	UID397
	0	0	0	29.8833	30.0864	29.8737	29.7752	29.7687	29.8052	29.4924	29.5225	29.3143	29.0847	29.3944	29.5233	29.8833	30.0864	29.8737	29.7752	29.7687	29.8052	29.4924	29.5225	29.3143	29.0847	29.3944	29.5233	LARS	UID402
	0	0	0	26.4938	26.7758	26.1253	26.6047	26.5525	26.1195	28.0426	26.5463	27.1981	28.4351	27.483	27.2086	26.4938	26.7758	26.1253	26.6047	26.5525	26.1195	28.0426	26.5463	27.1981	28.4351	27.483	27.2086	SVIL	UID403
	0	0	0	27.1803	27.0351	26.9804	26.9218	27.0066	26.8334	26.3231	26.9642	26.7179	27.7549	27.0287	26.9897	27.1803	27.0351	26.9804	26.9218	27.0066	26.8334	26.3231	26.9642	26.7179	27.7549	27.0287	26.9897	SUPT3H	UID404
	0	0	0	31.4058	31.5119	31.2207	31.4092	31.6999	31.5287	31.4086	31.3168	31.3148	31.4839	31.1084	31.2788	31.4058	31.5119	31.2207	31.4092	31.6999	31.5287	31.4086	31.3168	31.3148	31.4839	31.1084	31.2788	GNL3L	UID405
	0	0	0	28.4105	28.3862	28.7172	27.8423	28.0944	28.0278	28.0973	28.1876	27.9819	28.1299	28.1348	28.1782	28.4105	28.3862	28.7172	27.8423	28.0944	28.0278	28.0973	28.1876	27.9819	28.1299	28.1348	28.1782	GOLGA2	UID407
	0	0	0	26.2843	27.0641	27.0251	26.6495	26.7734	26.5498	26.3817	26.5433	26.4474	27.0088	27.3522	26.4625	26.2843	27.0641	27.0251	26.6495	26.7734	26.5498	26.3817	26.5433	26.4474	27.0088	27.3522	26.4625	AARS	UID408
	1	0	0	25.2682	25.2235	25.4656	NA	NA	24.2237	NA	NA	NA	NA	24.6801	NA	25.2682	25.2235	25.4656	24.0715	24.1336	24.2237	22.874	23.6759	23.3147	23.7188	24.6801	23.0579	IKBKAP	UID409
	1	0	0	30.0192	29.7185	29.945	29.1766	29.3067	29.0112	28.9172	28.8946	28.7927	29.3617	28.9019	28.8419	30.0192	29.7185	29.945	29.1766	29.3067	29.0112	28.9172	28.8946	28.7927	29.3617	28.9019	28.8419	KIF2A	UID412
	-1	0	0	25.0624	NA	25.5515	24.8447	25.6859	25.5741	26.6455	26.1266	26.4249	26.3131	25.7943	25.625	25.0624	23.2766	25.5515	24.8447	25.6859	25.5741	26.6455	26.1266	26.4249	26.3131	25.7943	25.625	HSPB1	UID413
	0	0	0	26.8013	26.9555	26.6734	26.7515	27.2367	27.1349	27.3562	27.2831	27.2433	27.133	27.5422	26.9484	26.8013	26.9555	26.6734	26.7515	27.2367	27.1349	27.3562	27.2831	27.2433	27.133	27.5422	26.9484	RAB7A	UID415
	0	0	0	27.8855	27.9543	27.824	28.0694	28.393	28.0505	27.6981	27.4466	27.8529	27.5182	27.689	27.8087	27.8855	27.9543	27.824	28.0694	28.393	28.0505	27.6981	27.4466	27.8529	27.5182	27.689	27.8087	GARS	UID416
	0	0	0	24.0138	NA	23.8475	23.9484	23.9931	23.8457	24.0425	23.7501	NA	NA	NA	NA	24.0138	24.6757	23.8475	23.9484	23.9931	23.8457	24.0425	23.7501	22.7058	24.7212	23.7651	23.7725	LCOR	UID417
	0	0	0	28.5336	28.2191	28.3455	28.4631	28.3444	28.2374	28.2761	28.1233	28.343	28.5336	28.3158	28.0155	28.5336	28.2191	28.3455	28.4631	28.3444	28.2374	28.2761	28.1233	28.343	28.5336	28.3158	28.0155	MTMR2	UID418
	0	0	0	26.7295	26.8127	26.6041	26.8496	26.9804	27.096	26.6098	26.4491	26.1436	26.3143	26.9362	26.5263	26.7295	26.8127	26.6041	26.8496	26.9804	27.096	26.6098	26.4491	26.1436	26.3143	26.9362	26.5263	MFN2	UID419
	0	0	0	26.3533	26.932	27.1438	26.8515	26.8748	26.9284	27.3588	26.7516	26.3336	26.5299	26.5884	26.9496	26.3533	26.932	27.1438	26.8515	26.8748	26.9284	27.3588	26.7516	26.3336	26.5299	26.5884	26.9496	OAS1	UID422
	0	0	0	29.5162	29.57	29.5857	29.8861	29.9373	29.8509	30.2316	29.7205	29.8568	29.6566	29.2455	29.3086	29.5162	29.57	29.5857	29.8861	29.9373	29.8509	30.2316	29.7205	29.8568	29.6566	29.2455	29.3086	MED19	UID423
	0	0	0	26.568	26.7025	26.9566	26.5835	27.4303	26.9441	26.8373	26.2768	26.1937	26.5886	25.9647	26.6958	26.568	26.7025	26.9566	26.5835	27.4303	26.9441	26.8373	26.2768	26.1937	26.5886	25.9647	26.6958	ILVBL	UID426
	1	1	0	25.9137	26.0536	26.104	NA	24.8122	NA	NA	24.065	NA	NA	24.179	NA	25.9137	26.0536	26.104	22.6605	24.8122	24.2537	24.1605	24.065	24.3235	23.9674	24.179	23.5887	RALGAPB	UID429
	0	0	0	NA	NA	25.8729	26.2191	26.1718	25.7896	25.9201	26.1904	25.634	25.709	25.8671	25.9267	23.8728	24.7447	25.8729	26.2191	26.1718	25.7896	25.9201	26.1904	25.634	25.709	25.8671	25.9267	AAR2	UID430
	0	0	0	NA	NA	NA	NA	NA	NA	25.7484	25.3768	25.2647	NA	25.1897	24.9929	24.0302	25.3393	24.5736	23.5874	24.254	25.7564	25.7484	25.3768	25.2647	24.0543	25.1897	24.9929	RPS6	UID432
	1	0	0	25.8116	26.0594	25.8083	24.8531	25.4015	24.7779	NA	24.4537	24.9721	25.546	24.6807	24.4994	25.8116	26.0594	25.8083	24.8531	25.4015	24.7779	23.6348	24.4537	24.9721	25.546	24.6807	24.4994	NBAS	UID434
	0	0	0	25.0142	25.4539	25.2724	25.4971	NA	25.1643	24.7601	NA	24.8028	24.9675	24.9811	25.2445	25.0142	25.4539	25.2724	25.4971	22.5967	25.1643	24.7601	23.2181	24.8028	24.9675	24.9811	25.2445	VWA8	UID435
	1	1	0	27.0975	26.9182	26.6824	NA	26.0804	NA	NA	NA	NA	NA	NA	NA	27.0975	26.9182	26.6824	24.2773	26.0804	23.6497	23.4429	23.437	23.9346	24.2186	24.0946	24.3739	CNOT1	UID438
	1	1	0	28.4255	28.7022	28.0919	26.8234	25.9836	26.6165	NA	NA	NA	25.8295	25.5819	NA	28.4255	28.7022	28.0919	26.8234	25.9836	26.6165	22.3571	23.2366	23.5101	25.8295	25.5819	24.0238	CCDC88B	UID439
	0	0	0	26.2498	25.8521	25.7846	26.2714	26.6487	26.9119	26.2901	25.8714	26.3867	NA	25.3309	26.1267	26.2498	25.8521	25.7846	26.2714	26.6487	26.9119	26.2901	25.8714	26.3867	23.83	25.3309	26.1267	YIF1A	UID442
	0	0	0	27.835	27.7433	28.1196	28.0021	28.3158	28.2636	28.531	28.3704	28.5226	28.6286	28.4748	28.4575	27.835	27.7433	28.1196	28.0021	28.3158	28.2636	28.531	28.3704	28.5226	28.6286	28.4748	28.4575	ZMYM3	UID443
	0	0	0	25.6336	26.2981	25.8343	25.1942	NA	25.4064	25.1458	25.8646	24.856	NA	24.9923	25.6149	25.6336	26.2981	25.8343	25.1942	24.4369	25.4064	25.1458	25.8646	24.856	23.8296	24.9923	25.6149	DOCK11	UID446
	1	0	0	26.9815	27.5992	27.4013	26.3632	NA	26.8882	NA	NA	NA	NA	NA	NA	26.9815	27.5992	27.4013	26.3632	22.8649	26.8882	23.9662	25.0803	22.9351	24.987	23.9956	23.7662	USP14	UID447
	1	1	0	30.1582	30.0255	29.5692	27.3416	26.5679	26.7915	NA	22.8552	25.286	25.1999	25.3231	23.0689	30.1582	30.0255	29.5692	27.3416	26.5679	26.7915	25.2317	22.8552	25.286	25.1999	25.3231	23.0689	DIAPH2	UID451
	0	0	0	28.573	28.8677	28.919	29.0454	29.498	29.3577	28.8844	28.8356	28.706	29.144	28.766	28.7024	28.573	28.8677	28.919	29.0454	29.498	29.3577	28.8844	28.8356	28.706	29.144	28.766	28.7024	PIP5K1A;PIPSL	UID452
	0	0	0	27.5296	27.1802	27.4528	27.9246	28.055	NA	28.0583	27.0891	NA	27.9588	27.4242	27.293	27.5296	27.1802	27.4528	27.9246	28.055	23.2476	28.0583	27.0891	23.1384	27.9588	27.4242	27.293	POM121C;POM121	UID453
	0	0	0	28.3469	28.7001	28.5322	28.3575	28.783	28.7906	28.0864	28.2431	28.4101	28.3361	28.411	28.0679	28.3469	28.7001	28.5322	28.3575	28.783	28.7906	28.0864	28.2431	28.4101	28.3361	28.411	28.0679	PLEKHA2	UID454
	1	0	0	26.4777	26.4804	25.8063	24.7798	25.6834	25.456	NA	NA	NA	24.5353	23.3457	NA	26.4777	26.4804	25.8063	24.7798	25.6834	25.456	24.0804	22.0744	23.4555	24.5353	23.3457	24.3214	FMR1	UID455
	0	0	0	NA	NA	NA	NA	NA	NA	23.9515	24.6202	23.8621	NA	23.4449	24.2686	23.937	24.2668	24.0858	22.5374	22.4185	23.6678	23.9515	24.6202	23.8621	24.7765	23.4449	24.2686	S100B	UID456
	0	0	0	27.7054	NA	27.2613	26.7358	26.5399	NA	27.857	NA	27.7757	27.4903	27.6168	28.0381	27.7054	24.0091	27.2613	26.7358	26.5399	23.9732	27.857	23.8217	27.7757	27.4903	27.6168	28.0381	SNRPG;SNRPGP15	UID458
	0	0	0	24.993	25.4099	25.6454	25.3033	25.4222	25.771	25.3789	25.3664	25.4605	25.6423	25.461	25.2981	24.993	25.4099	25.6454	25.3033	25.4222	25.771	25.3789	25.3664	25.4605	25.6423	25.461	25.2981	ERCC2	UID459
	0	0	0	25.6219	25.6678	NA	26.2107	26.1003	25.8352	26.368	25.7668	26.0961	27.1589	25.8711	25.9539	25.6219	25.6678	24.6387	26.2107	26.1003	25.8352	26.368	25.7668	26.0961	27.1589	25.8711	25.9539	GSTP1	UID460
	0	0	0	29.2522	29.4926	30.2536	29.3183	30.5338	29.9147	30.0234	28.8348	29.5377	30.7462	30.0415	29.4001	29.2522	29.4926	30.2536	29.3183	30.5338	29.9147	30.0234	28.8348	29.5377	30.7462	30.0415	29.4001	SRRM1	UID461
	0	0	0	34.1384	34.127	33.9197	33.9163	34.1353	34.2357	33.9854	33.8041	33.9567	33.9432	34.3286	34.1067	34.1384	34.127	33.9197	33.9163	34.1353	34.2357	33.9854	33.8041	33.9567	33.9432	34.3286	34.1067	MYO1G	UID462
	1	0	0	25.7488	26.1763	26.3098	24.389	24.4048	24.9579	NA	NA	NA	NA	24.3973	NA	25.7488	26.1763	26.3098	24.389	24.4048	24.9579	25.2333	24.4467	23.8839	25.3611	24.3973	23.1358	EIF3L	UID463
	0	0	0	26.7714	27.5179	27.3893	27.0158	27.4356	27.5407	27.3642	26.733	26.6034	27.35	27.4383	26.8839	26.7714	27.5179	27.3893	27.0158	27.4356	27.5407	27.3642	26.733	26.6034	27.35	27.4383	26.8839	CPNE1	UID464
	0	0	0	25.7764	26.4613	26.1955	26.2624	26.6298	26.8129	26.5747	25.8104	25.6279	26.6525	26.1822	NA	25.7764	26.4613	26.1955	26.2624	26.6298	26.8129	26.5747	25.8104	25.6279	26.6525	26.1822	22.3417	SMYD3	UID465
	0	0	0	NA	28.9857	28.4084	28.1232	28.492	NA	27.793	26.7598	26.817	26.5512	27.2909	28.112	24.3366	28.9857	28.4084	28.1232	28.492	26.6073	27.793	26.7598	26.817	26.5512	27.2909	28.112	TSPO	UID467
	1	0	0	28.4967	27.6591	27.326	NA	26.3278	26.6836	NA	NA	NA	NA	26.5565	NA	28.4967	27.6591	27.326	23.912	26.3278	26.6836	23.1845	23.5951	23.1681	23.5192	26.5565	24.1275	CAPZB	UID468
	0	0	0	26.2438	24.7421	25.6176	NA	NA	24.8393	NA	24.9078	NA	NA	24.1485	NA	26.2438	24.7421	25.6176	21.6272	24.9076	24.8393	22.7113	24.9078	23.8755	23.8378	24.1485	23.5378	CAPZB	UID469
	0	0	0	27.6762	27.4781	27.2028	28.0256	27.7921	27.9179	27.5689	27.414	28.0131	27.5777	27.3965	27.6546	27.6762	27.4781	27.2028	28.0256	27.7921	27.9179	27.5689	27.414	28.0131	27.5777	27.3965	27.6546	PRPS1	UID470
	1	0	0	28.1457	28.2364	27.9996	26.1667	25.9519	26.5408	NA	NA	NA	26.1886	25.3563	NA	28.1457	28.2364	27.9996	26.1667	25.9519	26.5408	24.182	23.8925	23.5425	26.1886	25.3563	22.0312	ARHGEF7	UID471
	1	1	0	30.1854	29.8461	29.9477	28.0298	27.9519	26.9313	NA	NA	NA	23.6263	23.4997	NA	30.1854	29.8461	29.9477	28.0298	27.9519	26.9313	24.0548	22.4496	21.725	23.6263	23.4997	22.8261	2006-09-01	UID472
	0	0	0	26.6617	27.2907	27.2003	27.1132	26.96	26.9079	27.047	27.0407	26.9273	27.8114	27.4401	27.5004	26.6617	27.2907	27.2003	27.1132	26.96	26.9079	27.047	27.0407	26.9273	27.8114	27.4401	27.5004	ZDHHC16	UID473
	1	0	0	26.1016	26.7727	26.4764	24.9	25.0828	25.744	25.3746	NA	NA	25.162	NA	NA	26.1016	26.7727	26.4764	24.9	25.0828	25.744	25.3746	23.673	24.3028	25.162	24.5542	22.5862	EXOSC1	UID474
	1	0	0	27.5542	27.4109	26.5412	26.8448	25.7669	NA	NA	NA	25.019	NA	NA	NA	27.5542	27.4109	26.5412	26.8448	25.7669	23.1212	25.1101	23.0697	25.019	24.1851	23.2025	22.5796	PABPC4	UID477
	0	0	0	25.8821	25.7201	25.9597	25.6747	25.7372	25.7522	25.6712	25.4748	25.777	25.42	25.4918	25.5134	25.8821	25.7201	25.9597	25.6747	25.7372	25.7522	25.6712	25.4748	25.777	25.42	25.4918	25.5134	SOAT1	UID478
	0	0	0	27.2752	27.4356	27.4028	26.908	27.1845	27.4618	27.1335	26.6893	26.6991	26.9333	26.9759	26.9638	27.2752	27.4356	27.4028	26.908	27.1845	27.4618	27.1335	26.6893	26.6991	26.9333	26.9759	26.9638	HNRNPC	UID480
	0	0	0	28.522	28.5679	28.6658	28.5157	28.5954	28.6007	28.4476	28.3263	28.3023	28.6656	28.1574	27.9885	28.522	28.5679	28.6658	28.5157	28.5954	28.6007	28.4476	28.3263	28.3023	28.6656	28.1574	27.9885	MYO9A	UID481
	1	0	0	27.8813	27.2284	26.8531	26.6057	25.8639	25.7012	24.2433	NA	NA	24.1153	NA	NA	27.8813	27.2284	26.8531	26.6057	25.8639	25.7012	24.2433	22.1562	24.321	24.1153	23.8107	25.3281	EIF3H	UID482
	0	0	0	26.2816	27.1325	26.9721	26.5256	27.434	27.2141	26.8531	26.4855	27.0749	26.9201	27.1989	27.167	26.2816	27.1325	26.9721	26.5256	27.434	27.2141	26.8531	26.4855	27.0749	26.9201	27.1989	27.167	USP30	UID483
	1	1	0	27.5492	27.7069	27.2592	24.2153	NA	NA	23.938	NA	NA	24.3878	NA	NA	27.5492	27.7069	27.2592	24.2153	23.5792	23.6284	23.938	24.1824	22.6586	24.3878	23.6727	23.45	CNN2	UID486
	0	0	0	24.73	NA	NA	25.1605	24.9195	NA	24.8308	24.9494	25.7114	25.2869	NA	24.7576	24.73	22.9751	24.4465	25.1605	24.9195	23.5193	24.8308	24.9494	25.7114	25.2869	23.8143	24.7576		UID488
	0	0	0	26.2923	27.0087	26.6816	26.847	NA	26.7098	25.9512	26.3545	25.819	25.6217	26.06	26.4434	26.2923	27.0087	26.6816	26.847	23.4924	26.7098	25.9512	26.3545	25.819	25.6217	26.06	26.4434	SEC61A1;SEC61A2	UID491
	0	0	0	28.8206	29.0497	29.327	29.5243	29.6184	29.4592	29.5119	29.7219	29.5318	29.4892	29.4492	29.2836	28.8206	29.0497	29.327	29.5243	29.6184	29.4592	29.5119	29.7219	29.5318	29.4892	29.4492	29.2836	IXL;MED29	UID494
	0	0	0	NA	NA	24.4415	24.4966	24.4387	24.1002	NA	NA	NA	NA	23.8906	23.7587	23.7103	24.3353	24.4415	24.4966	24.4387	24.1002	24.1109	24.1052	23.5449	24.4933	23.8906	23.7587	CCDC28A	UID495
	1	0	0	27.6317	28.2707	28.1204	26.8767	27.3292	27.5985	26.0117	25.836	25.7425	26.3614	25.9371	26.311	27.6317	28.2707	28.1204	26.8767	27.3292	27.5985	26.0117	25.836	25.7425	26.3614	25.9371	26.311	FXR1	UID498
	0	0	0	NA	25.3387	25.0678	23.6856	26.4971	25.5553	24.8387	24.5777	24.672	NA	NA	23.8202	23.9155	25.3387	25.0678	23.6856	26.4971	25.5553	24.8387	24.5777	24.672	24.3194	24.5837	23.8202	ARL1	UID499
	0	0	0	24.8015	NA	NA	24.8219	24.9559	24.7293	NA	NA	NA	NA	NA	24.6997	24.8015	23.801	24.8728	24.8219	24.9559	24.7293	23.8243	23.1739	25.222	23.1452	24.5338	24.6997	STK26	UID501
	0	0	0	26.4416	26.4942	26.3644	26.3345	26.3996	26.2951	NA	25.9502	25.9333	26.5421	26.0522	25.5025	26.4416	26.4942	26.3644	26.3345	26.3996	26.2951	24.4427	25.9502	25.9333	26.5421	26.0522	25.5025	RIOK3	UID502
	0	0	0	25.4228	24.7152	24.5435	NA	25.3995	25.0689	NA	NA	24.8011	24.2931	NA	NA	25.4228	24.7152	24.5435	24.5351	25.3995	25.0689	23.2746	24.8929	24.8011	24.2931	22.641	24.0363	ATP2C1	UID503
	1	1	0	27.9759	27.5177	27.4593	26.0974	NA	NA	NA	NA	NA	25.9697	NA	NA	27.9759	27.5177	27.4593	26.0974	23.8088	23.2668	23.6118	24.0037	23.7455	25.9697	24.1493	23.7184	EML4	UID504
	0	0	0	24.6608	NA	24.3855	24.6159	NA	NA	24.6761	24.8452	24.7006	NA	25.0187	24.7719	24.6608	24.0583	24.3855	24.6159	24.4409	23.235	24.6761	24.8452	24.7006	22.9105	25.0187	24.7719	MPV17	UID505
	0	0	0	31.8687	32.0248	31.8436	32.3086	32.1734	32.2514	32.4682	32.4774	32.6225	32.2389	32.4542	32.481	31.8687	32.0248	31.8436	32.3086	32.1734	32.2514	32.4682	32.4774	32.6225	32.2389	32.4542	32.481	PES1	UID506
	0	0	0	29.4487	29.4405	29.5647	29.2085	29.4787	28.9494	28.9716	29.1846	28.7835	29.5861	29.2846	29.3831	29.4487	29.4405	29.5647	29.2085	29.4787	28.9494	28.9716	29.1846	28.7835	29.5861	29.2846	29.3831	RAN	UID509
	1	1	0	29.0783	28.816	29.0322	26.3402	25.2941	26.9459	NA	25.4425	23.9445	26.321	24.3896	24.2906	29.0783	28.816	29.0322	26.3402	25.2941	26.9459	24.6068	25.4425	23.9445	26.321	24.3896	24.2906	EIF3C;EIF3CL	UID511
	0	0	0	24.7631	23.9242	24.0641	NA	23.6006	NA	23.2277	NA	NA	NA	23.4589	NA	24.7631	23.9242	24.0641	24.5923	23.6006	23.7821	23.2277	24.1089	22.826	23.875	23.4589	21.6897	FGD4	UID513
	0	0	0	31.6337	31.8447	31.6833	32.1532	32.0474	32.1875	32.3924	32.3813	32.3446	32.3182	32.3427	32.3569	31.6337	31.8447	31.6833	32.1532	32.0474	32.1875	32.3924	32.3813	32.3446	32.3182	32.3427	32.3569	DDX27	UID515
	0	0	0	29.2428	29.4022	29.4975	29.1552	29.5036	29.6537	29.3838	29.1283	29.3954	29.6754	29.412	29.1405	29.2428	29.4022	29.4975	29.1552	29.5036	29.6537	29.3838	29.1283	29.3954	29.6754	29.412	29.1405	ACADM	UID516
	1	1	0	29.4233	28.9923	28.6906	26.5972	NA	23.6592	NA	NA	NA	NA	NA	NA	29.4233	28.9923	28.6906	26.5972	23.8909	23.6592	24.6897	25.1554	23.7175	24.0756	23.1549	23.2597	RCSD1	UID520
	-1	0	0	28.7608	28.585	28.4135	28.887	28.4211	28.8451	29.9512	30.079	30.0053	29.7826	30.0846	29.9806	28.7608	28.585	28.4135	28.887	28.4211	28.8451	29.9512	30.079	30.0053	29.7826	30.0846	29.9806	TAX1BP1	UID522
	1	1	0	26.8434	27.6183	27.1045	NA	25.117	NA	NA	NA	NA	NA	NA	NA	26.8434	27.6183	27.1045	24.6825	25.117	24.2365	24.4527	24.4143	23.8463	23.5078	22.186	23.8	EIF4E2	UID524
	0	0	0	30.4904	30.5587	30.9875	31.1038	31.2505	30.9123	31.5431	31.7473	31.4625	31.4644	31.566	31.5106	30.4904	30.5587	30.9875	31.1038	31.2505	30.9123	31.5431	31.7473	31.4625	31.4644	31.566	31.5106	USP39	UID526
	0	0	0	30.2963	30.0707	30.3773	30.5991	30.4698	30.3261	30.3794	30.6576	30.5684	30.4943	30.4814	30.5998	30.2963	30.0707	30.3773	30.5991	30.4698	30.3261	30.3794	30.6576	30.5684	30.4943	30.4814	30.5998	IMMT	UID527
	0	0	0	29.2531	29.5615	29.6066	29.3414	29.7453	29.8288	29.8006	29.9292	29.4695	29.5254	29.9421	29.9348	29.2531	29.5615	29.6066	29.3414	29.7453	29.8288	29.8006	29.9292	29.4695	29.5254	29.9421	29.9348	SMARCD2	UID528
	0	0	0	24.8867	24.8032	NA	25.2827	NA	NA	25.6548	25.911	25.6001	25.4329	26.0538	25.8719	24.8867	24.8032	24.6371	25.2827	24.3895	22.5513	25.6548	25.911	25.6001	25.4329	26.0538	25.8719	RASGRP4	UID529
	0	0	0	26.0895	26.3346	25.2373	26.1501	25.8965	25.3936	25.7866	NA	25.973	27.6283	25.8908	26.4594	26.0895	26.3346	25.2373	26.1501	25.8965	25.3936	25.7866	23.3942	25.973	27.6283	25.8908	26.4594	BZW1	UID532
	0	0	0	26.971	27.1967	26.8393	NA	26.6326	NA	NA	NA	NA	NA	NA	26.7859	26.971	27.1967	26.8393	23.828	26.6326	23.5839	25.048	24.1621	22.7595	23.0146	23.2314	26.7859	NIN	UID534
	0	0	0	25.0154	24.9549	24.8375	24.2969	24.4917	24.6528	25.047	NA	NA	25.5691	24.0518	NA	25.0154	24.9549	24.8375	24.2969	24.4917	24.6528	25.047	23.251	23.7802	25.5691	24.0518	23.2513	NCOR2	UID536
	0	0	0	31.2393	31.4138	31.2604	31.194	31.4176	31.4861	31.3782	31.4334	31.3418	31.3297	31.1724	31.2563	31.2393	31.4138	31.2604	31.194	31.4176	31.4861	31.3782	31.4334	31.3418	31.3297	31.1724	31.2563	POLR2B	UID540
	0	0	0	25.2454	25.7132	25.707	24.428	25.4468	25.6784	NA	NA	24.8429	NA	NA	24.9688	25.2454	25.7132	25.707	24.428	25.4468	25.6784	23.7965	24.3904	24.8429	24.9327	23.2081	24.9688	MKRN2	UID542
	-1	0	0	NA	26.5439	27.1604	27.5445	26.9851	26.3779	28.6011	26.7951	29.2765	29.023	28.5228	28.8206	24.3752	26.5439	27.1604	27.5445	26.9851	26.3779	28.6011	26.7951	29.2765	29.023	28.5228	28.8206	RPL37A	UID543
	1	1	0	27.309	27.6452	27.3848	25.9597	26.0443	26.3104	25.4435	24.954	25.3763	25.2849	25.2367	25.0947	27.309	27.6452	27.3848	25.9597	26.0443	26.3104	25.4435	24.954	25.3763	25.2849	25.2367	25.0947	NAP1L4	UID544
	0	0	0	28.2157	29.0814	29.2631	28.8107	28.7561	28.759	28.6413	28.6732	28.9014	28.8141	28.7649	28.6206	28.2157	29.0814	29.2631	28.8107	28.7561	28.759	28.6413	28.6732	28.9014	28.8141	28.7649	28.6206	SSR3	UID547
	0	0	0	25.8601	25.999	25.8014	NA	26.045	25.9664	25.6313	25.5771	25.4625	NA	NA	25.0466	25.8601	25.999	25.8014	25.4716	26.045	25.9664	25.6313	25.5771	25.4625	24.9885	25.0168	25.0466	ARF4	UID548
	0	0	0	27.6282	28.0359	28.0904	26.9455	28.23	28.1291	27.9338	26.4556	27.2558	28.1379	26.5959	26.0274	27.6282	28.0359	28.0904	26.9455	28.23	28.1291	27.9338	26.4556	27.2558	28.1379	26.5959	26.0274	HIGD1A	UID549
	0	0	0	25.2257	24.6272	25.5204	NA	25.0711	NA	25.5519	25.8257	25.9764	26.8755	25.678	26.2752	25.2257	24.6272	25.5204	22.3015	25.0711	23.5589	25.5519	25.8257	25.9764	26.8755	25.678	26.2752	PELP1	UID558
	0	0	0	26.5215	26.7367	26.4305	NA	26.6087	26.9616	NA	27.0557	NA	26.2003	25.8679	NA	26.5215	26.7367	26.4305	24.5156	26.6087	26.9616	24.1038	27.0557	23.2857	26.2003	25.8679	23.7704	ITM2C	UID559
	0	0	0	29.082	29.2073	29.1968	NA	29.6673	29.3723	28.932	29.179	28.6034	29.2023	29.2955	28.9654	29.082	29.2073	29.1968	23.5556	29.6673	29.3723	28.932	29.179	28.6034	29.2023	29.2955	28.9654	ATP5J2-PTCD1;ATP5J2	UID561
	1	1	0	26.2902	26.4918	26.4445	25.1726	NA	NA	NA	NA	NA	NA	NA	NA	26.2902	26.4918	26.4445	25.1726	24.5506	23.7579	22.9767	23.0754	24.2952	24.7836	24.4066	23.0958	FAM195B	UID563
	1	0	0	27.5508	27.5963	27.9083	26.4919	NA	26.238	NA	NA	NA	25.702	NA	NA	27.5508	27.5963	27.9083	26.4919	23.5155	26.238	24.4235	23.5401	24.3811	25.702	23.5462	24.3284	LIMD1	UID567
	0	0	0	29.5723	29.6141	29.7259	29.7976	30.1511	30.0177	30.007	29.8334	29.9354	30.0748	30.2094	29.9624	29.5723	29.6141	29.7259	29.7976	30.1511	30.0177	30.007	29.8334	29.9354	30.0748	30.2094	29.9624	CHCHD3	UID568
	0	0	0	NA	24.5503	NA	NA	24.7776	NA	25.1766	24.4859	24.6119	25.1112	NA	NA	23.8226	24.5503	24.2322	22.815	24.7776	22.6578	25.1766	24.4859	24.6119	25.1112	24.6343	22.0655	FARP2	UID573
	0	0	0	25.0127	25.6116	25.4461	NA	NA	NA	NA	NA	NA	25.4122	NA	24.7604	25.0127	25.6116	25.4461	23.5641	22.6612	24.322	23.3867	24.7718	24.8935	25.4122	23.2021	24.7604	RCC1	UID574
	0	0	0	NA	26.3378	26.2647	26.7325	26.5875	26.8333	26.3231	26.3009	26.6385	26.7974	26.5809	26.3555	24.0895	26.3378	26.2647	26.7325	26.5875	26.8333	26.3231	26.3009	26.6385	26.7974	26.5809	26.3555	KPNA1	UID575
	1	0	0	27.3829	27.3514	26.9349	28.2901	27.2344	27.6515	27.2499	NA	NA	NA	NA	NA	27.3829	27.3514	26.9349	28.2901	27.2344	27.6515	27.2499	23.2375	22.4697	24.4073	22.7603	23.9832	RPL22L1	UID578
	0	0	0	27.5307	27.1188	NA	27.549	NA	NA	26.1555	26.3004	26.4606	NA	NA	NA	27.5307	27.1188	24.8914	27.549	23.7356	23.7236	26.1555	26.3004	26.4606	25.2927	24.4584	24.0857	EIF3B	UID579
	1	0	0	25.7499	25.7856	25.8701	25.6412	25.682	25.8968	NA	NA	NA	NA	NA	NA	25.7499	25.7856	25.8701	25.6412	25.682	25.8968	23.2991	24.557	24.307	24.6059	23.6226	23.0138	CTNND1	UID580
	1	0	0	28.6485	27.987	27.7749	26.5856	26.2682	26.5904	25.2602	25.255	NA	25.4594	NA	NA	28.6485	27.987	27.7749	26.5856	26.2682	26.5904	25.2602	25.255	23.1709	25.4594	23.9246	24.2293	EIF4G2	UID583
	1	0	0	26.6425	28.1152	27.7819	26.1428	26.1428	26.7323	NA	24.5563	24.2249	24.8291	24.8969	25.8426	26.6425	28.1152	27.7819	26.1428	26.1428	26.7323	24.5879	24.5563	24.2249	24.8291	24.8969	25.8426	IRAK1	UID584
	0	0	0	27.6375	27.331	27.7703	27.8971	27.6298	28.1184	27.1353	27.6305	26.9345	27.3815	27.3985	26.8902	27.6375	27.331	27.7703	27.8971	27.6298	28.1184	27.1353	27.6305	26.9345	27.3815	27.3985	26.8902	OCIAD1	UID590
	1	0	0	28.2141	27.9052	28.1729	26.6281	NA	26.4156	24.8362	NA	25.5454	25.9205	24.9021	24.9118	28.2141	27.9052	28.1729	26.6281	22.8464	26.4156	24.8362	24.2749	25.5454	25.9205	24.9021	24.9118	EIF4E	UID591
	0	0	0	26.6925	26.8423	26.641	26.7953	26.8131	26.3813	27.6587	27.6284	26.7824	26.5338	27.4027	27.6156	26.6925	26.8423	26.641	26.7953	26.8131	26.3813	27.6587	27.6284	26.7824	26.5338	27.4027	27.6156	HSD17B11	UID592
	0	0	0	27.0027	27.0456	27.1722	26.5157	26.6119	26.6351	NA	27.065	26.8884	26.3102	26.5466	26.174	27.0027	27.0456	27.1722	26.5157	26.6119	26.6351	23.6441	27.065	26.8884	26.3102	26.5466	26.174	STX18	UID596
	1	1	0	25.6954	25.9547	25.2365	NA	NA	NA	NA	NA	NA	NA	NA	NA	25.6954	25.9547	25.2365	24.4076	23.6369	23.7449	24.2537	23.5614	23.5567	25.0096	25.2238	23.6738	TNIP2	UID599
	0	0	0	27.1598	26.6919	26.4528	27.0218	27.4379	27.3128	26.723	27.7154	27.4423	26.2789	26.7829	27.0014	27.1598	26.6919	26.4528	27.0218	27.4379	27.3128	26.723	27.7154	27.4423	26.2789	26.7829	27.0014	COX7A2	UID601
	1	0	0	26.3081	26.2068	26.5201	25.1302	26.0697	25.278	NA	25.0793	NA	25.5671	NA	23.9992	26.3081	26.2068	26.5201	25.1302	26.0697	25.278	24.0187	25.0793	24.308	25.5671	24.2042	23.9992	CLASP2	UID606
	0	0	0	25.04	NA	NA	25.0748	NA	NA	24.9468	25.0822	25.1487	NA	NA	24.6745	25.04	24.281	23.2266	25.0748	24.3017	24.0055	24.9468	25.0822	25.1487	23.6437	23.5168	24.6745	PROSC	UID608
	0	0	0	28.1109	27.43	27.9908	28.9126	27.8364	28.1273	27.6421	28.6072	28.3238	27.7314	28.4488	28.4579	28.1109	27.43	27.9908	28.9126	27.8364	28.1273	27.6421	28.6072	28.3238	27.7314	28.4488	28.4579	TCEB1	UID610
	1	0	0	26.1882	26.2011	25.9121	24.41	24.1846	25.0001	NA	NA	24.5081	24.7619	NA	NA	26.1882	26.2011	25.9121	24.41	24.1846	25.0001	23.2099	22.7454	24.5081	24.7619	23.6944	23.352	ARFGAP1	UID611
	0	0	0	28.1842	27.6048	28.2604	27.7074	27.948	28.5279	28.0129	27.638	27.9622	28.2487	27.765	27.3789	28.1842	27.6048	28.2604	27.7074	27.948	28.5279	28.0129	27.638	27.9622	28.2487	27.765	27.3789	TMEM55A	UID614
	1	0	0	26.1258	25.8025	25.2028	24.4959	25.3585	24.8602	23.6806	NA	24.2534	NA	24.2976	23.9367	26.1258	25.8025	25.2028	24.4959	25.3585	24.8602	23.6806	23.089	24.2534	24.1426	24.2976	23.9367	STAU2	UID616
	0	0	0	28.3524	27.6315	27.5694	27.5603	28.1352	28.3908	27.905	28.9251	28.2169	28.4062	28.1783	28.7353	28.3524	27.6315	27.5694	27.5603	28.1352	28.3908	27.905	28.9251	28.2169	28.4062	28.1783	28.7353	MTDH	UID619
	0	0	0	26.5989	26.6783	26.5084	25.874	26.1763	26.1438	25.6221	25.7211	25.7456	26.3731	25.8521	25.6577	26.5989	26.6783	26.5084	25.874	26.1763	26.1438	25.6221	25.7211	25.7456	26.3731	25.8521	25.6577	AKAP10	UID621
	0	0	0	25.8973	24.2036	24.6062	27.2339	23.6424	26.1796	26.4272	27.2245	26.7251	25.9302	26.6406	26.6352	25.8973	24.2036	24.6062	27.2339	23.6424	26.1796	26.4272	27.2245	26.7251	25.9302	26.6406	26.6352	MED22	UID623
	0	0	0	NA	24.9837	23.5768	NA	23.1755	NA	24.4834	NA	NA	25.4326	25.3555	24.6159	24.5294	24.9837	23.5768	22.4299	23.1755	23.9962	24.4834	24.2058	23.4125	25.4326	25.3555	24.6159	RAB1A	UID624
	1	0	0	27.6834	27.9193	27.3801	26.0512	26.869	26.6909	NA	25.4423	NA	26.5506	26.2583	NA	27.6834	27.9193	27.3801	26.0512	26.869	26.6909	23.9468	25.4423	23.268	26.5506	26.2583	24.2444	FES	UID625
	0	0	0	23.6639	NA	NA	22.9734	NA	22.9618	NA	22.352	23.6611	24.2775	22.9978	23.9087	23.6639	24.8515	22.9101	22.9734	24.1657	22.9618	23.5281	22.352	23.6611	24.2775	22.9978	23.9087	TDP1	UID628
	0	0	0	25.384	24.474	24.6939	25.0428	NA	NA	NA	NA	NA	NA	NA	NA	25.384	24.474	24.6939	25.0428	23.0627	23.8747	25.3532	22.6449	23.8924	24.0659	23.3795	24.2683	RBMS1;RBMS2	UID629
	0	0	0	25.6399	25.4364	25.4614	26.1602	26.0027	25.4063	24.3179	NA	24.8125	NA	24.3012	24.3007	25.6399	25.4364	25.4614	26.1602	26.0027	25.4063	24.3179	24.9352	24.8125	23.9818	24.3012	24.3007	TRIO	UID631
	0	0	0	NA	24.3882	NA	25.3117	NA	NA	NA	NA	NA	23.7157	24.2886	23.6291	24.9178	24.3882	24.175	25.3117	24.2191	23.4217	24.3517	23.8583	23.2065	23.7157	24.2886	23.6291	SERPINB2	UID632
	1	1	0	30.4057	30.3054	29.6784	27.4765	26.6795	27.5904	24.7754	23.3376	NA	25.4648	NA	25.2103	30.4057	30.3054	29.6784	27.4765	26.6795	27.5904	24.7754	23.3376	23.7827	25.4648	23.0433	25.2103	PRRC2C	UID633
	1	0	0	25.5707	26.1569	25.7603	25.7502	25.9118	NA	NA	NA	NA	NA	NA	NA	25.5707	26.1569	25.7603	25.7502	25.9118	24.0554	24.2304	23.9501	24.2704	23.1421	23.7843	22.9053	TUBGCP6	UID635
	0	0	0	27.934	27.224	27.1564	26.5642	26.7394	26.4883	26.4598	25.9981	25.9792	27.5805	NA	25.8485	27.934	27.224	27.1564	26.5642	26.7394	26.4883	26.4598	25.9981	25.9792	27.5805	24.3748	25.8485	EZR	UID636
	0	0	0	24.5092	24.989	25.0479	NA	24.9925	25.1137	NA	NA	24.4536	NA	NA	24.2532	24.5092	24.989	25.0479	24.31	24.9925	25.1137	24.5613	23.3689	24.4536	24.5141	23.4174	24.2532	FAM91A1	UID638
	1	0	0	30.6568	30.3734	29.7812	29.8458	28.6094	28.4903	NA	26.9006	26.3144	24.3287	25.9097	25.7115	30.6568	30.3734	29.7812	29.8458	28.6094	28.4903	23.8785	26.9006	26.3144	24.3287	25.9097	25.7115	PABPC1	UID640
	0	0	0	27.3092	27.3853	27.6132	27.1583	27.8446	27.4313	28.4418	27.3857	27.5979	28.4988	27.6032	27.2242	27.3092	27.3853	27.6132	27.1583	27.8446	27.4313	28.4418	27.3857	27.5979	28.4988	27.6032	27.2242	ZC3H18	UID642
	0	0	0	NA	24.9688	NA	25.4983	NA	25.2263	26.3087	25.4805	24.1059	NA	NA	26.1333	23.8128	24.9688	24.7931	25.4983	24.364	25.2263	26.3087	25.4805	24.1059	22.7628	23.3994	26.1333	MRPL22	UID644
	0	0	0	26.5487	25.8958	25.9344	26.7389	26.453	26.0779	26.2598	26.0586	26.511	26.4562	26.8232	26.7876	26.5487	25.8958	25.9344	26.7389	26.453	26.0779	26.2598	26.0586	26.511	26.4562	26.8232	26.7876	U2SURP	UID646
	1	1	0	30.8385	31.0095	30.8647	28.79	28.2917	28.5259	24.1193	21.4397	24.4192	24.5954	23.723	23.5672	30.8385	31.0095	30.8647	28.79	28.2917	28.5259	24.1193	21.4397	24.4192	24.5954	23.723	23.5672	MAP4	UID650
	1	1	0	27.9926	28.2145	27.8542	26.5027	25.9082	25.9445	NA	NA	NA	NA	NA	NA	27.9926	28.2145	27.8542	26.5027	25.9082	25.9445	23.1496	23.7909	23.9941	24.1436	22.5342	24.169	KLC1	UID651
	0	0	0	25.7915	25.6834	25.6529	26.0658	25.7191	25.5931	25.5317	25.5601	25.4308	26.2637	25.8967	25.7812	25.7915	25.6834	25.6529	26.0658	25.7191	25.5931	25.5317	25.5601	25.4308	26.2637	25.8967	25.7812	CYFIP2	UID652
	0	0	0	28.4524	27.7481	28.0365	28.8721	28.5082	28.521	28.4433	29.0758	28.2925	27.7781	28.0603	28.2467	28.4524	27.7481	28.0365	28.8721	28.5082	28.521	28.4433	29.0758	28.2925	27.7781	28.0603	28.2467	NDUFB5	UID654
	1	1	0	31.2027	31.2356	31.1087	29.4672	28.7343	29.6237	24.2039	24.1057	24.192	24.5173	23.2536	23.2751	31.2027	31.2356	31.1087	29.4672	28.7343	29.6237	24.2039	24.1057	24.192	24.5173	23.2536	23.2751	EIF4B	UID655
	1	1	0	30.0707	29.7253	28.9241	27.0944	26.4947	26.8889	23.7412	23.6382	23.3832	24.6877	24.4	24.2836	30.0707	29.7253	28.9241	27.0944	26.4947	26.8889	23.7412	23.6382	23.3832	24.6877	24.4	24.2836	DCTN1	UID656
	0	0	0	27.8809	28.2728	28.0496	28.1635	28.0614	27.9343	27.5606	27.0765	27.2545	27.7198	27.3412	26.7861	27.8809	28.2728	28.0496	28.1635	28.0614	27.9343	27.5606	27.0765	27.2545	27.7198	27.3412	26.7861	LIMK1	UID659
	0	0	0	26.4603	26.1973	26.0421	26.6169	26.6547	26.2755	26.1285	26.5899	26.0394	26.0251	26.1075	25.8458	26.4603	26.1973	26.0421	26.6169	26.6547	26.2755	26.1285	26.5899	26.0394	26.0251	26.1075	25.8458	RBBP7	UID660
	0	0	0	28.9934	29.4221	29.1758	28.9542	29.5584	29.2375	29.7416	29.4417	29.5002	29.4621	29.4981	29.5295	28.9934	29.4221	29.1758	28.9542	29.5584	29.2375	29.7416	29.4417	29.5002	29.4621	29.4981	29.5295	ZKSCAN1	UID661
	0	0	0	26.8249	27.1049	27.0476	26.4432	26.6716	26.7691	26.2961	25.7249	26.4873	26.0739	26.4919	25.7597	26.8249	27.1049	27.0476	26.4432	26.6716	26.7691	26.2961	25.7249	26.4873	26.0739	26.4919	25.7597	MARK2	UID662
	1	1	0	28.9102	28.5693	27.9319	23.686	25.3864	26.081	24.5957	24.7124	NA	24.3579	24.8469	NA	28.9102	28.5693	27.9319	23.686	25.3864	26.081	24.5957	24.7124	22.9137	24.3579	24.8469	23.1982	RAPGEF6	UID663
	0	0	0	26.1031	25.9212	26.0905	26.9298	26.9774	26.7995	26.3529	26.6288	26.3015	27.0139	26.5835	26.0432	26.1031	25.9212	26.0905	26.9298	26.9774	26.7995	26.3529	26.6288	26.3015	27.0139	26.5835	26.0432	OGDH	UID664
	0	0	0	28.0488	27.6033	27.4034	28.1693	27.639	27.6997	27.8312	28.0759	27.5774	27.8838	27.7298	28.0722	28.0488	27.6033	27.4034	28.1693	27.639	27.6997	27.8312	28.0759	27.5774	27.8838	27.7298	28.0722	HNRNPH1	UID665
	0	0	0	26.0288	25.8836	25.8803	25.5374	25.93	25.9915	25.541	25.3281	25.5899	NA	25.3139	25.46	26.0288	25.8836	25.8803	25.5374	25.93	25.9915	25.541	25.3281	25.5899	24.0477	25.3139	25.46	SMC4	UID667
	0	0	0	27.8839	27.8333	27.8432	27.4093	27.8247	27.8569	27.9966	27.321	27.4023	28.1444	28.043	27.611	27.8839	27.8333	27.8432	27.4093	27.8247	27.8569	27.9966	27.321	27.4023	28.1444	28.043	27.611	MYO1B	UID668
	0	0	0	29.0807	29.1286	29.2177	30.5352	29.7347	30.0977	29.3997	30.2447	29.9772	29.4189	29.5094	29.4231	29.0807	29.1286	29.2177	30.5352	29.7347	30.0977	29.3997	30.2447	29.9772	29.4189	29.5094	29.4231	PCCB	UID669
	0	0	0	25.6869	NA	25.6295	27.0064	26.4614	26.316	26.0417	26.0033	25.848	24.8309	26.3308	26.1822	25.6869	24.4584	25.6295	27.0064	26.4614	26.316	26.0417	26.0033	25.848	24.8309	26.3308	26.1822	DLAT	UID671
	0	0	0	NA	25.0488	NA	NA	NA	NA	25.631	NA	25.4546	25.4301	26.0438	26.3302	23.9641	25.0488	24.1495	22.828	24.8656	23.7381	25.631	24.0667	25.4546	25.4301	26.0438	26.3302	ZFX;ZFY	UID673
	0	0	0	32.1125	31.9296	32.1943	32.2172	31.8356	31.7296	32.272	32.688	32.5416	32.1031	32.5268	32.328	32.1125	31.9296	32.1943	32.2172	31.8356	31.7296	32.272	32.688	32.5416	32.1031	32.5268	32.328	TBL2	UID675
	0	0	0	30.6125	30.4869	30.5161	30.194	30.163	30.0018	29.6509	30.054	29.8553	29.2746	29.7305	29.8646	30.6125	30.4869	30.5161	30.194	30.163	30.0018	29.6509	30.054	29.8553	29.2746	29.7305	29.8646	DENND3	UID676
	0	0	0	27.2606	27.8427	27.7671	26.982	27.4128	27.8209	27.5281	25.9645	26.0939	27.5968	26.8501	26.2476	27.2606	27.8427	27.7671	26.982	27.4128	27.8209	27.5281	25.9645	26.0939	27.5968	26.8501	26.2476	PPP2R5D	UID677
	1	0	0	26.9351	28.236	28.9097	27.8681	NA	NA	NA	NA	NA	26.2477	NA	NA	26.9351	28.236	28.9097	27.8681	23.7216	23.3074	23.5562	23.1975	23.7019	26.2477	24.0258	23.7042	FCHSD2	UID678
	1	0	0	25.5573	25.374	25.1847	NA	NA	NA	NA	NA	NA	NA	NA	NA	25.5573	25.374	25.1847	24.5396	24.5997	23.7844	22.6318	24.4797	23.8812	25.1142	24.1296	23.6343	CEP97	UID679
	0	0	0	28.9805	28.4994	28.246	28.4842	28.1075	28.2245	27.8161	28.1159	27.6782	27.8622	27.8323	28.0874	28.9805	28.4994	28.246	28.4842	28.1075	28.2245	27.8161	28.1159	27.6782	27.8622	27.8323	28.0874	RPS6KA1	UID680
	1	0	0	25.7916	26.1397	25.6938	25.1422	24.8742	24.5812	NA	NA	NA	NA	NA	NA	25.7916	26.1397	25.6938	25.1422	24.8742	24.5812	24.1128	24.1697	21.9078	23.214	24.5656	23.4494	NCAPH	UID681
	0	0	0	24.0675	24.6843	NA	24.5212	24.7473	25.2059	25.109	25.0172	25.1796	NA	24.8699	25.46	24.0675	24.6843	23.4558	24.5212	24.7473	25.2059	25.109	25.0172	25.1796	23.057	24.8699	25.46	LARS2	UID682
	1	1	0	27.9344	28.0372	27.4872	24.6456	25.8209	25.8535	NA	24.2664	NA	24.2859	23.9844	NA	27.9344	28.0372	27.4872	24.6456	25.8209	25.8535	24.2013	24.2664	22.8665	24.2859	23.9844	23.9629	SSFA2	UID684
	-1	0	0	NA	NA	25.5903	NA	NA	26.0734	26.7489	26.3001	26.5589	26.3682	26.1997	26.0805	24.5922	24.1671	25.5903	23.4226	24.5857	26.0734	26.7489	26.3001	26.5589	26.3682	26.1997	26.0805	MERTK	UID685
	1	0	0	29.0054	29.4443	30.8625	27.982	30.3217	30.4436	23.4879	24.5988	24.0031	NA	NA	24.0034	29.0054	29.4443	30.8625	27.982	30.3217	30.4436	23.4879	24.5988	24.0031	24.2895	23.774	24.0034	EPB41L2	UID686
	0	0	0	28.3198	28.7417	28.6375	28.637	28.9246	28.6006	28.4517	28.0404	28.4209	28.6055	28.3619	28.6601	28.3198	28.7417	28.6375	28.637	28.9246	28.6006	28.4517	28.0404	28.4209	28.6055	28.3619	28.6601	TP53I11	UID687
	0	0	0	26.1523	NA	NA	26.1679	26.228	26.7615	26.4221	NA	NA	26.1897	26.8322	NA	26.1523	23.6179	23.8732	26.1679	26.228	26.7615	26.4221	24.1209	24.3619	26.1897	26.8322	25.0671	CREBZF	UID688
	0	0	0	27.9527	27.6957	28.0086	27.549	26.3763	27.5411	27.993	27.8697	27.0802	27.9106	27.977	27.3777	27.9527	27.6957	28.0086	27.549	26.3763	27.5411	27.993	27.8697	27.0802	27.9106	27.977	27.3777	TMEM41B	UID690
	-1	0	0	29.9709	30.8319	30.4924	30.7611	30.5609	31.2853	31.9136	31.2219	31.4291	31.491	31.635	31.6559	29.9709	30.8319	30.4924	30.7611	30.5609	31.2853	31.9136	31.2219	31.4291	31.491	31.635	31.6559	RPL27A	UID691
	0	0	0	24.9537	NA	24.6348	25.0945	24.6423	24.7002	24.2752	24.2575	25.0223	24.4459	24.673	24.492	24.9537	24.2676	24.6348	25.0945	24.6423	24.7002	24.2752	24.2575	25.0223	24.4459	24.673	24.492	ACOT8	UID693
	0	0	0	29.6489	29.661	29.5361	29.3896	29.6615	29.5328	29.7635	30.0758	29.7676	30.1224	29.4982	29.8078	29.6489	29.661	29.5361	29.3896	29.6615	29.5328	29.7635	30.0758	29.7676	30.1224	29.4982	29.8078	RPS6KA4	UID694
	0	0	0	26.0789	23.7583	24.3975	24.9293	24.8326	24.5241	25.145	25.2716	25.3441	25.0475	25.1292	25.135	26.0789	23.7583	24.3975	24.9293	24.8326	24.5241	25.145	25.2716	25.3441	25.0475	25.1292	25.135	RPUSD4	UID695
	0	0	0	NA	NA	25.7301	26.268	25.9432	25.469	25.5644	26.3628	NA	NA	25.6895	25.0636	24.4519	23.5915	25.7301	26.268	25.9432	25.469	25.5644	26.3628	22.7559	24.0926	25.6895	25.0636	FIBP	UID696
	0	0	0	28.4438	28.1888	28.2683	28.4801	28.3314	28.3881	27.6224	28.0333	27.9163	28.1834	28.2571	27.4738	28.4438	28.1888	28.2683	28.4801	28.3314	28.3881	27.6224	28.0333	27.9163	28.1834	28.2571	27.4738	EEF1D	UID697
	0	0	0	27.6046	27.885	27.5375	27.6201	27.5748	27.6722	27.8399	28.2079	27.8161	27.6356	27.9393	27.8287	27.6046	27.885	27.5375	27.6201	27.5748	27.6722	27.8399	28.2079	27.8161	27.6356	27.9393	27.8287	EI24	UID698
	0	0	0	31.219	31.7297	31.4609	31.7024	31.2543	31.3961	32.1473	31.8805	32.3159	31.7325	31.9439	31.6263	31.219	31.7297	31.4609	31.7024	31.2543	31.3961	32.1473	31.8805	32.3159	31.7325	31.9439	31.6263	UBTF	UID700
	0	0	0	26.2648	28.0986	27.568	26.4597	28.1231	NA	27.9105	NA	NA	NA	27.99	NA	26.2648	28.0986	27.568	26.4597	28.1231	22.5865	27.9105	23.6468	25.2224	24.3803	27.99	22.9809	PPIE	UID702
	0	0	0	27.9493	28.5193	28.6016	28.6736	29.0959	28.9272	28.6956	28.244	28.6805	28.5159	28.6201	28.3632	27.9493	28.5193	28.6016	28.6736	29.0959	28.9272	28.6956	28.244	28.6805	28.5159	28.6201	28.3632	NPEPPS	UID705
	-1	0	0	26.1987	26.1195	25.5956	26.9837	NA	26.9069	27.5615	28.4577	28.0646	27.1056	27.222	27.5203	26.1987	26.1195	25.5956	26.9837	24.9165	26.9069	27.5615	28.4577	28.0646	27.1056	27.222	27.5203	MDK	UID707
	0	0	0	28.5289	28.4863	28.322	28.8454	28.9821	28.9705	29.1544	29.3807	28.8808	28.748	29.2352	29.3243	28.5289	28.4863	28.322	28.8454	28.9821	28.9705	29.1544	29.3807	28.8808	28.748	29.2352	29.3243	PRDM10	UID711
	1	1	0	27.4866	27.4788	27.6315	26.5147	26.5197	26.4468	26.0307	25.8815	NA	26.4625	25.8096	25.8992	27.4866	27.4788	27.6315	26.5147	26.5197	26.4468	26.0307	25.8815	24.8633	26.4625	25.8096	25.8992	PSMC3	UID713
	0	0	0	29.7987	29.7782	29.2858	29.6027	29.6893	29.6793	29.7738	29.7298	29.7337	29.8715	29.6609	29.9505	29.7987	29.7782	29.2858	29.6027	29.6893	29.6793	29.7738	29.7298	29.7337	29.8715	29.6609	29.9505	PEX16	UID715
	0	0	0	25.5659	25.6093	25.5714	NA	25.5044	NA	NA	NA	NA	25.0057	25.4323	NA	25.5659	25.6093	25.5714	23.4088	25.5044	22.9561	23.2847	24.5825	24.6209	25.0057	25.4323	23.619	DGKZ	UID717
	0	0	0	27.0569	26.7195	27.0599	27.9455	27.145	26.9847	27.1665	27.2726	26.9931	27.5128	26.9857	26.6175	27.0569	26.7195	27.0599	27.9455	27.145	26.9847	27.1665	27.2726	26.9931	27.5128	26.9857	26.6175	NDUFS8	UID718
	0	0	0	25.8184	26.4607	26.8119	25.7772	26.7837	26.8895	26.6009	26.1369	26.5253	27.5801	26.9553	26.219	25.8184	26.4607	26.8119	25.7772	26.7837	26.8895	26.6009	26.1369	26.5253	27.5801	26.9553	26.219	ZC3H11A	UID719
	0	1	0	26.0036	25.7098	26.1698	NA	25.0818	NA	NA	NA	25.2351	24.9757	NA	25.3028	26.0036	25.7098	26.1698	22.2869	25.0818	23.7451	23.866	24.9106	25.2351	24.9757	24.0428	25.3028	VPS28	UID721
	0	0	0	25.2637	25.7733	25.9699	25.6421	25.4114	24.9568	NA	NA	25.4434	NA	25.8983	NA	25.2637	25.7733	25.9699	25.6421	25.4114	24.9568	23.9036	21.9918	25.4434	24.1784	25.8983	23.3173	UVRAG	UID723
	0	0	0	29.4611	29.5249	29.161	29.9753	29.8551	30.1682	29.7097	30.0164	29.7638	29.3464	29.6656	29.8336	29.4611	29.5249	29.161	29.9753	29.8551	30.1682	29.7097	30.0164	29.7638	29.3464	29.6656	29.8336	C11orf98	UID724
	1	1	0	28.7153	28.6745	28.7342	27.3336	27.4982	27.8329	25.5476	26.1702	26.5507	27.1049	26.8181	26.4023	28.7153	28.6745	28.7342	27.3336	27.4982	27.8329	25.5476	26.1702	26.5507	27.1049	26.8181	26.4023	SEC16A	UID726
	0	0	0	28.5663	28.3507	29.137	28.3144	28.8232	28.3226	28.9797	28.3218	28.581	28.9733	29.0729	28.2708	28.5663	28.3507	29.137	28.3144	28.8232	28.3226	28.9797	28.3218	28.581	28.9733	29.0729	28.2708	TRMT2A	UID730
	-1	0	0	25.3583	NA	NA	26.2417	NA	NA	26.0258	27.2068	26.8923	25.8844	26.4417	26.6228	25.3583	23.6243	23.3093	26.2417	24.7594	24.1142	26.0258	27.2068	26.8923	25.8844	26.4417	26.6228	RPL35	UID732
	0	0	0	30.2368	30.5452	30.8838	30.5091	31.0647	31.0022	31.0415	30.8265	30.761	30.9539	31.2012	30.7069	30.2368	30.5452	30.8838	30.5091	31.0647	31.0022	31.0415	30.8265	30.761	30.9539	31.2012	30.7069	GTF2H3	UID733
	1	1	0	27.6075	28.4462	28.3642	NA	NA	NA	NA	NA	NA	NA	NA	NA	27.6075	28.4462	28.3642	23.1019	23.1815	23.3573	23.7563	23.2689	23.8555	23.167	24.1025	23.5042	WNK1	UID734
	0	0	0	29.8222	29.1091	29.5607	29.6316	29.3166	29.7973	30.0326	30.2984	30.5542	30.0696	30.4346	30.4434	29.8222	29.1091	29.5607	29.6316	29.3166	29.7973	30.0326	30.2984	30.5542	30.0696	30.4346	30.4434	FAM76B	UID735
	0	0	0	26.6451	26.2225	26.2672	26.5449	26.2159	26.3039	26.1116	26.2547	26.2054	26.7409	26.0436	26.2795	26.6451	26.2225	26.2672	26.5449	26.2159	26.3039	26.1116	26.2547	26.2054	26.7409	26.0436	26.2795	NDUFS7	UID738
	0	0	0	25.3678	25.7683	NA	25.0062	26.2337	25.0706	25.4123	25.1316	25.151	NA	24.9551	24.5986	25.3678	25.7683	23.596	25.0062	26.2337	25.0706	25.4123	25.1316	25.151	24.5074	24.9551	24.5986	OTUB1	UID739
	0	0	0	25.7832	25.6693	25.5915	25.7799	26.0255	25.9769	25.8039	25.4647	NA	25.9884	NA	25.4163	25.7832	25.6693	25.5915	25.7799	26.0255	25.9769	25.8039	25.4647	23.6143	25.9884	24.45	25.4163	ATP6V0D1	UID740
	0	0	0	27.874	27.4017	27.5008	28.0293	27.997	27.9088	27.886	27.998	27.9415	27.4972	28.065	28.1634	27.874	27.4017	27.5008	28.0293	27.997	27.9088	27.886	27.998	27.9415	27.4972	28.065	28.1634	RAB35	UID743
	0	0	0	25.7931	25.8646	25.3904	25.1417	NA	NA	25.0409	25.5175	24.9838	NA	25.1755	25.1439	25.7931	25.8646	25.3904	25.1417	24.4147	25.1059	25.0409	25.5175	24.9838	23.4805	25.1755	25.1439	TSG101	UID751
	1	0	0	28.5388	28.2774	28.2076	27.9232	27.2476	27.3285	25.6704	26.9372	NA	26.0182	26.5969	26.6109	28.5388	28.2774	28.2076	27.9232	27.2476	27.3285	25.6704	26.9372	23.9889	26.0182	26.5969	26.6109	NAP1L1	UID753
	0	0	0	28.1711	27.4805	26.896	27.2632	26.6759	26.5346	26.5019	27.3262	26.6294	27.015	26.2552	26.6444	28.1711	27.4805	26.896	27.2632	26.6759	26.5346	26.5019	27.3262	26.6294	27.015	26.2552	26.6444	TUBA1C	UID754
	0	0	0	NA	NA	NA	NA	25.2158	25.8904	26.385	25.9155	26.0087	NA	25.7747	25.324	24.7941	24.2965	23.5711	22.5764	25.2158	25.8904	26.385	25.9155	26.0087	22.393	25.7747	25.324	BCKDHA	UID755
	0	0	0	25.9424	27.1147	27.6672	25.6656	26.4576	26.0833	26.6574	26.7772	26.5242	27.2883	26.9269	26.1005	25.9424	27.1147	27.6672	25.6656	26.4576	26.0833	26.6574	26.7772	26.5242	27.2883	26.9269	26.1005	DDX55	UID756
	0	0	0	25.0864	24.6958	25.4075	25.3252	25.4419	25.1432	25.0555	NA	NA	25.8104	NA	24.6963	25.0864	24.6958	25.4075	25.3252	25.4419	25.1432	25.0555	23.8778	23.8334	25.8104	25.1034	24.6963	CPSF7	UID757
	0	0	0	24.8461	NA	NA	24.8489	NA	NA	NA	25.1371	24.809	25.479	25.2372	24.9826	24.8461	24.9007	25.0557	24.8489	24.1753	23.3316	24.4666	25.1371	24.809	25.479	25.2372	24.9826	CDK17	UID759
	0	0	0	30.493	29.892	30.9874	30.033	29.8449	30.5633	30.0947	30.6528	30.8224	30.1718	30.9877	31.1049	30.493	29.892	30.9874	30.033	29.8449	30.5633	30.0947	30.6528	30.8224	30.1718	30.9877	31.1049	MRPL48	UID760
	0	0	0	28.1717	27.9628	28.1478	28.7196	28.6302	28.8283	28.3883	28.3819	28.1452	28.2722	27.6448	28.0176	28.1717	27.9628	28.1478	28.7196	28.6302	28.8283	28.3883	28.3819	28.1452	28.2722	27.6448	28.0176	C12orf43	UID761
	0	0	0	29.1816	29.1661	29.5325	29.5159	29.8649	29.6798	30.184	29.9567	30.0397	30.5984	30.2268	29.996	29.1816	29.1661	29.5325	29.5159	29.8649	29.6798	30.184	29.9567	30.0397	30.5984	30.2268	29.996	XRCC1	UID763
	0	0	0	27.6566	27.5035	27.8847	27.6927	27.7232	27.7329	27.4596	27.2677	27.1688	27.954	27.5612	27.5178	27.6566	27.5035	27.8847	27.6927	27.7232	27.7329	27.4596	27.2677	27.1688	27.954	27.5612	27.5178	DDX19A;DDX19B	UID765
	0	0	0	30.5512	30.611	31.1104	30.4108	30.8442	30.6647	30.8736	30.2495	30.2967	30.9815	30.6537	30.381	30.5512	30.611	31.1104	30.4108	30.8442	30.6647	30.8736	30.2495	30.2967	30.9815	30.6537	30.381	POLDIP3	UID767
	1	0	0	26.9659	26.9611	27.7405	26.4219	26.8694	26.6276	NA	NA	NA	26.3145	NA	26.4507	26.9659	26.9611	27.7405	26.4219	26.8694	26.6276	22.5972	22.973	23.3234	26.3145	24.06	26.4507	RANBP1	UID768
	0	0	0	25.5602	25.2548	25.1149	26.0099	25.9987	25.8179	25.8613	26.3332	26.0279	25.8428	26.3082	26.3089	25.5602	25.2548	25.1149	26.0099	25.9987	25.8179	25.8613	26.3332	26.0279	25.8428	26.3082	26.3089	LETMD1	UID770
	1	1	0	26.4563	26.4803	26.4836	24.7194	NA	NA	NA	NA	NA	NA	NA	NA	26.4563	26.4803	26.4836	24.7194	23.6315	25.0937	22.6798	23.4186	23.4796	24.118	22.8608	23.7241	CNOT2	UID771
	0	0	0	28.3798	28.4481	28.2464	27.9612	28.0083	28.0674	28.105	28.3055	28.177	28.219	28.1915	27.8431	28.3798	28.4481	28.2464	27.9612	28.0083	28.0674	28.105	28.3055	28.177	28.219	28.1915	27.8431	CAD	UID772
	1	0	0	24.8788	25.6828	26.5145	25.3957	26.6935	25.98	NA	NA	25.3086	25.9626	25.9924	25.8692	24.8788	25.6828	26.5145	25.3957	26.6935	25.98	23.1458	22.4043	25.3086	25.9626	25.9924	25.8692	HVCN1	UID773
	-1	0	0	27.8081	28.0195	27.9346	28.5173	28.5248	29.0485	29.7653	28.7121	29.4793	28.7468	29.1642	28.7205	27.8081	28.0195	27.9346	28.5173	28.5248	29.0485	29.7653	28.7121	29.4793	28.7468	29.1642	28.7205	RPL18	UID778
	0	0	0	30.9051	30.9185	31.6252	29.6419	31.8684	29.7026	31.2741	32.4014	32.1203	29.4114	31.2169	31.4823	30.9051	30.9185	31.6252	29.6419	31.8684	29.7026	31.2741	32.4014	32.1203	29.4114	31.2169	31.4823	SLC25A3	UID781
	0	0	0	27.1536	27.5435	27.9891	27.6367	28.2927	27.9643	26.5819	26.4299	26.8082	27.4739	26.5147	26.5319	27.1536	27.5435	27.9891	27.6367	28.2927	27.9643	26.5819	26.4299	26.8082	27.4739	26.5147	26.5319	AGAP2	UID782
	0	0	0	NA	NA	NA	25.2664	25.6616	25.5441	NA	25.159	NA	25.443	NA	NA	24.3953	23.8886	24.3783	25.2664	25.6616	25.5441	24.0479	25.159	22.7463	25.443	24.2974	22.7808	KANSL2	UID784
	0	0	0	26.1871	26.4277	26.2847	26.5068	26.2373	26.0232	26.0427	26.0699	25.9573	25.8505	25.3572	25.38	26.1871	26.4277	26.2847	26.5068	26.2373	26.0232	26.0427	26.0699	25.9573	25.8505	25.3572	25.38	PPP1CC;PPP1CB	UID786
	1	0	0	27.9587	28.3812	28.3746	27.4622	27.7933	27.9221	27.3531	26.7684	26.929	27.5056	27.1111	26.6312	27.9587	28.3812	28.3746	27.4622	27.7933	27.9221	27.3531	26.7684	26.929	27.5056	27.1111	26.6312	PCBP2;PCBP3	UID788
	0	0	0	28.1708	26.4202	NA	28.1767	27.1783	NA	29.4647	29.0083	29.9047	29.8415	28.4618	28.2406	28.1708	26.4202	24.8837	28.1767	27.1783	23.1158	29.4647	29.0083	29.9047	29.8415	28.4618	28.2406	MYL6	UID792
	1	0	0	25.3611	25.3477	25.529	24.5324	26.344	25.3453	NA	24.7119	NA	NA	NA	NA	25.3611	25.3477	25.529	24.5324	26.344	25.3453	22.334	24.7119	23.0466	22.8613	24.2258	24.2697	MYO5A	UID794
	0	0	0	26.1874	26.3728	26.3564	26.1115	26.4332	26.8743	26.0616	25.7808	26.2075	27.4622	26.2557	26.0986	26.1874	26.3728	26.3564	26.1115	26.4332	26.8743	26.0616	25.7808	26.2075	27.4622	26.2557	26.0986	HNRNPA1;HNRNPA1L2	UID795
	0	0	0	26.6402	NA	26.862	26.9542	26.7318	26.4975	27.3265	26.9827	26.8502	27.0344	26.9662	27.4238	26.6402	22.645	26.862	26.9542	26.7318	26.4975	27.3265	26.9827	26.8502	27.0344	26.9662	27.4238	ZDHHC3	UID796
	0	0	0	NA	NA	26.979	27.393	27.0426	NA	28.2061	27.6154	27.1698	27.4532	27.6964	NA	23.9615	24.3853	26.979	27.393	27.0426	23.3357	28.2061	27.6154	27.1698	27.4532	27.6964	23.0266	RPL32	UID798
	0	0	0	28.0441	28.1638	27.9063	29.2468	28.7739	28.8881	28.2526	28.6085	28.5694	28.2217	28.3536	28.6214	28.0441	28.1638	27.9063	29.2468	28.7739	28.8881	28.2526	28.6085	28.5694	28.2217	28.3536	28.6214	GOLIM4	UID799
	0	0	0	30.3594	31.4286	30.9492	30.8431	31.4645	31.4345	31.3702	30.6338	30.6259	29.7242	31.4069	30.8075	30.3594	31.4286	30.9492	30.8431	31.4645	31.4345	31.3702	30.6338	30.6259	29.7242	31.4069	30.8075	RPL10	UID800
	0	0	0	25.0198	24.7659	24.9729	NA	NA	NA	NA	NA	NA	NA	NA	NA	25.0198	24.7659	24.9729	24.238	22.772	23.9829	23.8935	24.8334	23.4048	24.7913	22.8219	22.9697	ITSN1	UID801
	1	1	0	26.37	25.5059	25.5477	23.8871	NA	NA	NA	NA	NA	NA	NA	NA	26.37	25.5059	25.5477	23.8871	24.2211	24.1282	22.7511	22.5705	23.5451	23.9129	23.8735	22.379	FAM21A	UID802
	0	0	0	27.9702	27.9896	28.0687	28.0759	27.8148	27.8002	27.2302	28.0969	27.5137	27.6742	27.4389	27.4233	27.9702	27.9896	28.0687	28.0759	27.8148	27.8002	27.2302	28.0969	27.5137	27.6742	27.4389	27.4233	PIK3CD	UID807
	0	0	0	26.4534	26.395	25.588	26.7252	26.7239	26.3038	26.4605	26.7048	26.8893	27.4427	26.7482	26.4595	26.4534	26.395	25.588	26.7252	26.7239	26.3038	26.4605	26.7048	26.8893	27.4427	26.7482	26.4595	GRK6	UID809
	0	0	0	25.2455	24.8738	23.949	24.3638	NA	NA	NA	NA	NA	NA	23.5094	NA	25.2455	24.8738	23.949	24.3638	24.0675	23.2246	23.6628	23.3188	24.2249	24.6773	23.5094	24.0613	CCDC93	UID810
	0	0	0	30.9979	30.962	30.9436	31.2438	31.1342	31.1053	30.9758	31.027	31.1618	31.0242	30.9918	30.9212	30.9979	30.962	30.9436	31.2438	31.1342	31.1053	30.9758	31.027	31.1618	31.0242	30.9918	30.9212	MTMR1	UID812
	1	1	0	28.4097	27.3452	27.4279	26.4352	25.9311	25.8388	24.2763	24.1998	23.693	24.7993	24.8931	23.816	28.4097	27.3452	27.4279	26.4352	25.9311	25.8388	24.2763	24.1998	23.693	24.7993	24.8931	23.816	EIF2A	UID813
	0	0	0	24.6523	24.4956	NA	24.0239	25.1054	24.9088	24.9056	NA	24.3204	26.1625	25.7512	25.0844	24.6523	24.4956	24.6409	24.0239	25.1054	24.9088	24.9056	23.6419	24.3204	26.1625	25.7512	25.0844	DDX31	UID814
	0	0	0	29.3588	29.0313	29.3349	28.4248	29.2887	28.8369	29.3369	28.7018	28.8181	29.757	29.5473	29.1308	29.3588	29.0313	29.3349	28.4248	29.2887	28.8369	29.3369	28.7018	28.8181	29.757	29.5473	29.1308	THOC5	UID818
	0	0	0	25.9869	NA	25.3932	25.8597	NA	25.603	25.8366	26.2554	26.4542	26.526	26.6357	25.9467	25.9869	23.7467	25.3932	25.8597	25.1999	25.603	25.8366	26.2554	26.4542	26.526	26.6357	25.9467	NDUFV1	UID821
	-1	0	0	26.3429	26.537	26.4767	27.4265	26.8635	27.1484	27.6212	27.674	27.1075	27.6598	26.908	27.0716	26.3429	26.537	26.4767	27.4265	26.8635	27.1484	27.6212	27.674	27.1075	27.6598	26.908	27.0716	PARP2	UID824
	0	0	0	27.0253	NA	NA	27.5366	NA	27.0782	26.4072	NA	27.7159	26.6323	27.8434	27.9981	27.0253	25.1645	24.442	27.5366	23.3545	27.0782	26.4072	23.8076	27.7159	26.6323	27.8434	27.9981	FCF1	UID825
	0	0	0	25.6003	NA	24.9841	25.1951	NA	25.4399	25.2443	25.5138	25.5151	25.8128	25.6152	NA	25.6003	25.4291	24.9841	25.1951	24.7082	25.4399	25.2443	25.5138	25.5151	25.8128	25.6152	23.408	ZC3H14	UID828
	0	0	0	26.8896	26.6189	27.3275	27.8883	27.3137	26.8507	27.3671	27.5401	27.1232	27.5405	27.8463	27.1792	26.8896	26.6189	27.3275	27.8883	27.3137	26.8507	27.3671	27.5401	27.1232	27.5405	27.8463	27.1792	ERH	UID829
	1	0	0	26.7598	27.3305	27.3569	24.7899	25.7861	25.2071	NA	NA	NA	NA	NA	NA	26.7598	27.3305	27.3569	24.7899	25.7861	25.2071	23.4002	24.214	23.3877	24.4405	24.9853	22.4749	VIPAS39	UID833
	0	0	0	30.1209	30.1822	29.913	30.6265	30.5076	30.4359	30.4234	30.7022	30.4215	30.5906	30.7702	30.7974	30.1209	30.1822	29.913	30.6265	30.5076	30.4359	30.4234	30.7022	30.4215	30.5906	30.7702	30.7974	DDX24	UID835
	0	0	0	26.3428	26.5686	26.1777	26.9743	26.2876	26.4054	27.2836	27.5187	26.8911	27.305	27.0738	28.0598	26.3428	26.5686	26.1777	26.9743	26.2876	26.4054	27.2836	27.5187	26.8911	27.305	27.0738	28.0598	ZNF512	UID839
	0	0	0	26.6091	26.6911	27.0308	26.2932	27.0673	26.4823	NA	26.1171	26.4245	27.6972	26.9365	26.0724	26.6091	26.6911	27.0308	26.2932	27.0673	26.4823	24.0373	26.1171	26.4245	27.6972	26.9365	26.0724	FAM133B;FAM133A	UID840
	0	0	0	30.6846	30.5462	30.6379	30.5843	30.9306	30.6849	30.9933	30.6102	30.8611	30.9962	30.7542	30.6131	30.6846	30.5462	30.6379	30.5843	30.9306	30.6849	30.9933	30.6102	30.8611	30.9962	30.7542	30.6131	TRAM1	UID841
	1	1	0	28.2161	28.2596	28.4052	26.9022	26.861	26.0521	25.9736	25.4051	25.8455	26.5302	25.8345	25.2801	28.2161	28.2596	28.4052	26.9022	26.861	26.0521	25.9736	25.4051	25.8455	26.5302	25.8345	25.2801	ARFGAP2	UID843
	0	0	0	26.458	26.4539	26.3305	NA	26.4323	25.9299	26.4432	25.9573	26.1628	26.3421	26.0181	26.1386	26.458	26.4539	26.3305	23.9492	26.4323	25.9299	26.4432	25.9573	26.1628	26.3421	26.0181	26.1386	PARP12	UID844
	0	0	0	29.3932	29.533	29.6068	29.6102	29.6247	29.6096	29.4375	29.7688	29.524	29.7091	29.6074	29.5195	29.3932	29.533	29.6068	29.6102	29.6247	29.6096	29.4375	29.7688	29.524	29.7091	29.6074	29.5195	CHPF2	UID846
	0	0	0	27.0631	27.954	27.8952	26.7533	27.7803	27.3026	27.3842	27.0698	27.294	27.747	27.6046	27.4008	27.0631	27.954	27.8952	26.7533	27.7803	27.3026	27.3842	27.0698	27.294	27.747	27.6046	27.4008	CPSF3	UID847
	0	0	0	24.7101	24.9001	25.4179	25.1343	25.3759	24.8882	25.3862	25.5296	25.9266	NA	24.9026	25.717	24.7101	24.9001	25.4179	25.1343	25.3759	24.8882	25.3862	25.5296	25.9266	22.523	24.9026	25.717	SDCBP	UID848
	-1	0	0	NA	NA	NA	26.0778	NA	26.7455	NA	27.1192	27.8393	26.576	26.7519	27.0192	24.6371	23.9089	22.395	26.0778	24.5889	26.7455	24.3387	27.1192	27.8393	26.576	26.7519	27.0192	MYL6	UID850
	1	1	0	29.1502	28.0676	28.3547	26.0663	24.7705	25.6917	NA	NA	NA	NA	NA	NA	29.1502	28.0676	28.3547	26.0663	24.7705	25.6917	23.9602	24.0983	23.1979	23.38	22.7233	23.9165	ERC1	UID851
	1	0	0	25.2168	25.8108	26.0837	24.4444	24.6417	25.1308	24.8222	NA	NA	24.133	NA	NA	25.2168	25.8108	26.0837	24.4444	24.6417	25.1308	24.8222	24.4521	22.8736	24.133	24.475	24.3557	NF1	UID855
	0	0	0	25.6144	25.7241	25.9471	NA	25.9608	NA	25.5639	25.4406	NA	25.5058	NA	25.3059	25.6144	25.7241	25.9471	24.0838	25.9608	25.2638	25.5639	25.4406	22.8336	25.5058	23.2449	25.3059	IMPDH2	UID856
	0	0	0	28.6612	28.7225	29.1252	28.4612	29.07	28.7828	29.1513	28.7905	28.7184	29.1538	29.3009	29.1529	28.6612	28.7225	29.1252	28.4612	29.07	28.7828	29.1513	28.7905	28.7184	29.1538	29.3009	29.1529	TRRAP	UID857
	0	0	0	25.2425	25.2186	25.6904	25.4729	25.418	25.5258	NA	25.8197	NA	25.4641	25.4619	25.791	25.2425	25.2186	25.6904	25.4729	25.418	25.5258	25.578	25.8197	24.9787	25.4641	25.4619	25.791	KDM1B	UID858
	1	1	0	26.661	26.8697	26.2471	NA	NA	25.5257	NA	NA	NA	NA	NA	NA	26.661	26.8697	26.2471	24.2939	24.3048	25.5257	22.6263	23.1996	23.9684	23.3601	24.1835	24.313	GOLGA4	UID859
	0	0	0	27.4514	27.9534	28.0288	28.145	28.24	27.9123	27.9692	27.0961	28.0557	27.6663	27.7846	28.3344	27.4514	27.9534	28.0288	28.145	28.24	27.9123	27.9692	27.0961	28.0557	27.6663	27.7846	28.3344	MTCH1	UID864
	0	0	0	25.4146	27.5599	27.1673	26.2962	27.4301	NA	27.1297	NA	26.7918	NA	NA	27.0605	25.4146	27.5599	27.1673	26.2962	27.4301	22.8752	27.1297	24.3358	26.7918	23.6056	24.1744	27.0605	IPO5	UID865
	0	0	0	32.3242	31.8262	31.9944	32.4791	31.9902	32.062	32.0632	32.5867	32.3883	32.0221	32.3036	32.6259	32.3242	31.8262	31.9944	32.4791	31.9902	32.062	32.0632	32.5867	32.3883	32.0221	32.3036	32.6259	TMA16	UID867
	1	1	0	30.1777	29.6449	29.6255	25.7154	26.7769	27.2005	24.4887	23.957	NA	24.7657	24.391	23.8337	30.1777	29.6449	29.6255	25.7154	26.7769	27.2005	24.4887	23.957	23.8253	24.7657	24.391	23.8337	N4BP2	UID869
	0	0	0	26.5301	26.6599	26.6183	26.7792	26.9004	26.9848	26.6381	26.9874	NA	26.6495	NA	26.8881	26.5301	26.6599	26.6183	26.7792	26.9004	26.9848	26.6381	26.9874	23.7935	26.6495	24.1439	26.8881	MED28	UID870
	1	1	0	27.6188	27.5531	26.8956	25.1727	25.2229	NA	NA	NA	NA	NA	NA	NA	27.6188	27.5531	26.8956	25.1727	25.2229	24.1259	23.1765	23.8564	22.1146	23.4082	22.2746	23.8278	TPD52	UID876
	1	0	0	27.5349	26.8148	26.4424	25.0517	25.9757	26.9997	NA	NA	NA	25.5671	25.2239	NA	27.5349	26.8148	26.4424	25.0517	25.9757	26.9997	23.4938	24.0387	23.8374	25.5671	25.2239	24.7052	CD44	UID880
	0	0	0	24.5911	NA	25.7969	25.0708	26.0881	25.5327	25.5631	25.0522	NA	25.4398	25.007	25.0328	24.5911	24.408	25.7969	25.0708	26.0881	25.5327	25.5631	25.0522	23.5748	25.4398	25.007	25.0328	ASUN	UID887
	1	1	0	28.2619	28.0237	27.594	24.7901	24.324	24.1963	NA	NA	NA	NA	NA	NA	28.2619	28.0237	27.594	24.7901	24.324	24.1963	23.801	24.3584	23.5199	24.5064	24.412	22.1696	DICER1	UID891
	0	0	0	28.8709	28.84	28.6645	28.9306	29.3673	29.4876	29.7521	29.3731	29.5063	29.608	29.6423	29.2733	28.8709	28.84	28.6645	28.9306	29.3673	29.4876	29.7521	29.3731	29.5063	29.608	29.6423	29.2733	RPL28	UID894
	0	0	0	26.7081	26.9954	27.53	27.0759	27.5044	27.3498	27.2919	26.7946	27.1325	27.2763	27.1783	26.9141	26.7081	26.9954	27.53	27.0759	27.5044	27.3498	27.2919	26.7946	27.1325	27.2763	27.1783	26.9141	SEC11A	UID895
	0	0	0	27.1283	28.4481	28.0042	27.9505	28.5727	28.7183	27.7407	27.2011	27.2743	27.76	27.5588	27.4776	27.1283	28.4481	28.0042	27.9505	28.5727	28.7183	27.7407	27.2011	27.2743	27.76	27.5588	27.4776	IDH3A	UID897
	1	0	0	29.4319	28.7251	28.8049	27.5931	27.385	27.8077	26.5379	24.8343	24.6588	26.4033	26.7797	26.2556	29.4319	28.7251	28.8049	27.5931	27.385	27.8077	26.5379	24.8343	24.6588	26.4033	26.7797	26.2556	DMXL2	UID898
	0	0	0	30.7668	30.6218	30.7159	30.8546	31.1669	31.088	31.2272	31.1713	31.2426	30.8936	30.8049	30.9181	30.7668	30.6218	30.7159	30.8546	31.1669	31.088	31.2272	31.1713	31.2426	30.8936	30.8049	30.9181	TRPM7	UID899
	1	0	0	26.5722	25.8082	26.976	25.7819	25.3938	24.9517	25.1353	24.3596	25.6512	25.3895	25.4511	24.0728	26.5722	25.8082	26.976	25.7819	25.3938	24.9517	25.1353	24.3596	25.6512	25.3895	25.4511	24.0728	ANKRD17	UID901
	0	0	0	26.0588	26.0035	26.3832	NA	26.4156	26.4606	26.5444	NA	NA	26.2612	26.7852	NA	26.0588	26.0035	26.3832	23.3888	26.4156	26.4606	26.5444	23.804	23.0202	26.2612	26.7852	23.5814	USP3	UID905
	0	0	0	29.8074	29.2377	29.1004	30.1271	29.23	29.5171	29.6554	29.7587	29.4177	29.3569	29.5978	30.2695	29.8074	29.2377	29.1004	30.1271	29.23	29.5171	29.6554	29.7587	29.4177	29.3569	29.5978	30.2695	RPS27L	UID906
	0	0	0	NA	25.1535	24.848	25.115	25.2681	25.1676	24.743	24.835	NA	24.9063	24.3684	NA	23.998	25.1535	24.848	25.115	25.2681	25.1676	24.743	24.835	23.9857	24.9063	24.3684	23.061	RAB8B	UID909
	0	0	0	28.4732	28.4246	28.2121	28.2488	27.9313	28.2076	27.8576	27.949	28.0523	27.9417	27.642	27.9467	28.4732	28.4246	28.2121	28.2488	27.9313	28.2076	27.8576	27.949	28.0523	27.9417	27.642	27.9467	UACA	UID910
	0	0	0	NA	NA	NA	24.6297	24.5516	24.8739	NA	NA	NA	NA	NA	NA	24.1886	24.3006	24.6448	24.6297	24.5516	24.8739	23.388	24.143	24.3156	22.5884	24.21	24.282	NUB1	UID911
	0	0	0	27.2626	26.9703	27.3644	27.0576	27.9644	27.7369	27.5052	27.5336	27.1665	27.5222	27.8577	27.6095	27.2626	26.9703	27.3644	27.0576	27.9644	27.7369	27.5052	27.5336	27.1665	27.5222	27.8577	27.6095	RNPS1	UID913
	0	0	0	29.2382	28.8864	28.5483	29.698	29.5613	29.6817	29.0512	29.304	29.0942	29.212	28.7436	28.7181	29.2382	28.8864	28.5483	29.698	29.5613	29.6817	29.0512	29.304	29.0942	29.212	28.7436	28.7181	CCPG1	UID916
	0	0	0	35.4698	35.6386	35.6879	35.7671	35.857	36.0087	36.069	35.966	35.9445	35.9931	35.7627	35.6806	35.4698	35.6386	35.6879	35.7671	35.857	36.0087	36.069	35.966	35.9445	35.9931	35.7627	35.6806	RPS17	UID919
	1	0	0	25.2463	25.4558	25.2286	24.8929	NA	NA	NA	NA	NA	NA	NA	NA	25.2463	25.4558	25.2286	24.8929	23.6663	24.4132	22.9284	23.5315	24.349	23.5439	24.9384	23.723	C16orf62	UID920
	0	0	0	25.1125	NA	25.6344	25.4537	26.2823	26.1612	26.1956	25.0467	25.7944	NA	26.0819	25.416	25.1125	24.877	25.6344	25.4537	26.2823	26.1612	26.1956	25.0467	25.7944	23.481	26.0819	25.416	COX5A	UID921
	1	1	0	28.0568	28.2906	29.0309	25.2766	25.5118	24.544	24.4879	26.0445	NA	NA	NA	NA	28.0568	28.2906	29.0309	25.2766	25.5118	24.544	24.4879	26.0445	21.6291	24.9722	23.1867	23.9034	MACF1	UID922
	0	0	0	NA	NA	NA	NA	NA	25.0298	24.8417	NA	NA	25.3015	24.8569	24.7051	24.6595	23.9193	24.377	23.5464	24.6069	25.0298	24.8417	23.84	22.7471	25.3015	24.8569	24.7051	HNRNPUL2-BSCL2;HNRNPUL2	UID924
	0	0	0	25.8099	25.6281	25.0904	25.2945	25.574	25.3845	25.7154	NA	25.2207	26.4156	25.7663	25.5657	25.8099	25.6281	25.0904	25.2945	25.574	25.3845	25.7154	23.5424	25.2207	26.4156	25.7663	25.5657	APRT	UID925
	1	0	0	25.026	25.4958	25.2763	NA	NA	NA	NA	NA	NA	24.1674	NA	NA	25.026	25.4958	25.2763	23.4979	24.8529	24.2556	24.167	22.8777	24.0191	24.1674	24.0619	23.3546	DCTN5	UID927
	0	0	0	27.251	27.0843	26.7217	26.9606	27.2768	27.3511	26.9252	27.3247	27.11	27.3496	27.3588	27.6287	27.251	27.0843	26.7217	26.9606	27.2768	27.3511	26.9252	27.3247	27.11	27.3496	27.3588	27.6287	ZNF106	UID933
	0	0	0	25.0246	24.81	25.2648	NA	NA	NA	NA	NA	NA	24.8597	NA	NA	25.0246	24.81	25.2648	23.6829	24.3991	23.7133	23.3744	24.0302	24.9533	24.8597	22.6362	24.0738	STX16;STX16-NPEPL1	UID936
	0	0	0	30.6292	30.819	30.7524	30.7358	30.8113	30.5979	30.5759	30.8774	30.6049	30.7639	30.6164	30.5533	30.6292	30.819	30.7524	30.7358	30.8113	30.5979	30.5759	30.8774	30.6049	30.7639	30.6164	30.5533	ESYT2	UID937
	0	0	0	27.5269	27.3336	27.0748	27.1365	27.0117	28.0198	27.4883	27.0986	27.2296	27.1073	27.099	27.4147	27.5269	27.3336	27.0748	27.1365	27.0117	28.0198	27.4883	27.0986	27.2296	27.1073	27.099	27.4147	NKIRAS2	UID938
	1	0	0	25.3704	26.2941	26.9998	NA	25.4203	NA	NA	NA	NA	NA	NA	NA	25.3704	26.2941	26.9998	22.4818	25.4203	24.7479	22.6489	24.8105	23.9584	24.016	22.6889	22.7358	TRPV2	UID944
	1	0	0	27.6878	26.9473	27.1226	25.9702	25.8243	25.7032	25.5198	26.1143	NA	NA	25.9063	24.5475	27.6878	26.9473	27.1226	25.9702	25.8243	25.7032	25.5198	26.1143	22.646	24.1707	25.9063	24.5475	RALGAPA2	UID948
	0	0	0	27.5062	27.7285	27.9728	27.4168	27.7621	27.5719	27.1743	26.8043	26.6363	27.5284	27.3248	26.858	27.5062	27.7285	27.9728	27.4168	27.7621	27.5719	27.1743	26.8043	26.6363	27.5284	27.3248	26.858	SLC35E1	UID949
	0	0	0	27.782	28.0239	27.707	27.9412	27.91	27.7212	28.2149	28.5252	28.2853	28.3948	28.4816	28.7527	27.782	28.0239	27.707	27.9412	27.91	27.7212	28.2149	28.5252	28.2853	28.3948	28.4816	28.7527	EBNA1BP2	UID953
	0	0	0	25.0154	25.1632	25.4809	25.0072	25.7817	25.3017	25.0912	24.9502	25.0125	25.5765	25.2214	24.8998	25.0154	25.1632	25.4809	25.0072	25.7817	25.3017	25.0912	24.9502	25.0125	25.5765	25.2214	24.8998	SRRT	UID954
	0	0	0	27.828	28.238	27.5524	27.4283	27.7551	27.7164	27.2034	26.654	27.1944	26.3997	26.8916	26.6433	27.828	28.238	27.5524	27.4283	27.7551	27.7164	27.2034	26.654	27.1944	26.3997	26.8916	26.6433	LRCH4	UID959
	0	0	0	27.9143	28.1611	27.7623	28.468	28.8102	28.4772	28.4199	28.0982	28.4606	28.5217	28.1102	28.1144	27.9143	28.1611	27.7623	28.468	28.8102	28.4772	28.4199	28.0982	28.4606	28.5217	28.1102	28.1144	C17orf80	UID963
	0	0	0	25.7013	25.7012	25.8628	25.7004	26.2417	25.6734	27.2639	25.3234	25.4292	26.1322	25.7923	25.803	25.7013	25.7012	25.8628	25.7004	26.2417	25.6734	27.2639	25.3234	25.4292	26.1322	25.7923	25.803	MAZ	UID965
	1	0	0	28.4585	28.9671	27.1851	25.2125	26.9567	26.6767	24.8122	26.4459	25.9692	26.7924	26.1619	26.8179	28.4585	28.9671	27.1851	25.2125	26.9567	26.6767	24.8122	26.4459	25.9692	26.7924	26.1619	26.8179	NSF	UID966
	0	0	0	NA	27.0855	27.4667	NA	27.9315	27.318	27.7686	28.1601	27.6304	27.8022	27.5767	28.1403	24.2733	27.0855	27.4667	24.2232	27.9315	27.318	27.7686	28.1601	27.6304	27.8022	27.5767	28.1403	BCL7C	UID967
	0	0	0	27.4222	26.7788	26.9813	26.8071	26.8333	26.3816	27.0109	27.3403	26.9218	27.3727	26.7313	27.0971	27.4222	26.7788	26.9813	26.8071	26.8333	26.3816	27.0109	27.3403	26.9218	27.3727	26.7313	27.0971	GEMIN4	UID972
	1	1	0	27.5966	27.8963	27.7554	NA	NA	26.2965	NA	NA	24.6493	24.5519	24.8166	NA	27.5966	27.8963	27.7554	24.508	24.9975	26.2965	23.88	24.2105	24.6493	24.5519	24.8166	24.6491	NDE1	UID973
	0	0	0	30.0145	29.9078	30.018	30.5248	30.5006	30.4963	30.5536	30.5069	30.6642	30.6726	30.2101	30.4099	30.0145	29.9078	30.018	30.5248	30.5006	30.4963	30.5536	30.5069	30.6642	30.6726	30.2101	30.4099	NEURL4	UID974
	0	0	0	25.6005	NA	25.286	25.5242	25.5181	25.816	25.5934	NA	25.4194	NA	25.6791	25.5235	25.6005	25.0137	25.286	25.5242	25.5181	25.816	25.5934	24.0504	25.4194	24.1976	25.6791	25.5235	EIF5A	UID975
	0	0	0	26.7819	27.1818	27.1348	26.0292	26.0832	26.8418	25.909	NA	25.5171	25.7899	26.2453	NA	26.7819	27.1818	27.1348	26.0292	26.0832	26.8418	25.909	23.643	25.5171	25.7899	26.2453	22.792	ABR	UID978
	0	0	0	26.4314	26.1051	26.5795	26.0325	26.5414	26.4492	26.5952	26.4365	26.5792	26.9321	26.5838	26.4985	26.4314	26.1051	26.5795	26.0325	26.5414	26.4492	26.5952	26.4365	26.5792	26.9321	26.5838	26.4985	DPF2	UID979
	1	1	0	27.811	27.6335	29.5143	26.1464	NA	NA	NA	24.4039	NA	NA	24.2541	NA	27.811	27.6335	29.5143	26.1464	23.583	23.9798	23.8265	24.4039	22.9202	24.5092	24.2541	23.1424	BRAP	UID983
	0	0	0	29.9822	30.3655	30.0893	30.5429	30.6605	30.5888	30.5762	30.6463	30.6218	30.4751	30.3962	30.4761	29.9822	30.3655	30.0893	30.5429	30.6605	30.5888	30.5762	30.6463	30.6218	30.4751	30.3962	30.4761	AGTPBP1	UID985
	0	0	0	26.5455	25.8052	25.8955	26.7062	26.3438	25.5837	27.1022	27.1122	26.9024	28.2815	27.0863	27.8744	26.5455	25.8052	25.8955	26.7062	26.3438	25.5837	27.1022	27.1122	26.9024	28.2815	27.0863	27.8744	ZNF292	UID986
	0	0	0	28.5355	28.2771	28.584	27.519	27.8285	27.6347	27.68	27.5871	27.4135	28.0865	27.5951	27.8333	28.5355	28.2771	28.584	27.519	27.8285	27.6347	27.68	27.5871	27.4135	28.0865	27.5951	27.8333	HECTD4	UID988
	0	0	0	25.0717	25.7987	25.3794	25.883	26.5915	25.9814	25.9209	25.116	25.8695	25.9001	26.4102	25.5654	25.0717	25.7987	25.3794	25.883	26.5915	25.9814	25.9209	25.116	25.8695	25.9001	26.4102	25.5654	LUC7L3	UID990
	-1	0	0	24.6482	NA	NA	25.0587	NA	25.414	24.7659	25.4305	24.9341	25.3805	25.3723	24.9037	24.6482	23.1978	24.0414	25.0587	24.446	25.414	24.7659	25.4305	24.9341	25.3805	25.3723	24.9037	TRABD	UID991
	0	0	0	28.3313	28.3442	28.4468	28.354	28.4215	28.2776	28.4946	28.1252	28.4128	28.5831	28.34	28.2574	28.3313	28.3442	28.4468	28.354	28.4215	28.2776	28.4946	28.1252	28.4128	28.5831	28.34	28.2574	PHB2	UID992
	1	0	0	30.9104	29.8643	29.6332	28.352	28.3792	28.571	NA	NA	NA	25.1795	NA	25.4582	30.9104	29.8643	29.6332	28.352	28.3792	28.571	23.3736	22.9905	23.7575	25.1795	23.36	25.4582	TBC1D8	UID993
	0	0	0	26.8726	27.2078	NA	27.0888	26.5547	26.8824	26.6558	27.0015	26.9046	27.0752	26.3695	26.2563	26.8726	27.2078	24.6744	27.0888	26.5547	26.8824	26.6558	27.0015	26.9046	27.0752	26.3695	26.2563	UNC50	UID994
	0	0	0	25.5672	24.2123	25.3669	25.1913	NA	24.9111	24.7477	25.5929	25.3508	24.5382	25.0346	25.2389	25.5672	24.2123	25.3669	25.1913	24.1458	24.9111	24.7477	25.5929	25.3508	24.5382	25.0346	25.2389	PTRH2	UID995
	0	0	0	29.0376	29.0712	28.9565	29.0351	29.6382	29.2533	29.5505	29.0623	29.1123	30.0103	29.4207	29.3597	29.0376	29.0712	28.9565	29.0351	29.6382	29.2533	29.5505	29.0623	29.1123	30.0103	29.4207	29.3597	INO80B-WBP1;INO80B	UID996
	0	0	0	26.6676	26.7078	24.9109	26.913	26.7445	26.6277	26.5919	25.3259	26.1993	26.6326	26.3609	26.2558	26.6676	26.7078	24.9109	26.913	26.7445	26.6277	26.5919	25.3259	26.1993	26.6326	26.3609	26.2558	APOL2	UID997
	-1	0	0	25.2182	NA	25.1753	25.7321	25.2156	25.5923	26.0115	26.3298	26.2667	26.0529	25.6567	25.9767	25.2182	24.0621	25.1753	25.7321	25.2156	25.5923	26.0115	26.3298	26.2667	26.0529	25.6567	25.9767	RPL36A;RPL36AL;RPL36A-HNRNPH2	UID998
	0	0	0	27.0698	27.2628	27.1231	27.4966	27.874	27.281	27.0752	27.2125	27.1581	27.8881	27.6342	27.3742	27.0698	27.2628	27.1231	27.4966	27.874	27.281	27.0752	27.2125	27.1581	27.8881	27.6342	27.3742	CCDC12	UID999
	0	0	0	31.2157	31.273	31.2339	31.6805	31.6721	31.8105	32.146	32.1769	32.0892	31.8696	31.9618	32.0182	31.2157	31.273	31.2339	31.6805	31.6721	31.8105	32.146	32.1769	32.0892	31.8696	31.9618	32.0182	TAF6	UID1001
	1	0	0	26.4429	26.3734	25.5598	26.1797	26.3047	26.2654	26.0709	NA	NA	26.1897	25.8051	26.4625	26.4429	26.3734	25.5598	26.1797	26.3047	26.2654	26.0709	23.5967	23.8045	26.1897	25.8051	26.4625	MAP3K3	UID1003
	0	0	0	27.1787	27.0709	27.5779	26.9885	27.3803	27.6372	27.847	27.5601	27.1918	27.7012	27.1657	27.6682	27.1787	27.0709	27.5779	26.9885	27.3803	27.6372	27.847	27.5601	27.1918	27.7012	27.1657	27.6682	SS18	UID1004
	0	0	0	26.0485	26.3998	26.6628	25.7844	26.5623	26.1997	26.3782	26.2684	NA	27.1847	26.5045	26.6508	26.0485	26.3998	26.6628	25.7844	26.5623	26.1997	26.3782	26.2684	24.7248	27.1847	26.5045	26.6508	MSL1	UID1009
	0	0	0	28.2073	28.9602	28.4261	28.7338	28.6832	28.3983	28.8817	28.7564	29.1572	29.2059	29.0726	28.9061	28.2073	28.9602	28.4261	28.7338	28.6832	28.3983	28.8817	28.7564	29.1572	29.2059	29.0726	28.9061	RPL19	UID1011
	0	0	0	NA	24.4378	23.346	23.7335	23.8564	NA	24.883	23.0363	23.6021	25.5858	23.8034	24.0025	24.5598	24.4378	23.346	23.7335	23.8564	23.4112	24.883	23.0363	23.6021	25.5858	23.8034	24.0025	SRSF1	UID1013
	0	0	0	27.3553	26.4035	26.4477	26.4522	26.4236	26.6144	25.6652	26.0197	25.9673	26.9021	26.9441	26.3235	27.3553	26.4035	26.4477	26.4522	26.4236	26.6144	25.6652	26.0197	25.9673	26.9021	26.9441	26.3235	CHERP	UID1014
	0	0	0	26.6955	27.4301	NA	27.0099	27.2676	27.3055	26.8536	27.0354	27.1963	26.2523	NA	27.17	26.6955	27.4301	26.0437	27.0099	27.2676	27.3055	26.8536	27.0354	27.1963	26.2523	23.5531	27.17	SCO1	UID1015
	0	0	0	26.5805	NA	26.0228	26.75	26.4079	26.828	26.4819	26.8975	26.6905	25.9592	26.4899	26.9237	26.5805	24.143	26.0228	26.75	26.4079	26.828	26.4819	26.8975	26.6905	25.9592	26.4899	26.9237	MRPS7	UID1016
	0	0	0	25.2953	25.3077	NA	25.215	26.1038	25.3233	25.768	25.617	25.5727	25.7798	25.8205	25.6113	25.2953	25.3077	23.7137	25.215	26.1038	25.3233	25.768	25.617	25.5727	25.7798	25.8205	25.6113	SUZ12	UID1018
	1	0	0	25.5905	25.5172	25.9107	NA	25.4407	25.2019	NA	NA	NA	25.068	25.2435	25.2361	25.5905	25.5172	25.9107	23.7193	25.4407	25.2019	23.3337	23.7852	22.1727	25.068	25.2435	25.2361	CDK5RAP3	UID1019
	0	0	0	23.8544	24.6593	23.4956	24.6598	NA	24.8371	24.8739	24.5113	NA	26.1491	24.7862	24.2789	23.8544	24.6593	23.4956	24.6598	24.5084	24.8371	24.8739	24.5113	22.8002	26.1491	24.7862	24.2789	YTHDC1	UID1021
	-1	0	0	29.6338	28.806	29.4047	30.0146	29.6502	30.0303	30.5121	30.674	30.8427	30.5746	30.1282	30.3999	29.6338	28.806	29.4047	30.0146	29.6502	30.0303	30.5121	30.674	30.8427	30.5746	30.1282	30.3999	MYL12A;MYL12B	UID1022
	0	0	0	27.6865	28.1667	28.366	28.385	28.215	28.4367	28.5419	28.687	28.4561	28.3624	28.3439	28.5037	27.6865	28.1667	28.366	28.385	28.215	28.4367	28.5419	28.687	28.4561	28.3624	28.3439	28.5037	ZNF207	UID1023
	1	0	0	25.4713	25.3133	25.0817	NA	NA	NA	NA	NA	NA	NA	NA	NA	25.4713	25.3133	25.0817	24.5841	24.6775	23.4723	24.216	23.3621	23.386	23.8619	22.9937	23.8409	HELZ	UID1024
	0	0	0	29.5146	29.4476	29.7067	29.1575	29.5589	29.3519	29.8376	29.7702	29.5273	30.1169	30.0325	29.7915	29.5146	29.4476	29.7067	29.1575	29.5589	29.3519	29.8376	29.7702	29.5273	30.1169	30.0325	29.7915	VEZF1	UID1025
	0	0	0	24.0112	24.1869	24.5068	24.8061	NA	24.3655	25.2491	24.5651	25.0037	25.428	NA	25.0849	24.0112	24.1869	24.5068	24.8061	22.9369	24.3655	25.2491	24.5651	25.0037	25.428	24.6585	25.0849	SENP7	UID1026
	1	1	0	25.3255	25.3316	24.3566	NA	NA	23.525	NA	NA	NA	NA	NA	NA	25.3255	25.3316	24.3566	23.4489	23.8259	23.525	24.4496	22.9808	23.449	23.711	22.8669	22.8427	C17orf75	UID1027
	0	0	0	24.2937	25.173	NA	24.6508	26.0763	26.6828	NA	NA	NA	24.7477	NA	NA	24.2937	25.173	24.3821	24.6508	26.0763	26.6828	23.304	23.4497	24.0032	24.7477	23.853	23.8508	MYO1D	UID1028
	0	0	0	28.9742	29.1218	28.9639	29.4693	29.3389	29.4997	29.2515	29.5726	29.337	29.5355	29.3673	29.6562	28.9742	29.1218	28.9639	29.4693	29.3389	29.4997	29.2515	29.5726	29.337	29.5355	29.3673	29.6562	LONP1	UID1032
	0	0	0	28.7783	29.0842	29.2261	29.4502	28.795	29.2725	29.8238	30.0279	29.9777	29.4798	NA	29.5602	28.7783	29.0842	29.2261	29.4502	28.795	29.2725	29.8238	30.0279	29.9777	29.4798	23.5324	29.5602	H3F3B;H3F3A	UID1034
	0	0	0	27.6949	28.0628	27.8217	27.4276	27.794	27.6993	27.8926	27.4382	27.3096	27.0485	27.6937	27.3986	27.6949	28.0628	27.8217	27.4276	27.794	27.6993	27.8926	27.4382	27.3096	27.0485	27.6937	27.3986	FMNL1	UID1035
	1	0	0	25.968	26.9404	26.5773	NA	25.2544	NA	24.8317	NA	24.392	NA	NA	NA	25.968	26.9404	26.5773	25.0803	25.2544	25.0056	24.8317	22.9325	24.392	24.5833	23.7544	24.3153	EIF3G	UID1036
	0	0	0	25.7046	26.3183	26.9167	26.3824	NA	26.0688	NA	25.8386	NA	26.5965	26.065	25.8693	25.7046	26.3183	26.9167	26.3824	24.6211	26.0688	25.0217	25.8386	24.3204	26.5965	26.065	25.8693	PPP1R12C	UID1038
	1	0	0	25.2971	25.1381	25.2179	24.7514	NA	NA	NA	NA	NA	NA	NA	NA	25.2971	25.1381	25.2179	24.7514	23.8271	24.7594	23.0006	23.2667	23.0254	24.1994	23.9687	22.6537	SEH1L	UID1041
	0	0	0	26.2834	26.9092	26.8393	26.9444	26.6223	26.6363	26.6929	25.8176	26.4503	27.457	26.3638	26.228	26.2834	26.9092	26.8393	26.9444	26.6223	26.6363	26.6929	25.8176	26.4503	27.457	26.3638	26.228	PARK7	UID1042
	0	0	0	26.7561	26.4113	26.7287	26.1476	26.7974	25.8595	25.7817	25.8988	26.0967	26.0657	25.9309	25.8773	26.7561	26.4113	26.7287	26.1476	26.7974	25.8595	25.7817	25.8988	26.0967	26.0657	25.9309	25.8773	GLYR1	UID1045
	0	0	0	26.9383	26.8602	26.8064	27.2535	26.8301	27.4164	27.2451	26.8841	26.81	26.5647	27.032	27.0336	26.9383	26.8602	26.8064	27.2535	26.8301	27.4164	27.2451	26.8841	26.81	26.5647	27.032	27.0336	COA3	UID1050
	0	0	0	27.0824	27.1219	26.9553	27.3145	27.6076	27.713	27.7446	27.438	27.7731	26.8251	27.7064	27.0061	27.0824	27.1219	26.9553	27.3145	27.6076	27.713	27.7446	27.438	27.7731	26.8251	27.7064	27.0061	MRPL4	UID1053
	0	0	0	27.5135	27.2558	27.2736	27.3895	27.2512	27.376	27.432	27.7686	27.6258	27.566	27.2876	27.3557	27.5135	27.2558	27.2736	27.3895	27.2512	27.376	27.432	27.7686	27.6258	27.566	27.2876	27.3557	TYROBP	UID1054
	0	0	0	26.6714	26.6348	26.7946	26.7326	26.3948	26.7149	27.2907	27.2392	26.6819	26.0908	26.6959	27.0274	26.6714	26.6348	26.7946	26.7326	26.3948	26.7149	27.2907	27.2392	26.6819	26.0908	26.6959	27.0274	DCAKD	UID1056
	1	0	0	27.1716	26.9694	27.0153	26.6686	NA	26.0081	NA	25.9931	25.8514	NA	NA	NA	27.1716	26.9694	27.0153	26.6686	24.5249	26.0081	23.7975	25.9931	25.8514	22.4365	23.2624	23.1911	COPE	UID1059
	1	0	0	27.0658	27.6046	27.2191	25.7718	25.5698	26.3194	NA	24.8623	25.106	25.1334	NA	NA	27.0658	27.6046	27.2191	25.7718	25.5698	26.3194	23.8495	24.8623	25.106	25.1334	23.3533	24.2639	NUP62	UID1060
	0	0	0	26.9522	27.2745	27.1832	26.9197	27.0511	27.2651	26.7071	26.9812	26.687	27.1972	26.7674	26.5466	26.9522	27.2745	27.1832	26.9197	27.0511	27.2651	26.7071	26.9812	26.687	27.1972	26.7674	26.5466	ZC3H4	UID1061
	0	0	0	29.0339	29.1432	28.9465	28.2862	28.7606	28.5819	28.3596	28.2897	28.3007	28.8843	28.491	28.1566	29.0339	29.1432	28.9465	28.2862	28.7606	28.5819	28.3596	28.2897	28.3007	28.8843	28.491	28.1566	ARHGEF1	UID1064
	0	0	0	35.7831	35.567	35.8224	35.764	35.8161	35.9022	36.051	35.6434	35.8788	36.0837	35.732	35.7679	35.7831	35.567	35.8224	35.764	35.8161	35.9022	36.051	35.6434	35.8788	36.0837	35.732	35.7679	RPS5	UID1065
	-1	0	0	26.5384	26.248	26.3139	26.6094	26.6468	27.1143	27.9131	27.6563	27.8966	27.6823	27.4317	27.7721	26.5384	26.248	26.3139	26.6094	26.6468	27.1143	27.9131	27.6563	27.8966	27.6823	27.4317	27.7721	MPND	UID1066
	0	0	0	23.8538	25.1164	24.5256	NA	25.2729	NA	26.2985	NA	26.4692	NA	26.0149	NA	23.8538	25.1164	24.5256	23.9582	25.2729	23.8739	26.2985	25.2676	26.4692	24.3648	26.0149	24.5364	RPL18A	UID1067
	0	0	0	25.2643	25.0887	25.2709	25.1297	25.3179	25.3057	NA	24.9058	NA	25.0353	25.1099	NA	25.2643	25.0887	25.2709	25.1297	25.3179	25.3057	25.126	24.9058	24.0373	25.0353	25.1099	24.7247	SPHK2	UID1070
	0	0	0	25.1705	25.9772	25.7329	24.7971	25.4819	NA	26.7357	24.4088	25.2417	25.5971	25.7929	25.2157	25.1705	25.9772	25.7329	24.7971	25.4819	24.5097	26.7357	24.4088	25.2417	25.5971	25.7929	25.2157	ZNF414	UID1071
	0	0	0	27.9409	27.9023	28.0686	27.8995	28.3377	28.3418	28.2411	28.0932	28.2321	28.4745	28.0763	28.1425	27.9409	27.9023	28.0686	27.8995	28.3377	28.3418	28.2411	28.0932	28.2321	28.4745	28.0763	28.1425	AGPS	UID1072
	0	0	0	35.8939	36.1091	36.0167	36.2295	36.3664	36.3291	36.3219	36.4038	36.2455	36.0526	36.1697	36.2056	35.8939	36.1091	36.0167	36.2295	36.3664	36.3291	36.3219	36.4038	36.2455	36.0526	36.1697	36.2056	MYO1F	UID1074
	1	1	0	29.304	29.5802	29.3027	27.6116	26.7941	26.9144	NA	NA	NA	NA	NA	NA	29.304	29.5802	29.3027	27.6116	26.7941	26.9144	22.2165	24.2754	22.7738	22.2796	22.5226	23.218	SNAP23	UID1075
	0	0	0	26.4417	27.0758	26.3637	26.7641	27.1976	26.8045	NA	27.0431	26.8405	26.1478	26.4418	26.4558	26.4417	27.0758	26.3637	26.7641	27.1976	26.8045	24.3731	27.0431	26.8405	26.1478	26.4418	26.4558	HAX1	UID1076
	0	0	0	26.8307	26.7717	26.6232	26.72	26.9627	27.1013	26.3712	26.6298	26.9705	26.7859	26.5695	26.1391	26.8307	26.7717	26.6232	26.72	26.9627	27.1013	26.3712	26.6298	26.9705	26.7859	26.5695	26.1391	AIP	UID1077
	0	0	0	28.6943	28.75	28.8494	28.6011	29.1341	29.1318	28.9456	28.4276	28.3858	28.1151	29.0106	28.5419	28.6943	28.75	28.8494	28.6011	29.1341	29.1318	28.9456	28.4276	28.3858	28.1151	29.0106	28.5419	CCL24	UID1078
	0	0	0	28.1208	28.0396	28.3073	27.3172	27.3557	27.7858	27.4006	27.2209	27.0465	27.6859	28.032	27.6315	28.1208	28.0396	28.3073	27.3172	27.3557	27.7858	27.4006	27.2209	27.0465	27.6859	28.032	27.6315	GTPBP1	UID1079
	0	0	0	27.451	26.9075	27.4183	27.8428	27.086	27.1371	27.1396	27.3551	27.6858	27.3285	27.0867	27.9602	27.451	26.9075	27.4183	27.8428	27.086	27.1371	27.1396	27.3551	27.6858	27.3285	27.0867	27.9602	LGALS9	UID1080
	0	0	0	26.6602	27.004	26.8592	26.2783	26.3723	26.3516	NA	26.5152	25.6282	26.0231	26.2392	26.13	26.6602	27.004	26.8592	26.2783	26.3723	26.3516	22.7688	26.5152	25.6282	26.0231	26.2392	26.13	AP3B1	UID1082
	1	1	0	26.9225	26.2398	26.8203	25.0908	25.0546	24.4648	NA	NA	24.848	NA	24.4057	NA	26.9225	26.2398	26.8203	25.0908	25.0546	24.4648	24.6925	23.4709	24.848	23.449	24.4057	22.9089	NFKBIE	UID1083
	1	0	0	25.6362	26.6276	26.5669	25.1216	25.7457	25.3611	NA	NA	24.9871	NA	NA	NA	25.6362	26.6276	26.5669	25.1216	25.7457	25.3611	23.1569	23.0621	24.9871	23.1016	24.4807	23.2544	PSMD12	UID1085
	0	0	0	28.7694	28.963	29.0251	28.6681	29.1052	28.9624	29.3986	29.2433	29.2787	30.0164	29.7033	29.7233	28.7694	28.963	29.0251	28.6681	29.1052	28.9624	29.3986	29.2433	29.2787	30.0164	29.7033	29.7233	CBX4	UID1086
	0	0	0	32.2112	32.1823	32.1719	32.4779	32.6178	32.7004	32.9459	32.9656	32.8319	32.8618	32.6383	32.8003	32.2112	32.1823	32.1719	32.4779	32.6178	32.7004	32.9459	32.9656	32.8319	32.8618	32.6383	32.8003	TAF4	UID1087
	0	0	0	26.9611	26.959	26.893	26.8748	26.9172	26.9463	26.2948	26.3321	26.3295	27.1916	26.4774	27.0665	26.9611	26.959	26.893	26.8748	26.9172	26.9463	26.2948	26.3321	26.3295	27.1916	26.4774	27.0665	CLIC1	UID1088
	1	1	0	27.3852	28.1308	27.7194	26.3121	25.5507	25.3445	NA	24.1041	NA	NA	NA	NA	27.3852	28.1308	27.7194	26.3121	25.5507	25.3445	22.476	24.1041	24.6081	22.8359	23.4761	24.3794	EIF3F	UID1089
	0	0	0	26.8564	27.1684	26.6536	26.5672	27.1679	26.6634	27.0794	26.7712	26.8283	26.8412	27.6186	26.6767	26.8564	27.1684	26.6536	26.5672	27.1679	26.6634	27.0794	26.7712	26.8283	26.8412	27.6186	26.6767	WWP2	UID1090
	0	0	0	25.5208	25.8163	25.9245	25.7651	25.3453	26.1486	25.4466	24.8749	NA	NA	NA	24.813	25.5208	25.8163	25.9245	25.7651	25.3453	26.1486	25.4466	24.8749	24.2382	23.8242	23.6397	24.813	QSOX1	UID1091
	1	0	0	24.9183	25.3603	25.7125	NA	NA	NA	NA	NA	NA	NA	NA	NA	24.9183	25.3603	25.7125	23.6473	24.8472	24.2607	23.3897	24.9742	23.4592	24.0297	23.5938	23.1749	DCTN6	UID1092
	0	0	0	26.3802	NA	27.0693	26.8176	NA	26.5191	27.1892	26.3854	27.1186	NA	26.8145	27.0741	26.3802	24.7251	27.0693	26.8176	22.97	26.5191	27.1892	26.3854	27.1186	23.6029	26.8145	27.0741	POLRMT	UID1093
	0	0	0	27.0562	26.4894	25.9158	27.2122	27.2647	27.2989	27.2539	27.5673	27.2436	27.8315	27.7085	27.6529	27.0562	26.4894	25.9158	27.2122	27.2647	27.2989	27.2539	27.5673	27.2436	27.8315	27.7085	27.6529	SAP18	UID1094
	1	0	0	29.9764	29.8484	29.0801	29.23	28.4525	28.4292	27.0613	27.1011	27.1425	27.6919	26.5542	27.2448	29.9764	29.8484	29.0801	29.23	28.4525	28.4292	27.0613	27.1011	27.1425	27.6919	26.5542	27.2448	IGF2BP3	UID1095
	1	0	0	26.9844	27.3087	27.2901	25.9027	26.4222	26.3983	25.646	25.5287	25.1758	26.013	25.429	25.3087	26.9844	27.3087	27.2901	25.9027	26.4222	26.3983	25.646	25.5287	25.1758	26.013	25.429	25.3087	DNM1L	UID1096
	0	0	0	26.5769	26.5436	26.5081	26.4525	27.0914	26.9596	27.1308	27.1795	27.0282	27.0457	27.3519	27.0482	26.5769	26.5436	26.5081	26.4525	27.0914	26.9596	27.1308	27.1795	27.0282	27.0457	27.3519	27.0482	IFRD1	UID1099
	0	0	0	30.6208	30.4021	30.5171	31.0816	31.021	30.786	30.903	31.2356	31.1624	31.087	31.104	31.0827	30.6208	30.4021	30.5171	31.0816	31.021	30.786	30.903	31.2356	31.1624	31.087	31.104	31.0827	EXOC5	UID1100
	0	0	0	30.0671	29.3672	29.6461	30.1844	30.0826	29.9167	29.5035	29.5985	29.9058	29.9712	29.9563	30.0127	30.0671	29.3672	29.6461	30.1844	30.0826	29.9167	29.5035	29.5985	29.9058	29.9712	29.9563	30.0127	HMGN4	UID1103
	0	0	0	27.1494	27.2322	27.1831	27.1089	27.4859	26.8416	27.051	26.8103	26.9649	27.1239	27.4139	27.6649	27.1494	27.2322	27.1831	27.1089	27.4859	26.8416	27.051	26.8103	26.9649	27.1239	27.4139	27.6649	NDUFA4	UID1104
	0	0	0	27.3375	27.8598	28.4593	27.3476	28.4107	28.3671	27.5644	26.982	27.5918	28.3828	27.936	27.0478	27.3375	27.8598	28.4593	27.3476	28.4107	28.3671	27.5644	26.982	27.5918	28.3828	27.936	27.0478	ZNF593	UID1106
	0	0	0	27.328	27.1336	27.3382	27.6181	27.3778	27.3676	27.5673	27.9309	27.7249	27.6218	27.6146	27.5416	27.328	27.1336	27.3382	27.6181	27.3778	27.3676	27.5673	27.9309	27.7249	27.6218	27.6146	27.5416	SDCBP	UID1108
	0	0	0	30.7947	30.7182	30.8003	30.9084	31.0153	31.0805	31.173	31.294	31.117	31.0784	31.0719	31.234	30.7947	30.7182	30.8003	30.9084	31.0153	31.0805	31.173	31.294	31.117	31.0784	31.0719	31.234	MPHOSPH10	UID1109
	0	0	0	33.0043	33.0151	32.7799	33.3861	33.0738	33.1579	33.1843	33.6044	33.2531	32.9595	33.3236	33.4651	33.0043	33.0151	32.7799	33.3861	33.0738	33.1579	33.1843	33.6044	33.2531	32.9595	33.3236	33.4651	NOP56	UID1110
	0	0	0	26.8178	26.1976	26.5812	26.3964	26.1933	25.9434	25.8813	26.2085	26.6274	25.655	25.8472	25.7566	26.8178	26.1976	26.5812	26.3964	26.1933	25.9434	25.8813	26.2085	26.6274	25.655	25.8472	25.7566	PPP6C	UID1113
	0	0	0	30.095	30.1806	30.0377	30.6606	30.3069	30.654	30.3803	30.6094	30.475	30.1347	30.3086	30.4824	30.095	30.1806	30.0377	30.6606	30.3069	30.654	30.3803	30.6094	30.475	30.1347	30.3086	30.4824	ACACB	UID1114
	0	0	0	26.8939	26.8668	26.9408	27.1122	26.9472	27.1685	NA	27.0588	26.4976	26.7987	26.2057	26.3984	26.8939	26.8668	26.9408	27.1122	26.9472	27.1685	23.5749	27.0588	26.4976	26.7987	26.2057	26.3984	SCD	UID1115
	0	0	0	24.8156	NA	25.1944	24.5575	24.7674	24.7663	25.6215	25.0718	24.9938	NA	25.3553	25.0551	24.8156	24.3739	25.1944	24.5575	24.7674	24.7663	25.6215	25.0718	24.9938	23.938	25.3553	25.0551	CDK2AP1;CDK2AP2	UID1116
	0	0	0	29.2036	29.2545	29.166	29.3391	29.4783	29.278	28.6016	28.9146	28.498	28.9084	28.2545	28.603	29.2036	29.2545	29.166	29.3391	29.4783	29.278	28.6016	28.9146	28.498	28.9084	28.2545	28.603	C2CD2L	UID1117
	1	0	0	27.9935	28.4678	28.1483	27.4434	27.3767	27.5403	NA	NA	NA	NA	NA	NA	27.9935	28.4678	28.1483	27.4434	27.3767	27.5403	23.9283	22.8753	23.0886	24.9715	24.4237	23.047	TXNDC9	UID1118
	0	0	0	27.969	28.2158	28.0542	28.0763	28.0616	28.2267	28.0812	27.7019	27.9883	28.1927	28.1988	27.3964	27.969	28.2158	28.0542	28.0763	28.0616	28.2267	28.0812	27.7019	27.9883	28.1927	28.1988	27.3964	TRAFD1	UID1119
	0	0	0	30.633	30.3822	30.3578	30.6603	30.2683	30.4567	30.3897	30.5939	30.5695	30.4268	30.5102	30.598	30.633	30.3822	30.3578	30.6603	30.2683	30.4567	30.3897	30.5939	30.5695	30.4268	30.5102	30.598	AP3D1	UID1120
	1	0	0	26.1661	27.2112	25.3117	NA	25.2555	25.5073	NA	NA	NA	NA	NA	NA	26.1661	27.2112	25.3117	23.3053	25.2555	25.5073	23.7831	22.9926	24.0486	24.174	23.5722	23.7538	DVL2	UID1121
	0	0	0	30.2256	30.0827	29.9832	30.4171	30.2827	30.522	30.4368	30.7089	30.6984	30.1577	30.6751	30.6759	30.2256	30.0827	29.9832	30.4171	30.2827	30.522	30.4368	30.7089	30.6984	30.1577	30.6751	30.6759	CHD2	UID1123
	0	0	0	28.2648	28.5303	28.6872	28.6017	28.671	28.2189	27.8109	27.477	28.1125	29.116	28.697	28.4321	28.2648	28.5303	28.6872	28.6017	28.671	28.2189	27.8109	27.477	28.1125	29.116	28.697	28.4321	PTGES	UID1125
	0	0	0	29.0657	28.8789	28.9248	29.4473	29.0571	29.2154	29.1518	28.9944	28.8138	28.7116	28.9415	28.7959	29.0657	28.8789	28.9248	29.4473	29.0571	29.2154	29.1518	28.9944	28.8138	28.7116	28.9415	28.7959	MAP2K7	UID1127
	0	0	0	27.4655	27.3028	27.4151	27.3701	27.1884	27.2017	27.3999	27.5765	27.5206	27.7852	27.4675	27.4278	27.4655	27.3028	27.4151	27.3701	27.1884	27.2017	27.3999	27.5765	27.5206	27.7852	27.4675	27.4278	TCERG1	UID1129
	0	0	0	26.2619	26.8154	26.672	26.6373	27.0993	27.1772	26.1599	26.6927	26.8134	26.3031	26.5965	26.9429	26.2619	26.8154	26.672	26.6373	27.0993	27.1772	26.1599	26.6927	26.8134	26.3031	26.5965	26.9429	PSMA7;PSMA8	UID1131
	0	0	0	27.8254	27.8823	27.9362	27.8199	27.8863	27.7215	27.2432	27.5524	26.6623	27.6984	27.1688	26.7917	27.8254	27.8823	27.9362	27.8199	27.8863	27.7215	27.2432	27.5524	26.6623	27.6984	27.1688	26.7917	SCAMP3	UID1132
	1	1	0	27.0186	26.0321	25.7288	NA	25.1341	24.5748	NA	NA	NA	24.6331	NA	NA	27.0186	26.0321	25.7288	23.4992	25.1341	24.5748	22.1891	23.0821	23.1333	24.6331	24.6882	23.5636	BACH1	UID1133
	1	0	0	31.7237	31.6267	31.2566	30.7948	30.7869	30.7656	30.5562	30.446	30.3055	30.5237	30.4617	30.492	31.7237	31.6267	31.2566	30.7948	30.7869	30.7656	30.5562	30.446	30.3055	30.5237	30.4617	30.492	IFIT3	UID1134
	0	0	0	27.1031	27.437	28.142	26.2087	26.6655	26.5881	27.3683	26.9473	27.184	NA	26.3458	27.161	27.1031	27.437	28.142	26.2087	26.6655	26.5881	27.3683	26.9473	27.184	24.2312	26.3458	27.161	GEMIN2	UID1136
	0	0	0	NA	NA	NA	NA	NA	NA	24.8293	24.5083	24.5461	24.5602	23.9997	24.2958	22.8018	25.1373	24.0791	24.2382	22.5083	23.9195	24.8293	24.5083	24.5461	24.5602	23.9997	24.2958	HAT1	UID1138
	0	0	0	30.0398	29.913	30.0458	29.7749	29.8841	29.658	29.6555	28.9402	29.547	30.0367	29.4555	29.7944	30.0398	29.913	30.0458	29.7749	29.8841	29.658	29.6555	28.9402	29.547	30.0367	29.4555	29.7944	UQCRQ	UID1139
	1	1	0	27.9978	27.8948	27.6733	25.8083	25.4406	25.9874	NA	NA	NA	NA	NA	NA	27.9978	27.8948	27.6733	25.8083	25.4406	25.9874	23.9904	24.8552	23.6879	24.1441	23.5792	23.8027	HGS	UID1140
	0	0	0	28.5151	28.5624	28.1666	28.1667	28.0712	28.2173	28.0117	27.9341	27.914	27.8993	27.4369	28.0068	28.5151	28.5624	28.1666	28.1667	28.0712	28.2173	28.0117	27.9341	27.914	27.8993	27.4369	28.0068	PPP1R12A	UID1141
	0	0	0	28.4018	28.6011	28.6136	28.2191	28.587	28.5773	27.6857	27.8752	27.8461	28.0115	27.8896	28.0533	28.4018	28.6011	28.6136	28.2191	28.587	28.5773	27.6857	27.8752	27.8461	28.0115	27.8896	28.0533	SLC27A2	UID1142
	1	1	0	30.3969	30.3491	30.1176	29.0706	28.9915	29.2237	28.7215	28.393	28.6986	28.6789	28.6705	28.2227	30.3969	30.3491	30.1176	29.0706	28.9915	29.2237	28.7215	28.393	28.6986	28.6789	28.6705	28.2227	GAK	UID1143
	0	0	0	27.6345	27.6109	27.4049	27.2476	27.3354	27.1935	27.7175	27.1644	27.3199	27.3368	27.1391	27.3887	27.6345	27.6109	27.4049	27.2476	27.3354	27.1935	27.7175	27.1644	27.3199	27.3368	27.1391	27.3887	XPO1	UID1144
	0	0	0	NA	NA	24.6977	25.4633	26.1858	25.5966	NA	NA	NA	NA	NA	NA	23.9372	24.9081	24.6977	25.4633	26.1858	25.5966	25.2902	23.4994	24.0692	22.7523	24.5349	23.0707	ATP2A1	UID1145
	0	0	0	26.9238	26.4492	27.6419	26.3697	NA	26.3452	NA	25.7809	26.6316	25.976	NA	26.5228	26.9238	26.4492	27.6419	26.3697	24.1119	26.3452	24.3937	25.7809	26.6316	25.976	24.1986	26.5228	ZNF609	UID1146
	1	0	0	26.9554	26.8867	26.8785	26.5614	26.5872	26.426	25.1341	25.5065	26.0316	26.015	25.7116	NA	26.9554	26.8867	26.8785	26.5614	26.5872	26.426	25.1341	25.5065	26.0316	26.015	25.7116	24.0777	ANKRD28	UID1149
	1	1	0	30.633	30.4931	30.2054	27.314	27.7884	27.3789	NA	NA	NA	25.0033	NA	NA	30.633	30.4931	30.2054	27.314	27.7884	27.3789	25.5649	23.9628	24.1254	25.0033	23.1597	24.413	FYB	UID1151
	0	0	0	30.9198	30.8603	30.7634	30.9383	31.0686	31.1157	31.3323	30.8775	31.121	31.1198	30.9852	30.8945	30.9198	30.8603	30.7634	30.9383	31.0686	31.1157	31.3323	30.8775	31.121	31.1198	30.9852	30.8945	ARPC1B	UID1154
	-1	0	0	25.706	25.8503	26.2401	26.5148	26.2077	26.2044	27.6784	27.3324	27.5651	26.9136	27.3111	27.1097	25.706	25.8503	26.2401	26.5148	26.2077	26.2044	27.6784	27.3324	27.5651	26.9136	27.3111	27.1097	ARPC2	UID1155
	0	0	0	26.0803	26.7189	26.3243	26.6041	26.6389	26.5559	26.8972	26.637	27.1605	26.5102	26.7356	26.9131	26.0803	26.7189	26.3243	26.6041	26.6389	26.5559	26.8972	26.637	27.1605	26.5102	26.7356	26.9131	ARPC3	UID1156
	0	0	0	25.8774	26.0931	26.2873	26.142	26.3027	NA	26.2394	25.6362	26.004	NA	25.9613	25.8539	25.8774	26.0931	26.2873	26.142	26.3027	23.9361	26.2394	25.6362	26.004	24.4597	25.9613	25.8539	ZBTB7B	UID1157
	0	0	0	30.1184	29.5441	29.6929	30.4447	29.6166	29.5984	30.1708	30.8192	30.4929	30.6963	30.4883	30.6327	30.1184	29.5441	29.6929	30.4447	29.6166	29.5984	30.1708	30.8192	30.4929	30.6963	30.4883	30.6327	POLR1C	UID1158
	0	0	0	26.6136	26.4085	26.7935	26.0234	NA	26.324	26.6269	26.642	NA	26.9286	25.5738	26.3244	26.6136	26.4085	26.7935	26.0234	24.3326	26.324	26.6269	26.642	23.8451	26.9286	25.5738	26.3244	WDR46	UID1160
	0	0	0	29.0776	29.965	29.4038	29.7636	30.0414	30.1017	30.2858	30.1775	30.3535	29.6137	30.2001	30.0569	29.0776	29.965	29.4038	29.7636	30.0414	30.1017	30.2858	30.1775	30.3535	29.6137	30.2001	30.0569	MRPS12	UID1162
	0	0	0	25.4519	25.5852	25.016	25.6894	25.2749	26.309	25.4111	25.8891	25.5015	25.9131	25.8552	25.7	25.4519	25.5852	25.016	25.6894	25.2749	26.309	25.4111	25.8891	25.5015	25.9131	25.8552	25.7	SURF4	UID1164
	0	0	0	28.1059	27.6763	27.8611	27.4277	28.0363	27.6981	28.0031	27.8112	27.2559	28.3816	28.1422	28.1634	28.1059	27.6763	27.8611	27.4277	28.0363	27.6981	28.0031	27.8112	27.2559	28.3816	28.1422	28.1634	ATXN7	UID1165
	0	0	0	26.5516	26.6948	26.9916	26.5595	27.0925	26.8658	26.7887	26.5391	26.8243	27.3337	26.8838	26.5153	26.5516	26.6948	26.9916	26.5595	27.0925	26.8658	26.7887	26.5391	26.8243	27.3337	26.8838	26.5153	SPTLC2	UID1167
	1	0	0	28.454	28.339	28.202	27.5933	27.5509	27.4517	27.3647	27.1476	27.2598	27.4911	26.9415	27.4417	28.454	28.339	28.202	27.5933	27.5509	27.4517	27.3647	27.1476	27.2598	27.4911	26.9415	27.4417	OGT	UID1168
	-1	0	0	NA	25.0047	NA	25.3653	NA	NA	26.5665	25.6175	25.8974	25.8149	25.9072	25.1668	23.4038	25.0047	23.94	25.3653	23.1792	23.5749	26.5665	25.6175	25.8974	25.8149	25.9072	25.1668	PPM1G	UID1169
	1	1	0	28.4728	28.2971	27.951	26.1782	26.0303	26.4383	25.7939	25.9927	25.875	25.6424	25.7887	25.2525	28.4728	28.2971	27.951	26.1782	26.0303	26.4383	25.7939	25.9927	25.875	25.6424	25.7887	25.2525	INPPL1	UID1170
	1	0	0	29.0304	29.0852	29.1214	28.9869	28.3767	27.7634	27.9897	27.7562	27.6365	28.1704	28.0106	27.7637	29.0304	29.0852	29.1214	28.9869	28.3767	27.7634	27.9897	27.7562	27.6365	28.1704	28.0106	27.7637	EIF3D	UID1171
	0	0	0	27.6586	27.5933	26.9966	27.3162	27.4775	27.1251	27.5313	27.9072	27.9622	27.2732	27.3157	27.4913	27.6586	27.5933	26.9966	27.3162	27.4775	27.1251	27.5313	27.9072	27.9622	27.2732	27.3157	27.4913	HDAC3	UID1172
	0	0	0	26.2444	NA	NA	NA	NA	NA	NA	26.0798	NA	26.1719	26.4904	26.0895	26.2444	24.9862	24.7147	23.3675	23.9142	23.8456	22.8748	26.0798	23.3798	26.1719	26.4904	26.0895	SLC16A3	UID1174
	0	0	0	30.4542	30.5759	30.4591	30.7292	30.6367	30.9075	30.8744	30.87	30.7419	31.237	30.8829	31.1586	30.4542	30.5759	30.4591	30.7292	30.6367	30.9075	30.8744	30.87	30.7419	31.237	30.8829	31.1586	CD3EAP	UID1175
	0	0	0	27.2838	27.2317	27.2311	27.7614	27.1919	27.1673	28.2506	27.5496	28.0308	28.1825	27.8613	27.5153	27.2838	27.2317	27.2311	27.7614	27.1919	27.1673	28.2506	27.5496	28.0308	28.1825	27.8613	27.5153	ARPC5	UID1176
	0	0	0	28.7993	28.6228	28.9211	28.8238	29.0235	28.7166	28.7938	28.857	28.92	28.7502	29.2588	28.9658	28.7993	28.6228	28.9211	28.8238	29.0235	28.7166	28.7938	28.857	28.92	28.7502	29.2588	28.9658	DHX15	UID1177
	0	0	0	26.1431	26.9651	26.9079	25.5415	26.612	26.9258	26.4194	25.891	26.0876	26.8494	26.5409	26.498	26.1431	26.9651	26.9079	25.5415	26.612	26.9258	26.4194	25.891	26.0876	26.8494	26.5409	26.498	RRP8	UID1178
	0	0	0	28.9926	29.0574	29.3358	28.947	29.1292	29.2081	29.1986	29.495	29.3929	29.6912	29.8351	29.4645	28.9926	29.0574	29.3358	28.947	29.1292	29.2081	29.1986	29.495	29.3929	29.6912	29.8351	29.4645	PRPF4	UID1180
	-1	0	0	NA	NA	NA	NA	NA	NA	26.4577	26.2445	26.2611	26.8716	26.8253	26.7193	24.6151	23.1514	24.4594	23.1751	24.4637	25.1205	26.4577	26.2445	26.2611	26.8716	26.8253	26.7193	CYP26A1	UID1181
	1	0	0	26.8345	26.5911	25.8726	26.24	25.9309	25.6874	25.3388	25.8149	24.5244	24.9646	25.2321	25.7189	26.8345	26.5911	25.8726	26.24	25.9309	25.6874	25.3388	25.8149	24.5244	24.9646	25.2321	25.7189	PSMD3	UID1183
	1	0	0	27.8764	28.3559	28.3798	27.388	27.7242	27.584	27.0858	26.8401	27.1065	27.0874	27.5013	26.8798	27.8764	28.3559	28.3798	27.388	27.7242	27.584	27.0858	26.8401	27.1065	27.0874	27.5013	26.8798	ZW10	UID1184
	0	0	0	34.565	34.5881	34.6363	34.7122	34.8675	34.9781	35.0638	34.9179	34.8905	35.3768	34.9798	35.0131	34.565	34.5881	34.6363	34.7122	34.8675	34.9781	35.0638	34.9179	34.8905	35.3768	34.9798	35.0131	SART1	UID1185
	1	1	0	27.5528	27.4558	26.8458	NA	25.4149	24.9446	NA	NA	NA	25.1436	NA	24.1918	27.5528	27.4558	26.8458	24.9302	25.4149	24.9446	23.7718	23.7257	22.7303	25.1436	23.6786	24.1918	DAPK3	UID1186
	1	1	0	26.2378	26.5105	27.088	25.0122	NA	25.2418	NA	NA	NA	25.305	24.2722	NA	26.2378	26.5105	27.088	25.0122	23.7534	25.2418	24.0113	24.8057	23.3874	25.305	24.2722	24.175	CCP110	UID1187
	0	0	0	30.4435	30.359	30.6298	30.2023	30.0594	29.8453	29.7271	29.5953	29.9304	30.3093	29.729	29.834	30.4435	30.359	30.6298	30.2023	30.0594	29.8453	29.7271	29.5953	29.9304	30.3093	29.729	29.834	EEF1E1;EEF1E1-BLOC1S5	UID1190
	1	1	0	27.7781	27.6387	27.5701	NA	NA	NA	NA	NA	NA	NA	NA	NA	27.7781	27.6387	27.5701	24.269	22.8384	24.1618	22.8809	23.6122	25.5508	23.7357	24.2393	23.1934	RIPK2	UID1191
	0	0	0	29.2837	29.7621	29.948	28.9767	29.7791	29.7777	29.6704	29.5197	29.746	30.0914	30.1029	29.7197	29.2837	29.7621	29.948	28.9767	29.7791	29.7777	29.6704	29.5197	29.746	30.0914	30.1029	29.7197	PRPF3	UID1194
	1	1	0	29.5459	29.4956	29.4137	27.3586	26.9411	27.44	24.9809	NA	NA	24.5953	NA	NA	29.5459	29.4956	29.4137	27.3586	26.9411	27.44	24.9809	23.4579	23.9858	24.5953	22.5426	23.1123	TPD52L2	UID1195
	0	0	0	27.1153	26.6542	27.1657	27.1338	27.263	27.2967	26.8242	27.4105	27.696	26.9092	26.6266	27.073	27.1153	26.6542	27.1657	27.1338	27.263	27.2967	26.8242	27.4105	27.696	26.9092	26.6266	27.073	MED7	UID1196
	1	1	0	29.0567	29.1796	28.6121	25.7367	NA	NA	NA	NA	NA	24.9038	NA	NA	29.0567	29.1796	28.6121	25.7367	24.0117	23.9814	22.6865	24.1862	24.0214	24.9038	24.2569	24.8273	WIPF1	UID1197
	0	0	0	28.154	28.6439	28.5857	28.693	28.9325	28.9334	28.2544	28.1565	28.1064	28.2679	28.3006	28.1323	28.154	28.6439	28.5857	28.693	28.9325	28.9334	28.2544	28.1565	28.1064	28.2679	28.3006	28.1323	TIMM44	UID1199
	0	0	0	28.6028	28.2535	29.2517	27.8774	28.6871	28.6043	28.6806	28.6129	28.544	28.8664	29.307	28.8751	28.6028	28.2535	29.2517	27.8774	28.6871	28.6043	28.6806	28.6129	28.544	28.8664	29.307	28.8751	PLRG1	UID1200
	0	0	0	28.0528	27.5278	27.5544	28.3304	27.9303	28.0447	27.3619	27.4451	27.5751	27.2355	27.346	27.6384	28.0528	27.5278	27.5544	28.3304	27.9303	28.0447	27.3619	27.4451	27.5751	27.2355	27.346	27.6384	PRC1	UID1201
	0	0	0	27.1913	27.8033	27.9491	26.7402	27.3157	27.3372	27.5168	27.1168	27.5221	27.9487	27.5325	27.0838	27.1913	27.8033	27.9491	26.7402	27.3157	27.3372	27.5168	27.1168	27.5221	27.9487	27.5325	27.0838	NDUFA2	UID1202
	0	0	0	28.9137	28.6807	28.7195	29.4324	28.8819	28.8851	29.2425	29.3951	29.3542	29.4142	29.4948	29.5758	28.9137	28.6807	28.7195	29.4324	28.8819	28.8851	29.2425	29.3951	29.3542	29.4142	29.4948	29.5758	BUB3	UID1203
	1	0	0	27.115	26.7715	26.3925	NA	25.9436	26.1027	NA	NA	NA	25.0186	NA	NA	27.115	26.7715	26.3925	23.748	25.9436	26.1027	23.7163	23.6262	23.7664	25.0186	23.3551	23.9825	NARS	UID1206
	0	0	0	29.0018	28.7589	29.2447	28.7399	28.8045	28.2807	28.7604	28.7523	28.6068	29.114	29.0774	28.8738	29.0018	28.7589	29.2447	28.7399	28.8045	28.2807	28.7604	28.7523	28.6068	29.114	29.0774	28.8738	STRN	UID1207
	0	0	0	30.1671	29.6879	29.4164	30.6921	30.0574	30.1009	30.2672	30.293	30.425	30.7726	30.1768	30.4822	30.1671	29.6879	29.4164	30.6921	30.0574	30.1009	30.2672	30.293	30.425	30.7726	30.1768	30.4822	RRP9	UID1208
	0	0	0	26.023	25.9048	NA	26.6174	26.6133	26.6565	26.045	25.9464	26.3043	25.8332	25.5799	25.5535	26.023	25.9048	23.7011	26.6174	26.6133	26.6565	26.045	25.9464	26.3043	25.8332	25.5799	25.5535	SCO2	UID1209
	0	0	0	29.7904	29.7571	29.6473	29.8909	29.9338	29.8978	30.0375	29.9978	30.0423	29.8849	29.9191	30.0752	29.7904	29.7571	29.6473	29.8909	29.9338	29.8978	30.0375	29.9978	30.0423	29.8849	29.9191	30.0752	GTPBP6	UID1212
	0	0	0	24.8204	24.7508	25.116	25.2431	25.9394	24.4867	25.8323	25.4304	25.9416	25.5714	25.2412	25.1499	24.8204	24.7508	25.116	25.2431	25.9394	24.4867	25.8323	25.4304	25.9416	25.5714	25.2412	25.1499	CALU	UID1214
	0	0	0	26.1868	27.0304	26.5651	26.3826	27.2233	26.5608	26.6237	26.7828	NA	27.2653	27.3788	26.8398	26.1868	27.0304	26.5651	26.3826	27.2233	26.5608	26.6237	26.7828	23.8643	27.2653	27.3788	26.8398	ORC5	UID1216
	0	0	0	26.6699	27.3652	27.5204	26.668	27.6551	27.4084	27.1683	26.3639	NA	26.9553	27.238	NA	26.6699	27.3652	27.5204	26.668	27.6551	27.4084	27.1683	26.3639	22.7747	26.9553	27.238	23.8407	NDUFS5	UID1217
	0	0	0	26.5899	26.6122	26.6974	26.5505	26.3044	26.1865	26.6832	25.6146	26.1806	26.6806	26.306	26.4248	26.5899	26.6122	26.6974	26.5505	26.3044	26.1865	26.6832	25.6146	26.1806	26.6806	26.306	26.4248	DHX16	UID1218
	0	0	0	30.6915	30.609	30.4853	30.891	30.886	30.7955	31.0506	31.0895	30.9323	30.8693	30.9	31.0534	30.6915	30.609	30.4853	30.891	30.886	30.7955	31.0506	31.0895	30.9323	30.8693	30.9	31.0534	MED14	UID1219
	0	0	0	31.1731	31.1614	31.233	31.2045	31.4095	31.1459	31.9663	32.095	31.8241	31.7427	31.8447	31.9969	31.1731	31.1614	31.233	31.2045	31.4095	31.1459	31.9663	32.095	31.8241	31.7427	31.8447	31.9969	SMARCA5	UID1220
	1	1	0	28.0104	26.9787	27.3816	26.2456	NA	NA	NA	NA	NA	NA	NA	NA	28.0104	26.9787	27.3816	26.2456	23.5031	24.3745	23.9246	23.4215	23.3968	22.5811	24.0943	24.0607	SPAG9	UID1222
	0	0	0	26.3799	NA	26.7103	26.6645	NA	NA	26.6802	27.0204	26.5281	26.8666	NA	26.7459	26.3799	24.651	26.7103	26.6645	24.6204	23.5582	26.6802	27.0204	26.5281	26.8666	23.2427	26.7459	AQR	UID1225
	1	0	0	26.187	26.4328	26.5585	25.6126	26.1211	25.6149	25.1978	24.4298	25.3577	NA	NA	24.8831	26.187	26.4328	26.5585	25.6126	26.1211	25.6149	25.1978	24.4298	25.3577	24.6025	23.7216	24.8831	MAST3	UID1226
	0	0	0	NA	NA	24.3998	24.2257	24.4984	24.4769	NA	NA	NA	24.0496	NA	NA	24.7636	24.3325	24.3998	24.2257	24.4984	24.4769	23.841	23.795	23.2869	24.0496	23.8953	23.8533	KDM1A	UID1229
	0	0	0	31.8908	32.2651	32.3261	31.8581	32.326	32.4568	32.3228	31.7411	32.266	32.3228	32.3825	31.9562	31.8908	32.2651	32.3261	31.8581	32.326	32.4568	32.3228	31.7411	32.266	32.3228	32.3825	31.9562	ACSL4	UID1231
	0	0	0	27.8037	27.6847	27.6115	27.4329	27.2601	27.6212	27.3118	27.9917	27.5435	27.8712	27.4191	27.5925	27.8037	27.6847	27.6115	27.4329	27.2601	27.6212	27.3118	27.9917	27.5435	27.8712	27.4191	27.5925	SNX3	UID1232
	0	0	0	26.7243	27.3187	27.2396	27.6475	27.2951	27.8949	NA	27.4172	27.0315	27.116	26.9184	27.4734	26.7243	27.3187	27.2396	27.6475	27.2951	27.8949	22.6944	27.4172	27.0315	27.116	26.9184	27.4734	TPST1	UID1234
	0	0	0	26.9774	27.4218	27.5577	27.2145	27.8467	27.4196	26.8812	26.8863	26.5742	27.4744	27.5576	26.8353	26.9774	27.4218	27.5577	27.2145	27.8467	27.4196	26.8812	26.8863	26.5742	27.4744	27.5576	26.8353	CDC40	UID1235
	0	0	0	28.9169	28.651	28.7753	28.1866	28.2794	28.065	28.2537	28.2945	28.048	28.3872	28.2053	28.0231	28.9169	28.651	28.7753	28.1866	28.2794	28.065	28.2537	28.2945	28.048	28.3872	28.2053	28.0231	NEMF	UID1237
	0	0	0	26.0622	25.8546	25.7328	26.3961	26.2537	26.1887	26.0923	26.2374	26.2458	26.0117	26.2445	NA	26.0622	25.8546	25.7328	26.3961	26.2537	26.1887	26.0923	26.2374	26.2458	26.0117	26.2445	23.2119	GMDS	UID1238
	0	0	0	27.0301	26.937	27.7674	26.9638	27.1662	26.9105	26.3184	26.0356	26.3822	26.2562	26.6492	26.162	27.0301	26.937	27.7674	26.9638	27.1662	26.9105	26.3184	26.0356	26.3822	26.2562	26.6492	26.162	CCNT1	UID1239
	0	0	0	24.6898	25.0031	26.122	25.187	NA	25.3198	25.1583	25.839	25.465	25.6208	NA	25.4966	24.6898	25.0031	26.122	25.187	23.2062	25.3198	25.1583	25.839	25.465	25.6208	23.3865	25.4966	CCNT2	UID1240
	-1	0	0	30.4133	30.2375	30.5103	31.1673	30.773	30.8717	31.2792	31.7637	31.3	30.7513	31.2968	31.1327	30.4133	30.2375	30.5103	31.1673	30.773	30.8717	31.2792	31.7637	31.3	30.7513	31.2968	31.1327	EXOC3	UID1241
	1	0	0	29.5131	29.4712	29.2348	27.9195	27.5027	27.4736	NA	NA	NA	27.912	NA	NA	29.5131	29.4712	29.2348	27.9195	27.5027	27.4736	23.82	23.2962	24.0301	27.912	23.7285	23.41	PLIN3	UID1242
	0	0	0	29.5819	29.5786	29.6045	29.7578	29.7476	29.7589	29.6233	29.8622	29.811	29.6414	29.7932	30.094	29.5819	29.5786	29.6045	29.7578	29.7476	29.7589	29.6233	29.8622	29.811	29.6414	29.7932	30.094	JAK2	UID1244
	0	0	0	24.7718	24.2539	24.3785	24.1423	24.577	24.4759	NA	NA	NA	NA	NA	NA	24.7718	24.2539	24.3785	24.1423	24.577	24.4759	24.0522	22.9874	24.1249	22.7364	24.3404	22.6693	MAFK;MAFG	UID1245
	0	0	0	25.1173	NA	24.4629	25.1865	24.1297	25.227	25.004	26.0371	24.7861	25.8085	25.1808	25.9557	25.1173	23.6937	24.4629	25.1865	24.1297	25.227	25.004	26.0371	24.7861	25.8085	25.1808	25.9557	PEX10	UID1246
	0	0	0	25.8501	26.6716	26.062	26.4024	26.5783	26.5985	26.0921	26.8608	26.128	26.4196	26.2811	26.3372	25.8501	26.6716	26.062	26.4024	26.5783	26.5985	26.0921	26.8608	26.128	26.4196	26.2811	26.3372	UGDH	UID1247
	0	0	0	25.778	25.343	25.7912	26.0428	26.2784	26.1838	25.8832	25.939	25.8834	25.5808	26.118	25.7967	25.778	25.343	25.7912	26.0428	26.2784	26.1838	25.8832	25.939	25.8834	25.5808	26.118	25.7967	TPST2	UID1248
	1	0	0	30.292	30.3032	30.1435	29.5101	29.6766	29.6047	28.4964	28.0355	28.2174	28.523	28.1211	27.9407	30.292	30.3032	30.1435	29.5101	29.6766	29.6047	28.4964	28.0355	28.2174	28.523	28.1211	27.9407	LPXN	UID1249
	1	1	0	30.3172	29.83	29.4244	27.6672	27.601	27.5554	25.0711	25.6976	24.8714	27.1681	NA	25.6719	30.3172	29.83	29.4244	27.6672	27.601	27.5554	25.0711	25.6976	24.8714	27.1681	24.5913	25.6719	SNX2	UID1250
	0	0	0	30.3578	30.7515	30.6229	30.6936	30.9502	30.8138	30.6574	30.9813	30.7296	30.7073	30.9064	30.7561	30.3578	30.7515	30.6229	30.6936	30.9502	30.8138	30.6574	30.9813	30.7296	30.7073	30.9064	30.7561	DPM1	UID1251
	1	0	0	25.8093	25.9247	25.1621	24.9421	NA	25.0955	NA	24.3556	24.3384	24.4203	NA	NA	25.8093	25.9247	25.1621	24.9421	24.3442	25.0955	23.6338	24.3556	24.3384	24.4203	23.2258	25.0496	USO1	UID1252
	0	0	0	25.5742	25.1696	24.7427	25.5977	NA	25.6496	25.5953	26.1315	25.6036	25.0358	25.6845	26.1328	25.5742	25.1696	24.7427	25.5977	23.8441	25.6496	25.5953	26.1315	25.6036	25.0358	25.6845	26.1328	MRPS14	UID1253
	1	0	0	27.3904	27.3189	27.4445	27.0069	26.0631	26.4334	25.7906	NA	26.2631	25.9582	26.4605	25.4151	27.3904	27.3189	27.4445	27.0069	26.0631	26.4334	25.7906	23.3615	26.2631	25.9582	26.4605	25.4151	CCDC22	UID1254
	0	0	0	26.0211	25.9698	26.6457	NA	26.2802	26.9183	26.3592	NA	25.847	27.3606	26.2324	26.2058	26.0211	25.9698	26.6457	23.6007	26.2802	26.9183	26.3592	23.1723	25.847	27.3606	26.2324	26.2058	PQBP1	UID1255
	0	0	0	30.506	30.2312	30.3353	30.6447	30.3532	30.4768	30.5949	30.8548	30.6976	30.4785	30.8743	31.116	30.506	30.2312	30.3353	30.6447	30.3532	30.4768	30.5949	30.8548	30.6976	30.4785	30.8743	31.116	DKC1	UID1256
	0	0	0	31.0291	31.2109	31.1596	31.0183	31.0025	31.0011	31.1616	31.3678	31.118	31.1122	30.6993	31.1079	31.0291	31.2109	31.1596	31.0183	31.0025	31.0011	31.1616	31.3678	31.118	31.1122	30.6993	31.1079	DNAJA2	UID1259
	0	0	0	25.4391	25.2061	NA	25.2919	25.3522	25.2214	25.1281	24.4174	25.2603	25.3256	25.4406	25.0433	25.4391	25.2061	22.9831	25.2919	25.3522	25.2214	25.1281	24.4174	25.2603	25.3256	25.4406	25.0433	NBN	UID1260
	0	0	0	28.4289	28.6143	28.6065	28.2049	28.5508	28.4367	28.3052	28.4737	28.4468	28.7356	28.4624	28.2806	28.4289	28.6143	28.6065	28.2049	28.5508	28.4367	28.3052	28.4737	28.4468	28.7356	28.4624	28.2806	RNGTT	UID1261
	0	0	0	29.9457	29.9133	29.8085	30.1119	29.5975	29.8202	29.3023	29.3953	29.1358	29.4903	29.7706	29.4004	29.9457	29.9133	29.8085	30.1119	29.5975	29.8202	29.3023	29.3953	29.1358	29.4903	29.7706	29.4004	WDR1	UID1262
	1	1	0	28.7096	28.4353	28.245	NA	NA	NA	NA	NA	NA	NA	NA	NA	28.7096	28.4353	28.245	24.2122	23.5776	23.3391	23.717	24.2792	23.4533	23.1194	23.3309	24.1805	N4BP1	UID1263
	0	0	0	25.4142	25.5636	26.0764	25.3498	26.0373	26.0342	26.2279	26.055	25.8504	26.3552	25.8192	NA	25.4142	25.5636	26.0764	25.3498	26.0373	26.0342	26.2279	26.055	25.8504	26.3552	25.8192	22.815	RNF40	UID1267
	0	0	0	27.8481	27.2223	27.3184	27.6599	27.4187	27.3038	27.673	27.9419	27.9138	27.3906	27.9316	27.6709	27.8481	27.2223	27.3184	27.6599	27.4187	27.3038	27.673	27.9419	27.9138	27.3906	27.9316	27.6709	PHF2	UID1268
	1	0	0	29.1381	29.4281	30.0349	28.1523	28.1651	28.298	25.0466	25.3372	26.9036	NA	25.561	25.4104	29.1381	29.4281	30.0349	28.1523	28.1651	28.298	25.0466	25.3372	26.9036	23.4576	25.561	25.4104	DNAJC13	UID1269
	0	0	0	26.3491	26.3602	26.7257	26.7784	26.99	26.8673	26.6479	26.3942	26.1262	27.2146	26.8253	26.6067	26.3491	26.3602	26.7257	26.7784	26.99	26.8673	26.6479	26.3942	26.1262	27.2146	26.8253	26.6067	SS18L1	UID1271
	0	0	0	25.3489	25.7693	25.7569	24.2199	25.267	24.9415	25.4441	24.7691	24.6836	25.6342	24.8228	25.0576	25.3489	25.7693	25.7569	24.2199	25.267	24.9415	25.4441	24.7691	24.6836	25.6342	24.8228	25.0576	SIN3B	UID1272
	0	0	0	26.5869	26.1366	NA	26.834	25.8131	26.3053	25.5835	26.7633	26.2496	NA	25.6275	25.9284	26.5869	26.1366	24.4009	26.834	25.8131	26.3053	25.5835	26.7633	26.2496	23.4271	25.6275	25.9284	DNAJB6	UID1273
	0	0	0	26.4407	26.2371	26.3525	26.1486	26.2117	26.8399	26.3004	26.717	26.8574	25.7817	26.3753	26.6119	26.4407	26.2371	26.3525	26.1486	26.2117	26.8399	26.3004	26.717	26.8574	25.7817	26.3753	26.6119	NDUFS2	UID1274
	0	0	0	25.7513	25.7356	26.2226	26.279	26.4728	26.3025	26.3872	26.2125	26.4418	26.721	26.4839	26.2199	25.7513	25.7356	26.2226	26.279	26.4728	26.3025	26.3872	26.2125	26.4418	26.721	26.4839	26.2199	GBAS	UID1276
	0	0	0	25.086	23.9201	24.9535	24.6775	23.9228	25.4372	24.9806	NA	NA	NA	24.3683	NA	25.086	23.9201	24.9535	24.6775	23.9228	25.4372	24.9806	24.5406	24.0594	23.7592	24.3683	23.6287	HMMR	UID1277
	0	0	0	24.868	25.2284	24.8334	24.7247	25.3472	NA	25.167	25.1994	25.8345	25.0746	25.3976	25.2173	24.868	25.2284	24.8334	24.7247	25.3472	24.6173	25.167	25.1994	25.8345	25.0746	25.3976	25.2173	PDCD6	UID1278
	0	0	0	26.897	26.7094	27.2003	26.3605	26.8392	26.7987	26.5841	26.1078	26.3354	27.1384	26.2784	25.6996	26.897	26.7094	27.2003	26.3605	26.8392	26.7987	26.5841	26.1078	26.3354	27.1384	26.2784	25.6996	ATP6V1G1	UID1279
	0	0	0	26.9601	26.9901	27.6299	27.7976	27.9653	27.6153	27.0397	27.8497	27.6717	27.8785	27.4647	27.155	26.9601	26.9901	27.6299	27.7976	27.9653	27.6153	27.0397	27.8497	27.6717	27.8785	27.4647	27.155	H2AFY	UID1280
	0	0	0	31.5119	31.4225	31.4244	31.4587	31.3659	31.4168	31.654	31.5934	31.4203	31.8745	31.5062	31.5233	31.5119	31.4225	31.4244	31.4587	31.3659	31.4168	31.654	31.5934	31.4203	31.8745	31.5062	31.5233	NCOR1	UID1282
	0	0	0	27.4084	27.959	27.9909	27.895	27.731	27.6923	28.2289	27.8071	27.6119	28.2163	27.6995	28.3228	27.4084	27.959	27.9909	27.895	27.731	27.6923	28.2289	27.8071	27.6119	28.2163	27.6995	28.3228	NDUFS6	UID1283
	0	0	0	27.6079	26.3367	26.9776	25.7493	NA	25.3698	NA	26.5088	26.2371	26.9383	NA	25.2636	27.6079	26.3367	26.9776	25.7493	24.482	25.3698	23.7433	26.5088	26.2371	26.9383	24.4046	25.2636	PEX14	UID1284
	-1	0	0	27.6385	26.9075	26.9731	28.4778	27.8723	28.2548	28.2318	29.1907	29.0064	27.9171	28.9258	28.7538	27.6385	26.9075	26.9731	28.4778	27.8723	28.2548	28.2318	29.1907	29.0064	27.9171	28.9258	28.7538	MRPL33	UID1285
	0	0	0	28.0113	27.9412	27.9611	28.2749	28.4376	28.2379	27.8801	28.184	28.2024	27.9381	27.9247	27.9809	28.0113	27.9412	27.9611	28.2749	28.4376	28.2379	27.8801	28.184	28.2024	27.9381	27.9247	27.9809	SEC22B	UID1286
	0	0	0	29.2073	28.8403	29.1103	29.5429	29.5912	29.4874	29.1681	29.3495	29.4566	29.9097	29.6177	29.498	29.2073	28.8403	29.1103	29.5429	29.5912	29.4874	29.1681	29.3495	29.4566	29.9097	29.6177	29.498	PRPF40A	UID1287
	1	1	0	27.8543	27.5269	27.1954	24.2483	23.6371	24.2629	NA	NA	NA	NA	NA	NA	27.8543	27.5269	27.1954	24.2483	23.6371	24.2629	23.7429	22.8712	22.3934	23.6452	24.0554	24.751	TACC1	UID1288
	0	0	0	32.1326	32.3428	32.0117	31.8225	31.8866	32.0941	31.9249	31.4923	31.8548	31.9547	31.7995	31.4686	32.1326	32.3428	32.0117	31.8225	31.8866	32.0941	31.9249	31.4923	31.8548	31.9547	31.7995	31.4686	LRCH4	UID1289
	0	0	0	29.426	28.7222	29.6079	28.5761	28.9694	28.7459	29.375	29.4388	29.043	29.8529	29.4814	29.3718	29.426	28.7222	29.6079	28.5761	28.9694	28.7459	29.375	29.4388	29.043	29.8529	29.4814	29.3718	PSIP1	UID1292
	-1	0	0	25.9401	25.852	NA	26.5062	26.0291	26.1526	27.1399	27.571	27.2402	27.3767	26.7848	27.1591	25.9401	25.852	24.409	26.5062	26.0291	26.1526	27.1399	27.571	27.2402	27.3767	26.7848	27.1591	ERLIN1	UID1293
	0	0	0	24.9759	24.351	25.4171	25.7072	24.9317	25.7489	24.6543	NA	NA	25.2465	25.2711	25.0669	24.9759	24.351	25.4171	25.7072	24.9317	25.7489	24.6543	23.918	23.4408	25.2465	25.2711	25.0669	NDUFS3	UID1294
	0	0	0	29.5837	29.4446	29.9056	29.2429	29.8281	29.7522	29.7596	29.8184	29.406	30.008	29.6382	29.7149	29.5837	29.4446	29.9056	29.2429	29.8281	29.7522	29.7596	29.8184	29.406	30.008	29.6382	29.7149	TADA3	UID1296
	0	0	0	28.5329	28.3313	28.6429	28.5606	28.662	28.1183	28.7133	28.751	28.7181	29.0442	29.0193	28.988	28.5329	28.3313	28.6429	28.5606	28.662	28.1183	28.7133	28.751	28.7181	29.0442	29.0193	28.988	TAF5L	UID1297
	0	0	0	25.4557	NA	26.6906	26.711	26.3916	26.2695	26.7465	26.7327	27.6136	26.8375	27.2494	26.7694	25.4557	23.0633	26.6906	26.711	26.3916	26.2695	26.7465	26.7327	27.6136	26.8375	27.2494	26.7694	BANF1	UID1298
	0	0	-1	26.3909	26.7238	26.8755	26.7218	26.7479	26.5819	26.4533	26.4256	26.5242	27.5851	27.5909	27.4693	26.3909	26.7238	26.8755	26.7218	26.7479	26.5819	26.4533	26.4256	26.5242	27.5851	27.5909	27.4693	SF3B1	UID1299
	1	1	0	27.9178	27.8487	27.8102	24.6262	25.3904	25.1923	NA	NA	NA	NA	23.8569	NA	27.9178	27.8487	27.8102	24.6262	25.3904	25.1923	24.0716	22.6562	23.4009	22.7374	23.8569	24.5631	CSDE1	UID1300
	1	0	0	30.9666	30.6081	30.8187	30.0401	29.7278	29.6635	29.667	29.9241	29.7768	30.1274	30.2588	30.2545	30.9666	30.6081	30.8187	30.0401	29.7278	29.6635	29.667	29.9241	29.7768	30.1274	30.2588	30.2545	SKAP2	UID1302
	0	0	0	26.5975	27.15	26.8546	26.2976	27.0442	26.7123	26.7389	26.2106	26.4535	26.5399	26.9736	NA	26.5975	27.15	26.8546	26.2976	27.0442	26.7123	26.7389	26.2106	26.4535	26.5399	26.9736	25.003	PRKRA	UID1303
	0	0	0	26.2241	26.3928	26.11	26.404	26.4739	26.6034	26.8614	26.3766	26.5431	26.1157	26.4146	26.2814	26.2241	26.3928	26.11	26.404	26.4739	26.6034	26.8614	26.3766	26.5431	26.1157	26.4146	26.2814	GCAT	UID1305
	0	0	0	26.1494	NA	26.6711	26.2265	27.2686	NA	26.4319	NA	26.1813	26.492	26.237	25.9242	26.1494	24.8126	26.6711	26.2265	27.2686	25.2645	26.4319	23.5814	26.1813	26.492	26.237	25.9242	NPM3	UID1306
	0	0	0	34.2512	34.1347	34.2954	34.6397	34.5591	34.4556	34.7164	35.0533	34.9509	34.8186	34.8817	34.994	34.2512	34.1347	34.2954	34.6397	34.5591	34.4556	34.7164	35.0533	34.9509	34.8186	34.8817	34.994	SNRNP200	UID1308
	0	0	0	29.3379	29.3412	29.4626	29.5774	29.7102	29.9084	30.0057	29.8548	29.6195	30.1138	29.8585	29.594	29.3379	29.3412	29.4626	29.5774	29.7102	29.9084	30.0057	29.8548	29.6195	30.1138	29.8585	29.594	SURF6	UID1309
	0	0	0	28.6324	28.8949	28.7138	29.1836	29.0351	29.0993	29.3587	29.5418	29.3372	29.2225	29.2016	29.6342	28.6324	28.8949	28.7138	29.1836	29.0351	29.0993	29.3587	29.5418	29.3372	29.2225	29.2016	29.6342	UTP20	UID1310
	0	0	0	28.8648	28.7098	28.7965	29.0012	29.0021	29.0162	28.7344	29.228	28.855	28.7882	28.8638	28.8007	28.8648	28.7098	28.7965	29.0012	29.0021	29.0162	28.7344	29.228	28.855	28.7882	28.8638	28.8007	SLC25A12	UID1312
	1	0	0	25.5247	25.7275	25.9007	NA	NA	25.3089	NA	NA	NA	NA	NA	NA	25.5247	25.7275	25.9007	23.9712	23.2831	25.3089	24.8186	22.9155	24.2094	23.9656	24.0895	24.8953	EIF3J	UID1313
	1	0	0	26.2382	26.7354	26.2693	25.6814	26.1784	26.1743	24.7501	NA	25.9227	25.5514	25.7369	25.4822	26.2382	26.7354	26.2693	25.6814	26.1784	26.1743	24.7501	23.8982	25.9227	25.5514	25.7369	25.4822	IDH1	UID1314
	0	0	0	26.1534	NA	NA	NA	26.3303	26.573	26.4236	27.4721	26.7091	25.8701	NA	NA	26.1534	23.5794	24.4016	24.4415	26.3303	26.573	26.4236	27.4721	26.7091	25.8701	23.1984	22.5741	ARL6IP5	UID1316
	0	0	0	30.296	30.1694	30.5675	30.7376	30.6228	30.4048	30.3872	30.5557	30.4463	30.2346	30.5026	30.3717	30.296	30.1694	30.5675	30.7376	30.6228	30.4048	30.3872	30.5557	30.4463	30.2346	30.5026	30.3717	DYSF	UID1317
	0	0	0	30.8237	30.2303	31.3281	30.7929	30.4565	30.5467	30.5443	31.2169	31.0655	30.8193	31.6578	31.4341	30.8237	30.2303	31.3281	30.7929	30.4565	30.5467	30.5443	31.2169	31.0655	30.8193	31.6578	31.4341	BCAS2	UID1318
	0	0	0	26.7766	27.4218	27.3649	27.3114	27.9877	27.1541	27.6084	26.851	26.9739	27.8313	27.398	28.0564	26.7766	27.4218	27.3649	27.3114	27.9877	27.1541	27.6084	26.851	26.9739	27.8313	27.398	28.0564	SMNDC1	UID1319
	0	0	0	29.4236	29.7919	29.5843	29.3871	29.7903	29.5964	28.9941	28.5679	28.5708	28.9006	28.5816	28.3526	29.4236	29.7919	29.5843	29.3871	29.7903	29.5964	28.9941	28.5679	28.5708	28.9006	28.5816	28.3526	ATP5H	UID1320
	0	0	0	28.8419	28.6818	28.8189	29.0362	28.7755	28.8353	28.2435	28.8802	28.5349	28.8944	29.3145	29.2353	28.8419	28.6818	28.8189	29.0362	28.7755	28.8353	28.2435	28.8802	28.5349	28.8944	29.3145	29.2353	RSL1D1	UID1323
	0	0	0	25.6463	25.8932	26.6676	26.3129	26.4523	26.7556	26.0567	25.6301	26.1227	26.6777	26.138	25.3185	25.6463	25.8932	26.6676	26.3129	26.4523	26.7556	26.0567	25.6301	26.1227	26.6777	26.138	25.3185	CLPX	UID1324
	0	0	0	27.1675	27.0767	26.3275	27.26	26.837	26.8962	26.9326	26.7966	27.0809	27.0732	26.7471	26.4345	27.1675	27.0767	26.3275	27.26	26.837	26.8962	26.9326	26.7966	27.0809	27.0732	26.7471	26.4345	CIAO1	UID1325
	1	0	0	31.4313	31.4319	31.3093	30.8009	30.9062	30.8447	30.4054	30.4333	30.2299	30.4222	30.4897	30.5149	31.4313	31.4319	31.3093	30.8009	30.9062	30.8447	30.4054	30.4333	30.2299	30.4222	30.4897	30.5149	SRP72	UID1326
	0	0	0	26.5046	26.4548	26.5583	26.7915	26.8801	26.4341	27.1352	27.0168	27.0742	27.9259	27.1804	26.8794	26.5046	26.4548	26.5583	26.7915	26.8801	26.4341	27.1352	27.0168	27.0742	27.9259	27.1804	26.8794	RECQL5	UID1327
	1	0	0	25.4789	24.8629	25.4281	NA	NA	NA	NA	NA	NA	NA	NA	NA	25.4789	24.8629	25.4281	23.2123	24.6516	22.7008	23.6953	22.9823	23.3066	22.9365	24.5714	23.9204	URI1	UID1328
	0	0	0	32.0633	32.0688	32.1069	32.3165	32.4491	32.4008	32.375	32.5048	32.3524	31.7247	32.2933	32.2981	32.0633	32.0688	32.1069	32.3165	32.4491	32.4008	32.375	32.5048	32.3524	31.7247	32.2933	32.2981	B3GAT3	UID1329
	0	0	0	25.7605	26.2358	26.0195	25.803	25.5935	26.7521	NA	NA	26.1679	26.1248	NA	26	25.7605	26.2358	26.0195	25.803	25.5935	26.7521	24.1234	23.5746	26.1679	26.1248	24.0394	26	STK17B	UID1330
	0	0	0	29.2404	29.1555	29.4599	28.6124	29.6109	29.4954	29.7433	29.1199	29.2979	29.7814	29.6714	29.3986	29.2404	29.1555	29.4599	28.6124	29.6109	29.4954	29.7433	29.1199	29.2979	29.7814	29.6714	29.3986	MTA2	UID1331
	0	0	0	32.1563	32.2026	32.1123	32.5972	32.1091	32.06	31.8861	32.4897	32.1193	32.3229	32.358	32.2535	32.1563	32.2026	32.1123	32.5972	32.1091	32.06	31.8861	32.4897	32.1193	32.3229	32.358	32.2535	STK10	UID1332
	0	0	0	25.7065	25.3824	25.6252	25.7859	25.4927	25.6466	25.9824	25.7116	25.6039	25.6726	25.6701	25.5624	25.7065	25.3824	25.6252	25.7859	25.4927	25.6466	25.9824	25.7116	25.6039	25.6726	25.6701	25.5624	LTN1	UID1333
	0	0	0	26.3549	25.451	NA	26.4062	25.8322	25.7916	25.4917	25.6948	25.3679	26.5198	25.9747	26.0264	26.3549	25.451	24.8697	26.4062	25.8322	25.7916	25.4917	25.6948	25.3679	26.5198	25.9747	26.0264	TOMM70A	UID1334
	0	0	0	28.0601	27.777	28.4547	27.8542	28.1998	28.0049	28.302	28.5738	28.3095	28.8128	28.4307	28.741	28.0601	27.777	28.4547	27.8542	28.1998	28.0049	28.302	28.5738	28.3095	28.8128	28.4307	28.741	SUPT7L	UID1335
	0	0	0	31.2463	30.9545	31.1671	31.0117	30.897	30.8751	31.1729	31.2563	30.8445	31.0176	31.1341	31.2662	31.2463	30.9545	31.1671	31.0117	30.897	30.8751	31.1729	31.2563	30.8445	31.0176	31.1341	31.2662	UFL1	UID1336
	0	0	0	27.0087	27.0341	26.5959	27.376	27.0667	27.13	27.0045	27.4296	27.4825	27.719	27.5717	27.0815	27.0087	27.0341	26.5959	27.376	27.0667	27.13	27.0045	27.4296	27.4825	27.719	27.5717	27.0815	TMCC1	UID1337
	0	0	0	34.2493	34.5401	34.6627	34.6682	35.0183	34.8864	35.2448	35.069	35.1226	35.281	35.2376	35.1151	34.2493	34.5401	34.6627	34.6682	35.0183	34.8864	35.2448	35.069	35.1226	35.281	35.2376	35.1151	PRPF6	UID1339
	1	1	0	27.3194	27.1076	26.9336	26.4246	NA	NA	NA	NA	NA	NA	NA	NA	27.3194	27.1076	26.9336	26.4246	23.5097	24.4743	23.3915	24.4959	24.6094	25.0553	24.0774	24.61	FRYL	UID1340
	0	0	0	25.0335	NA	24.9029	24.7492	NA	25.5748	25.6029	25.5732	25.2525	NA	25.0163	24.9579	25.0335	25.2673	24.9029	24.7492	24.0333	25.5748	25.6029	25.5732	25.2525	24.4818	25.0163	24.9579	GLS	UID1342
	1	1	0	27.4268	27.3636	26.8769	NA	NA	NA	NA	NA	NA	NA	NA	NA	27.4268	27.3636	26.8769	25.0355	23.6781	22.9586	24.4524	23.2675	23.5417	23.8062	23.4456	23.9158	HAUS5	UID1343
	0	0	0	27.6321	28.331	28.2644	27.2826	27.7682	27.6173	27.3652	27.1894	27.2808	27.7409	27.1817	27.0631	27.6321	28.331	28.2644	27.2826	27.7682	27.6173	27.3652	27.1894	27.2808	27.7409	27.1817	27.0631	SOGA1	UID1344
	-1	0	0	28.8822	28.3872	28.8179	28.7506	28.6268	28.2849	29.7672	29.7732	29.6005	29.4878	29.652	29.4232	28.8822	28.3872	28.8179	28.7506	28.6268	28.2849	29.7672	29.7732	29.6005	29.4878	29.652	29.4232	AP2A2	UID1345
	0	0	0	26.3183	24.8657	25.263	26.3279	NA	NA	NA	25.6704	25.6435	25.8268	NA	NA	26.3183	24.8657	25.263	26.3279	23.611	24.7153	24.1436	25.6704	25.6435	25.8268	24.3068	23.9451	HEXIM1	UID1346
	0	0	0	29.0991	29.2947	29.0087	28.9869	29.1541	29.029	29.3269	29.1367	28.9746	29.1507	28.8431	28.809	29.0991	29.2947	29.0087	28.9869	29.1541	29.029	29.3269	29.1367	28.9746	29.1507	28.8431	28.809	ZFPL1	UID1347
	0	0	0	30.1204	30.3011	30.5507	29.6345	30.0597	30.05	30.0602	29.5724	29.8217	30.2812	29.8735	29.5829	30.1204	30.3011	30.5507	29.6345	30.0597	30.05	30.0602	29.5724	29.8217	30.2812	29.8735	29.5829	NDUFB4	UID1348
	0	0	0	28.1227	27.9913	28.3383	27.6886	27.9824	28.2704	28.3145	27.706	27.8129	28.6678	28.4866	27.8502	28.1227	27.9913	28.3383	27.6886	27.9824	28.2704	28.3145	27.706	27.8129	28.6678	28.4866	27.8502	NDUFA7	UID1349
	0	0	0	30.3823	29.9751	30.2607	30.8202	30.5585	30.9571	30.2355	30.8534	30.7723	30.5101	30.7345	30.8376	30.3823	29.9751	30.2607	30.8202	30.5585	30.9571	30.2355	30.8534	30.7723	30.5101	30.7345	30.8376	LETM1	UID1351
	0	0	0	28.0657	27.9418	28.0708	27.746	28.1199	28.0637	27.9907	27.6625	27.8082	28.4966	27.9797	27.8757	28.0657	27.9418	28.0708	27.746	28.1199	28.0637	27.9907	27.6625	27.8082	28.4966	27.9797	27.8757	MBD4	UID1354
	0	0	0	33.2915	33.3714	33.2324	33.4838	33.4275	33.4244	33.4098	33.1839	33.3279	33.2435	33.1315	33.0804	33.2915	33.3714	33.2324	33.4838	33.4275	33.4244	33.4098	33.1839	33.3279	33.2435	33.1315	33.0804	SBF1	UID1355
	0	0	0	28.492	28.6535	28.7727	28.4977	28.8423	28.7874	28.3333	28.3587	28.2516	28.7608	28.1717	28.1701	28.492	28.6535	28.7727	28.4977	28.8423	28.7874	28.3333	28.3587	28.2516	28.7608	28.1717	28.1701	GOSR1	UID1356
	0	0	0	28.8975	28.5244	28.5592	28.6039	28.3411	28.2943	27.9214	28.2054	28.1079	28.387	28.2417	28.0809	28.8975	28.5244	28.5592	28.6039	28.3411	28.2943	27.9214	28.2054	28.1079	28.387	28.2417	28.0809	VAPB	UID1357
	0	0	0	26.4177	26.1617	26.5555	26.2642	NA	25.9509	NA	26.1175	25.5578	25.9122	25.961	25.8598	26.4177	26.1617	26.5555	26.2642	25.191	25.9509	23.2397	26.1175	25.5578	25.9122	25.961	25.8598	SMC2	UID1360
	0	0	0	26.7758	26.4409	26.8086	26.9485	27.0028	27.2447	27.4908	27.0441	26.5331	26.534	27.1399	26.925	26.7758	26.4409	26.8086	26.9485	27.0028	27.2447	27.4908	27.0441	26.5331	26.534	27.1399	26.925	ZBTB7A	UID1361
	1	1	0	27.2892	27.2654	27.609	26.027	NA	NA	NA	NA	NA	NA	NA	NA	27.2892	27.2654	27.609	26.027	22.8586	23.7476	23.2985	24.1286	24.0493	23.932	22.9705	24.4622	LYPLA2	UID1362
	0	0	0	29.6456	29.2949	29.2511	29.2908	29.3511	29.2891	29.3181	28.9553	29.0977	29.403	29.0613	29.1553	29.6456	29.2949	29.2511	29.2908	29.3511	29.2891	29.3181	28.9553	29.0977	29.403	29.0613	29.1553	SLU7	UID1364
	0	0	0	31.8464	32.0397	31.8082	32.4575	32.6952	32.4244	32.9401	32.5355	32.6665	33.3103	32.4264	32.3577	31.8464	32.0397	31.8082	32.4575	32.6952	32.4244	32.9401	32.5355	32.6665	33.3103	32.4264	32.3577	CD2BP2	UID1366
	0	0	0	29.5693	29.3379	29.5444	29.987	29.6528	29.8902	29.8364	30.1556	30.0284	30.0448	29.5909	30.0001	29.5693	29.3379	29.5444	29.987	29.6528	29.8902	29.8364	30.1556	30.0284	30.0448	29.5909	30.0001	MED26	UID1367
	0	0	0	26.7049	26.6648	27.382	26.8423	27.7613	27.471	27.0468	26.221	26.4272	26.8862	25.7082	25.9512	26.7049	26.6648	27.382	26.8423	27.7613	27.471	27.0468	26.221	26.4272	26.8862	25.7082	25.9512	ZIC2	UID1368
	0	0	0	NA	NA	28.1367	28.31	28.4634	28.0106	NA	28.454	28.3202	NA	28.1908	28.7177	24.0354	24.2537	28.1367	28.31	28.4634	28.0106	23.1246	28.454	28.3202	23.9237	28.1908	28.7177	BRI3	UID1369
	0	0	0	NA	25.04	24.3097	NA	NA	25.6821	24.3572	25.0587	24.7253	NA	NA	NA	24.7698	25.04	24.3097	24.4782	23.6659	25.6821	24.3572	25.0587	24.7253	24.2899	23.5431	23.6742	AHSA1	UID1370
	0	0	0	29.5709	29.5178	29.138	29.2763	29.3027	29.4252	29.4658	29.3395	29.0611	29.7536	29.1276	29.2525	29.5709	29.5178	29.138	29.2763	29.3027	29.4252	29.4658	29.3395	29.0611	29.7536	29.1276	29.2525	FMNL1	UID1371
	0	0	0	33.4961	33.5336	33.3307	34.1325	33.7865	33.8893	34.0394	34.3477	34.0484	33.5525	33.7697	33.9675	33.4961	33.5336	33.3307	34.1325	33.7865	33.8893	34.0394	34.3477	34.0484	33.5525	33.7697	33.9675	SGPL1	UID1372
	0	0	0	NA	25.4657	NA	25.7523	NA	26.1736	26.5339	25.7978	26.0061	26.0924	NA	26.6295	24.8593	25.4657	25.5549	25.7523	23.0303	26.1736	26.5339	25.7978	26.0061	26.0924	22.0746	26.6295	CBX6	UID1374
	1	1	0	27.9945	27.8163	27.8737	NA	26.316	NA	NA	NA	NA	26.2651	NA	NA	27.9945	27.8163	27.8737	23.734	26.316	23.3192	23.9376	22.6574	23.3159	26.2651	24.4333	23.7416	NADK	UID1375
	0	0	0	32.1954	32.3364	32.3754	32.1581	32.4521	32.4554	32.0387	32.2052	32.0375	32.1497	32.1371	32.0796	32.1954	32.3364	32.3754	32.1581	32.4521	32.4554	32.0387	32.2052	32.0375	32.1497	32.1371	32.0796	ACSL3	UID1376
	0	0	0	31.9995	32.0085	31.902	32.1796	32.1282	32.2017	32.3892	32.4848	32.3254	32.5055	32.3988	32.6388	31.9995	32.0085	31.902	32.1796	32.1282	32.2017	32.3892	32.4848	32.3254	32.5055	32.3988	32.6388	POLR1A	UID1377
	0	0	0	28.5422	28.2961	28.2751	28.4006	28.5433	28.2732	27.841	28.2738	NA	28.3844	28.2415	27.9583	28.5422	28.2961	28.2751	28.4006	28.5433	28.2732	27.841	28.2738	23.2415	28.3844	28.2415	27.9583	CPSF4	UID1379
	0	0	0	27.6732	28.1878	27.2303	27.6327	27.5511	27.7457	26.9751	27.3878	27.2952	26.4443	26.9799	27.5228	27.6732	28.1878	27.2303	27.6327	27.5511	27.7457	26.9751	27.3878	27.2952	26.4443	26.9799	27.5228	FGFR1OP	UID1380
	0	0	0	30.5839	30.5308	30.457	30.9654	30.8297	30.765	30.9384	31.1275	30.9108	31.0774	30.8296	30.985	30.5839	30.5308	30.457	30.9654	30.8297	30.765	30.9384	31.1275	30.9108	31.0774	30.8296	30.985	HERC2	UID1383
	1	1	0	27.9845	27.3162	26.7824	23.9774	23.0887	23.6867	NA	NA	NA	NA	NA	NA	27.9845	27.3162	26.7824	23.9774	23.0887	23.6867	22.6757	23.5748	24.1906	24.3771	23.2727	24.3596	SNAP29	UID1384
	0	0	0	30.5565	30.093	30.5326	30.3595	29.9713	30.0669	30.902	31.4519	31.2385	30.9856	30.7146	30.9562	30.5565	30.093	30.5326	30.3595	29.9713	30.0669	30.902	31.4519	31.2385	30.9856	30.7146	30.9562	AP2A1	UID1386
	0	0	0	30.203	30.2408	29.9913	29.4629	29.6964	29.7822	29.6865	29.6882	29.7746	29.9626	29.7229	29.6887	30.203	30.2408	29.9913	29.4629	29.6964	29.7822	29.6865	29.6882	29.7746	29.9626	29.7229	29.6887	DDX58	UID1387
	1	0	0	29.1158	29.1131	29.3343	29.0539	29.7111	29.5096	27.46	27.6947	27.8148	28.2428	27.6793	27.4998	29.1158	29.1131	29.3343	29.0539	29.7111	29.5096	27.46	27.6947	27.8148	28.2428	27.6793	27.4998	SDPR	UID1388
	0	0	0	27.5047	27.2396	27.0521	27.5186	27.17	27.262	27.0501	26.9375	27.3479	27.1338	26.6764	27.1247	27.5047	27.2396	27.0521	27.5186	27.17	27.262	27.0501	26.9375	27.3479	27.1338	26.6764	27.1247	BAG2	UID1389
	0	0	0	31.0598	30.8069	30.8232	31.1961	31.1102	31.0724	30.8085	31.014	30.6671	30.6852	30.9191	30.9697	31.0598	30.8069	30.8232	31.1961	31.1102	31.0724	30.8085	31.014	30.6671	30.6852	30.9191	30.9697	FADS2	UID1390
	0	0	0	27.7253	27.9969	28.0573	28.302	28.3804	27.9499	28.3414	27.6578	27.4499	28.4818	28.1076	28.276	27.7253	27.9969	28.0573	28.302	28.3804	27.9499	28.3414	27.6578	27.4499	28.4818	28.1076	28.276	SYF2	UID1392
	0	0	0	24.9679	25.9119	NA	25.3045	26.5997	26.2594	25.6286	NA	NA	NA	NA	NA	24.9679	25.9119	23.3636	25.3045	26.5997	26.2594	25.6286	23.9163	23.6469	24.4925	23.2711	23.4088	IGSF6	UID1393
	0	0	0	26.5502	25.9598	26.2809	25.6388	25.885	25.9592	26.6071	25.9083	25.8287	26.9468	26.1791	25.9455	26.5502	25.9598	26.2809	25.6388	25.885	25.9592	26.6071	25.9083	25.8287	26.9468	26.1791	25.9455	MBD3	UID1394
	0	0	0	28.8517	29.0527	29.0431	28.6124	29.0934	29.2278	28.8604	28.8102	28.6317	28.4988	28.7509	28.3977	28.8517	29.0527	29.0431	28.6124	29.0934	29.2278	28.8604	28.8102	28.6317	28.4988	28.7509	28.3977	NDUFB10	UID1395
	0	0	0	28.7202	28.7939	29.1102	28.9071	29.0017	28.8905	28.912	28.5416	29.0162	28.9814	28.8617	28.9726	28.7202	28.7939	29.1102	28.9071	29.0017	28.8905	28.912	28.5416	29.0162	28.9814	28.8617	28.9726	PEX11B	UID1396
	-1	0	0	28.7458	28.1996	28.8627	29.3386	28.6139	28.7841	29.3515	30.0097	29.6566	29.5436	29.5471	29.7924	28.7458	28.1996	28.8627	29.3386	28.6139	28.7841	29.3515	30.0097	29.6566	29.5436	29.5471	29.7924	ACTL6A	UID1398
	0	0	0	26.1925	26.4565	25.5063	25.8404	NA	25.5182	25.8947	25.8988	25.7247	26.2501	26.0412	25.4009	26.1925	26.4565	25.5063	25.8404	24.2982	25.5182	25.8947	25.8988	25.7247	26.2501	26.0412	25.4009	WHSC1	UID1399
	0	0	0	28.8456	28.9457	29.0672	29.1531	29.1715	29.0019	28.5816	28.8454	28.7941	29.5387	29.3203	29.23	28.8456	28.9457	29.0672	29.1531	29.1715	29.0019	28.5816	28.8454	28.7941	29.5387	29.3203	29.23	LDHA	UID1400
	0	0	0	27.3182	27.0994	27.0821	27.8121	27.5679	27.5378	26.7974	27.5625	27.0073	27.8407	27.4575	27.3377	27.3182	27.0994	27.0821	27.8121	27.5679	27.5378	26.7974	27.5625	27.0073	27.8407	27.4575	27.3377	GLUD1	UID1401
	0	0	0	26.711	26.5839	26.6691	26.8617	27.339	27.351	26.8507	27.3493	27.2639	26.1699	27.191	27.509	26.711	26.5839	26.6691	26.8617	27.339	27.351	26.8507	27.3493	27.2639	26.1699	27.191	27.509	MT-CO2	UID1402
	0	0	0	29.8238	29.4219	29.6252	29.8825	29.8153	29.7735	29.3144	29.3656	29.3668	30.5862	30.0633	30.0899	29.8238	29.4219	29.6252	29.8825	29.8153	29.7735	29.3144	29.3656	29.3668	30.5862	30.0633	30.0899	PGK1	UID1404
	0	0	0	25.7498	27.0806	26.6527	26.2788	26.4877	25.7664	26.1485	26.0584	26.1251	27.2088	25.8883	26.1603	25.7498	27.0806	26.6527	26.2788	26.4877	25.7664	26.1485	26.0584	26.1251	27.2088	25.8883	26.1603	ASS1	UID1405
	0	0	0	33.1328	33.6589	33.542	33.4155	33.7384	33.7839	33.8083	33.7367	33.464	33.8315	33.4277	33.317	33.1328	33.6589	33.542	33.4155	33.7384	33.7839	33.8083	33.7367	33.464	33.8315	33.4277	33.317	KRAS	UID1406
	0	0	0	25.7164	26.4304	25.6739	26.4607	25.923	25.8095	26.0731	27.006	26.9751	26.1624	26.0517	NA	25.7164	26.4304	25.6739	26.4607	25.923	25.8095	26.0731	27.006	26.9751	26.1624	26.0517	22.2693	CD4	UID1407
	0	0	0	26.7972	26.7831	27.0744	26.9846	27.3549	27.521	26.6432	26.6182	26.6568	26.3817	27.1632	26.7246	26.7972	26.7831	27.0744	26.9846	27.3549	27.521	26.6432	26.6182	26.6568	26.3817	27.1632	26.7246	CXCL10	UID1408
	0	0	0	27.5709	27.2703	27.4892	27.8264	27.4875	27.7171	26.7991	27.5386	26.9237	27.3478	27.0679	27.1314	27.5709	27.2703	27.4892	27.8264	27.4875	27.7171	26.7991	27.5386	26.9237	27.3478	27.0679	27.1314	MT-ATP8	UID1410
	0	0	0	24.9318	26.3422	26.0764	24.7374	25.6032	26.7878	24.4428	NA	24.842	NA	24.8666	23.368	24.9318	26.3422	26.0764	24.7374	25.6032	26.7878	24.4428	23.5035	24.842	23.6271	24.8666	23.368	HMGCR	UID1411
	0	0	0	28.1852	28.1347	28.0014	28.0304	28.0435	28.1719	27.6933	27.5066	27.4264	28.1476	27.741	27.652	28.1852	28.1347	28.0014	28.0304	28.0435	28.1719	27.6933	27.5066	27.4264	28.1476	27.741	27.652	RAF1	UID1412
	1	0	0	28.5836	28.4569	28.446	29.2136	29.1878	28.6729	26.2969	27.6008	27.7759	29.5709	28.497	28.8829	28.5836	28.4569	28.446	29.2136	29.1878	28.6729	26.2969	27.6008	27.7759	29.5709	28.497	28.8829	ALDOA	UID1413
	0	0	0	24.6791	24.2234	24.6433	25.2464	24.5416	24.2777	NA	24.4232	NA	24.7038	24.3052	NA	24.6791	24.2234	24.6433	25.2464	24.5416	24.2777	23.4377	24.4232	24.504	24.7038	24.3052	23.9472	ANXA1	UID1414
	0	0	0	29.4858	29.3951	29.4896	29.6567	29.7492	29.8882	29.4941	29.591	29.3322	29.4947	29.3848	29.3857	29.4858	29.3951	29.4896	29.6567	29.7492	29.8882	29.4941	29.591	29.3322	29.4947	29.3848	29.3857	NR3C1	UID1415
	0	0	0	34.1504	34.7053	34.6145	34.2547	34.4769	34.2223	33.9685	33.9598	33.9481	34.1247	33.9063	33.9857	34.1504	34.7053	34.6145	34.2547	34.4769	34.2223	33.9685	33.9598	33.9481	34.1247	33.9063	33.9857	GAPDH	UID1418
	0	0	0	31.2151	31.2882	31.3997	31.5193	31.7274	31.6965	31.8079	31.8355	31.8229	31.2868	31.5947	31.4639	31.2151	31.2882	31.3997	31.5193	31.7274	31.6965	31.8079	31.8355	31.8229	31.2868	31.5947	31.4639	CYBB	UID1419
	0	0	0	30.3176	30.1168	30.148	30.3125	30.1855	30.0242	29.9881	30.3954	30.0305	30.3104	30.2098	30.0882	30.3176	30.1168	30.148	30.3125	30.1855	30.0242	29.9881	30.3954	30.0305	30.3104	30.2098	30.0882	RPN1	UID1420
	0	0	0	28.2493	28.5487	28.2285	27.8928	28.4244	28.2551	28.2579	27.7742	28.1146	28.3236	28.3441	28.0917	28.2493	28.5487	28.2285	27.8928	28.4244	28.2551	28.2579	27.7742	28.1146	28.3236	28.3441	28.0917	RPN2	UID1421
	0	0	0	28.6057	28.5448	28.3217	28.8206	28.9385	28.9237	29.085	28.4571	28.7826	28.7839	28.4912	28.671	28.6057	28.5448	28.3217	28.8206	28.9385	28.9237	29.085	28.4571	28.7826	28.7839	28.4912	28.671	GNAI2	UID1422
	0	0	0	28.4341	28.2273	28.4036	28.9585	28.9769	28.9651	28.2875	28.7201	28.1043	28.4211	28.3002	27.9578	28.4341	28.2273	28.4036	28.9585	28.9769	28.9651	28.2875	28.7201	28.1043	28.4211	28.3002	27.9578	ATP1A1	UID1423
	0	0	0	28.747	28.9244	28.6449	29.0759	28.7253	28.379	28.1153	28.3113	28.9299	28.9356	28.563	28.5877	28.747	28.9244	28.6449	29.0759	28.7253	28.379	28.1153	28.3113	28.9299	28.9356	28.563	28.5877	S100A8	UID1424
	0	0	0	34.0798	33.6931	33.7837	33.9077	33.7283	33.6947	33.6664	33.8808	33.6518	33.5996	33.6639	33.6541	34.0798	33.6931	33.7837	33.9077	33.7283	33.6947	33.6664	33.8808	33.6518	33.5996	33.6639	33.6541	SLC25A5	UID1425
	0	0	0	29.1241	29.6403	29.9948	29.6877	29.8069	29.2204	29.8387	29.284	29.9974	29.7705	30.689	29.9538	29.1241	29.6403	29.9948	29.6877	29.8069	29.2204	29.8387	29.284	29.9974	29.7705	30.689	29.9538	ISG15	UID1426
	0	0	0	30.3261	30.1778	30.3674	30.2171	30.404	30.4772	30.8697	30.8491	31.0646	31.1082	30.9426	30.941	30.3261	30.1778	30.3674	30.2171	30.404	30.4772	30.8697	30.8491	31.0646	31.1082	30.9426	30.941	MPO	UID1427
	0	0	0	31.4652	31.585	31.5126	32.5971	32.0731	32.0612	32.17	32.6859	32.2912	31.8696	32.1338	32.0039	31.4652	31.585	31.5126	32.5971	32.0731	32.0612	32.17	32.6859	32.2912	31.8696	32.1338	32.0039	PCCA	UID1428
	0	0	0	33.423	32.8468	33.1754	33.0931	32.8704	32.904	33.1243	33.4227	33.1427	33.2098	33.2107	33.4422	33.423	32.8468	33.1754	33.0931	32.8704	32.904	33.1243	33.4227	33.1427	33.2098	33.2107	33.4422	EIF2S1	UID1429
	0	0	0	26.2458	25.5182	26.9964	24.5155	25.6022	24.3821	25.5323	24.016	25.4266	25.8335	26.0667	25.478	26.2458	25.5182	26.9964	24.5155	25.6022	24.3821	25.5323	24.016	25.4266	25.8335	26.0667	25.478	HMGN2	UID1430
	0	0	0	32.4127	32.0065	32.1745	32.7308	32.3445	32.5162	32.0574	32.2896	32.0226	32.0918	31.7482	32.09	32.4127	32.0065	32.1745	32.7308	32.3445	32.5162	32.0574	32.2896	32.0226	32.0918	31.7482	32.09	ICAM1	UID1431
	0	0	0	28.4196	27.9113	28.3316	29.3962	27.8475	29.0471	28.9112	28.3565	29.14	29.3773	28.7095	28.2588	28.4196	27.9113	28.3316	29.3962	27.8475	29.0471	28.9112	28.3565	29.14	29.3773	28.7095	28.2588	RPLP1	UID1432
	0	0	0	27.7875	26.9704	27.9067	28.6561	26.7141	27.923	27.5231	28.8149	28.6079	27.9066	27.7805	27.9909	27.7875	26.9704	27.9067	28.6561	26.7141	27.923	27.5231	28.8149	28.6079	27.9066	27.7805	27.9909	RPLP2	UID1433
	0	0	0	30.2262	30.0727	29.8703	30.5946	30.1449	30.3501	30.5841	29.9642	30.4899	30.3231	30.1071	30.11	30.2262	30.0727	29.8703	30.5946	30.1449	30.3501	30.5841	29.9642	30.4899	30.3231	30.1071	30.11	RPLP0;RPLP0P6	UID1434
	1	1	0	26.9905	26.7927	25.9328	25.0265	NA	NA	NA	NA	NA	NA	NA	NA	26.9905	26.7927	25.9328	25.0265	23.7236	23.6008	23.4298	23.645	22.6613	23.9488	23.4017	23.9275	ITGB1	UID1436
	0	0	0	29.0975	28.7119	28.8604	28.7693	28.6997	28.797	28.6511	28.4034	28.3488	28.9183	28.6102	28.6863	29.0975	28.7119	28.8604	28.7693	28.6997	28.797	28.6511	28.4034	28.3488	28.9183	28.6102	28.6863	PRKCB	UID1437
	-1	0	0	28.0664	27.8913	27.5584	28.3121	28.297	28.5208	29.6252	29.2413	29.6658	29.0985	29.5064	28.8938	28.0664	27.8913	27.5584	28.3121	28.297	28.5208	29.6252	29.2413	29.6658	29.0985	29.5064	28.8938	MYL1;MYL3	UID1438
	0	0	0	28.1193	28.1541	28.4878	28.0362	28.4448	28.1437	28.0457	27.6062	27.9717	28.2992	28.0445	27.4027	28.1193	28.1541	28.4878	28.0362	28.4448	28.1437	28.0457	27.6062	27.9717	28.2992	28.0445	27.4027	RB1	UID1439
	0	0	0	31.3924	31.9794	31.7479	31.7207	32.1846	32.0287	31.5228	31.2898	31.4457	31.5723	31.4359	31.3283	31.3924	31.9794	31.7479	31.7207	32.1846	32.0287	31.5228	31.2898	31.4457	31.5723	31.4359	31.3283	ATP5B	UID1440
	0	0	0	28.8179	29.6534	29.1568	28.5627	29.1288	29.0134	29.126	28.8984	29.6907	29.3723	28.9932	28.9048	28.8179	29.6534	29.1568	28.5627	29.1288	29.0134	29.126	28.8984	29.6907	29.3723	28.9932	28.9048	S100A9	UID1441
	0	0	0	30.8045	30.6347	30.6355	30.6498	30.7577	30.578	29.8444	30.1475	29.9559	30.8397	30.4596	30.5552	30.8045	30.6347	30.6355	30.6498	30.7577	30.578	29.8444	30.1475	29.9559	30.8397	30.4596	30.5552	ENO1	UID1442
	0	0	0	29.9621	29.2591	29.3271	29.3458	29.1074	28.8615	28.8627	29.0956	29.1596	29.4606	29.6686	29.3518	29.9621	29.2591	29.3271	29.3458	29.1074	28.8615	28.8627	29.0956	29.1596	29.4606	29.6686	29.3518	PYGL	UID1443
	0	0	0	27.9067	28.1367	27.9248	28.1572	28.1718	28.0427	27.3061	27.7303	27.3306	28.3806	28.1605	28.2266	27.9067	28.1367	27.9248	28.1572	28.1718	28.0427	27.3061	27.7303	27.3306	28.3806	28.1605	28.2266	GPI	UID1444
	0	0	0	31.169	31.1877	31.4856	31.2909	31.0836	31.213	31.2588	30.7277	30.8859	31.1782	30.878	30.5005	31.169	31.1877	31.4856	31.2909	31.0836	31.213	31.2588	30.7277	30.8859	31.1782	30.878	30.5005	NPM1	UID1445
	0	0	0	27.7465	27.5132	27.4629	27.9801	28.0106	28.5126	27.5815	26.6769	27.3276	26.4185	26.2591	26.6009	27.7465	27.5132	27.4629	27.9801	28.0106	28.5126	27.5815	26.6769	27.3276	26.4185	26.2591	26.6009	LPL	UID1446
	0	0	0	31.2913	31.3524	31.3721	31.5349	31.4954	31.4618	30.6252	30.7691	30.4614	31.0475	30.7969	30.7931	31.2913	31.3524	31.3721	31.5349	31.4954	31.4618	30.6252	30.7691	30.4614	31.0475	30.7969	30.7931	LDHB	UID1447
	0	0	0	28.8511	28.9875	28.6392	28.9949	29.0608	29.1933	29.2925	29.1925	29.0596	29.5718	29.3801	29.2696	28.8511	28.9875	28.6392	28.9949	29.0608	29.1933	29.2925	29.1925	29.0596	29.5718	29.3801	29.2696	P4HB	UID1449
	0	0	0	25.1351	NA	25.0459	25.2676	25.039	25.2616	24.817	25.2034	24.7607	25.4897	25.2022	25.4549	25.1351	24.5564	25.0459	25.2676	25.039	25.2616	24.817	25.2034	24.7607	25.4897	25.2022	25.4549	CAPN1	UID1451
	0	0	0	33.5109	33.0561	32.8904	32.9246	32.9035	32.9431	32.524	32.4154	32.3279	32.5736	32.2611	32.5957	33.5109	33.0561	32.8904	32.9246	32.9035	32.9431	32.524	32.4154	32.3279	32.5736	32.2611	32.5957	TUBB	UID1452
	0	0	0	28.1549	27.8492	27.7923	28.4908	28.3256	28.0298	28.2784	28.1189	28.2059	29.1988	28.7495	28.7715	28.1549	27.8492	27.7923	28.4908	28.3256	28.0298	28.2784	28.1189	28.2059	29.1988	28.7495	28.7715	PFN1	UID1453
	0	0	0	34.0391	33.8048	33.8317	33.6783	33.4382	33.5306	33.0593	33.3671	33.1569	33.1216	33.0787	33.1681	34.0391	33.8048	33.8317	33.6783	33.4382	33.5306	33.0593	33.3671	33.1569	33.1216	33.0787	33.1681	EPRS	UID1454
	0	0	0	29.807	30.2379	29.9474	29.6653	30.0966	29.7403	29.3026	29.2101	29.0643	29.9675	29.5211	29.3961	29.807	30.2379	29.9474	29.6653	30.0966	29.7403	29.3026	29.2101	29.0643	29.9675	29.5211	29.3961	HSP90AA1	UID1455
	0	0	0	32.721	32.2596	32.055	33.1158	32.3201	32.6866	32.6502	33.1088	33.0502	32.586	32.7668	32.8827	32.721	32.2596	32.055	33.1158	32.3201	32.6866	32.6502	33.1088	33.0502	32.586	32.7668	32.8827	UQCRH;UQCRHL	UID1456
	0	0	0	28.8654	28.717	28.7131	28.9652	29.0519	29.0577	28.9316	28.7123	28.8289	29.094	29.3604	28.8153	28.8654	28.717	28.7131	28.9652	29.0519	29.0577	28.9316	28.7123	28.8289	29.094	29.3604	28.8153	LYN	UID1457
	0	0	0	26.6349	27.2227	26.5969	26.1238	26.9228	26.0287	26.9361	26.1861	26.7451	27.6027	25.8955	26.543	26.6349	27.2227	26.5969	26.1238	26.9228	26.0287	26.9361	26.1861	26.7451	27.6027	25.8955	26.543	ERCC1	UID1458
	0	0	0	25.1339	25.0764	24.9805	25.2732	NA	25.3943	25.2633	25.0589	25.2998	25.8603	25.3937	25.4904	25.1339	25.0764	24.9805	25.2732	24.6827	25.3943	25.2633	25.0589	25.2998	25.8603	25.3937	25.4904	SP1	UID1459
	0	0	0	31.5277	31.477	31.3136	31.7415	31.4911	31.3513	31.0121	31.2381	31.009	31.0197	31.0537	31.0778	31.5277	31.477	31.3136	31.7415	31.4911	31.3513	31.0121	31.2381	31.009	31.0197	31.0537	31.0778	HSP90AB1	UID1461
	0	0	0	31.3751	31.1651	31.5075	31.0113	31.3062	31.1393	30.7892	30.9535	30.7299	30.9845	30.8613	30.9855	31.3751	31.1651	31.5075	31.0113	31.3062	31.1393	30.7892	30.9535	30.7299	30.9845	30.8613	30.9855	SRPR	UID1462
	0	0	0	25.2917	25.4839	25.0825	24.9896	26.1311	NA	24.9524	NA	24.8066	25.7868	25.4702	24.9789	25.2917	25.4839	25.0825	24.9896	26.1311	23.4341	24.9524	23.6018	24.8066	25.7868	25.4702	24.9789	PDHA1;PDHA2	UID1463
	0	0	0	30.1339	30.1327	30.4175	30.4731	30.455	30.7012	30.2542	30.2904	30.0678	30.0054	30.1492	29.8913	30.1339	30.1327	30.4175	30.4731	30.455	30.7012	30.2542	30.2904	30.0678	30.0054	30.1492	29.8913	PLEK	UID1464
	0	0	0	29.6651	30.0325	30.2645	30.1927	30.3766	30.4897	30.454	30.5616	30.4465	30.2062	30.4205	30.4323	29.6651	30.0325	30.2645	30.1927	30.3766	30.4897	30.454	30.5616	30.4465	30.2062	30.4205	30.4323	CYC1	UID1465
	0	0	0	24.975	24.8055	24.8719	25.1922	NA	NA	NA	24.6424	24.8446	25.233	NA	24.9055	24.975	24.8055	24.8719	25.1922	23.9209	24.5092	23.0038	24.6424	24.8446	25.233	23.7227	24.9055	SNRNP70	UID1466
	0	-1	0	31.2718	31.5657	31.0477	32.6861	32.7905	33.0135	31.686	31.4322	31.6628	31.2136	30.8017	30.8672	31.2718	31.5657	31.0477	32.6861	32.7905	33.0135	31.686	31.4322	31.6628	31.2136	30.8017	30.8672	VIM	UID1467
	0	0	0	25.6831	26.0477	26.092	25.5992	26.6614	26.5217	26.5096	26.2492	26.5432	26.0794	26.0054	25.6023	25.6831	26.0477	26.092	25.5992	26.6614	26.5217	26.5096	26.2492	26.5432	26.0794	26.0054	25.6023	ACAA1	UID1468
	0	0	0	27.5392	28.251	28.2616	28.3396	28.4279	28.1374	28.2818	28.0277	28.2707	27.9968	27.8173	26.3913	27.5392	28.251	28.2616	28.3396	28.4279	28.1374	28.2818	28.0277	28.2707	27.9968	27.8173	26.3913	LGALS1	UID1469
	0	0	0	26.4335	25.8595	26.6306	26.1582	26.7065	26.8405	26.257	26.5146	26.3153	26.5648	26.5563	27.0943	26.4335	25.8595	26.6306	26.1582	26.7065	26.8405	26.257	26.5146	26.3153	26.5648	26.5563	27.0943	HMGB1;HMGB1P1	UID1470
	0	0	0	27.7366	28.0041	28.0942	28.2108	28.633	28.3325	28.364	28.4571	28.0652	27.6373	28.7056	28.6864	27.7366	28.0041	28.0942	28.2108	28.633	28.3325	28.364	28.4571	28.0652	27.6373	28.7056	28.6864	CNP	UID1471
	0	0	0	28.7058	28.9239	28.8448	29.3319	29.4963	29.3671	29.1247	29.0692	29.0053	29.4421	29.0515	28.8994	28.7058	28.9239	28.8448	29.3319	29.4963	29.3671	29.1247	29.0692	29.0053	29.4421	29.0515	28.8994	DLD	UID1472
	0	0	0	31.2062	31.2615	31.6388	31.4723	31.1943	31.3747	31.2097	31.234	31.4373	30.8318	31.2626	30.9298	31.2062	31.2615	31.6388	31.4723	31.1943	31.3747	31.2097	31.234	31.4373	30.8318	31.2626	30.9298	COX6C	UID1473
	1	0	0	25.8728	NA	NA	25.3133	25.566	25.3092	NA	NA	NA	NA	NA	NA	25.8728	25.0012	24.8058	25.3133	25.566	25.3092	23.4551	23.5053	23.644	24.8547	24.1172	23.8818	FGR	UID1474
	0	0	0	35.5171	35.218	35.311	35.2785	35.111	35.1567	35.7763	35.8283	35.7693	35.5333	35.5534	35.7175	35.5171	35.218	35.311	35.2785	35.111	35.1567	35.7763	35.8283	35.7693	35.5333	35.5534	35.7175	PARP1	UID1475
	1	0	0	31.8462	31.681	31.5459	31.0524	30.9544	31.0186	30.4405	30.5105	30.5005	30.7542	30.7916	30.6564	31.8462	31.681	31.5459	31.0524	30.9544	31.0186	30.4405	30.5105	30.5005	30.7542	30.7916	30.6564	IFIT1	UID1476
	0	0	0	26.7995	26.4722	26.4714	26.8498	26.6674	26.7283	NA	26.3277	NA	26.2784	NA	26.419	26.7995	26.4722	26.4714	26.8498	26.6674	26.7283	25.5372	26.3277	23.3537	26.2784	24.1878	26.419	LTA4H	UID1477
	0	0	0	30.5695	30.2732	30.6887	31.5937	31.0527	30.938	31.143	31.9499	31.677	29.6495	31.4935	31.7294	30.5695	30.2732	30.6887	31.5937	31.0527	30.938	31.143	31.9499	31.677	29.6495	31.4935	31.7294	H2AFV;H2AFZ	UID1478
	0	0	0	28.4315	29.1414	29.1651	29.1507	29.6126	29.7451	28.7437	29.3053	29.0879	28.0577	29.0354	29.8045	28.4315	29.1414	29.1651	29.1507	29.6126	29.7451	28.7437	29.3053	29.0879	28.0577	29.0354	29.8045	HIST1H2AJ;HIST1H2AH;H2AFJ;HIST1H2AG;HIST2H2AC;HIST2H2AA3;HIST1H2AD;HIST1H2AA	UID1479
	0	0	0	26.2525	25.3553	25.9248	25.8994	26.1743	26.0271	26.2145	26.5779	26.1876	26.5547	26.6818	26.5035	26.2525	25.3553	25.9248	25.8994	26.1743	26.0271	26.2145	26.5779	26.1876	26.5547	26.6818	26.5035	TFPT	UID1480
	0	0	0	28.6775	28.7288	29.2422	28.6866	28.5972	28.2014	28.4178	28.2752	27.9217	28.4682	28.6653	28.3237	28.6775	28.7288	29.2422	28.6866	28.5972	28.2014	28.4178	28.2752	27.9217	28.4682	28.6653	28.3237	FBXO45	UID1481
	0	0	0	28.9543	28.9351	28.6731	28.8937	28.6547	28.8283	28.909	29.2509	29.0505	29.1297	28.5602	28.9439	28.9543	28.9351	28.6731	28.8937	28.6547	28.8283	28.909	29.2509	29.0505	29.1297	28.5602	28.9439	CISD3	UID1482
	0	0	0	28.8793	29.8413	29.4222	29.6604	30.4186	30.567	30.1715	29.0562	29.5898	28.8099	30.0054	29.2871	28.8793	29.8413	29.4222	29.6604	30.4186	30.567	30.1715	29.0562	29.5898	28.8099	30.0054	29.2871	U2AF1	UID1485
	0	0	0	32.0788	31.1375	31.1245	32.6339	31.2143	31.6169	31.2399	32.599	31.7819	31.7918	31.7863	32.079	32.0788	31.1375	31.1245	32.6339	31.2143	31.6169	31.2399	32.599	31.7819	31.7918	31.7863	32.079	CALM2;CALM3;CALM1	UID1486
	0	0	0	27.8034	27.3848	27.6202	28.1865	27.5877	27.7921	27.9111	27.7843	28.0253	28.3374	28.1137	28.1889	27.8034	27.3848	27.6202	28.1865	27.5877	27.7921	27.9111	27.7843	28.0253	28.3374	28.1137	28.1889		UID1487
	0	0	0	27.2211	28.3563	28.1345	27.5036	28.0674	28.2096	28.3063	28.5672	28.0517	28.4796	28.497	28.455	27.2211	28.3563	28.1345	27.5036	28.0674	28.2096	28.3063	28.5672	28.0517	28.4796	28.497	28.455		UID1488
	0	0	0	25.4413	25.6795	25.3259	25.9147	NA	26.0797	25.9057	25.6189	25.9107	25.9332	26.0214	26.3726	25.4413	25.6795	25.3259	25.9147	23.3851	26.0797	25.9057	25.6189	25.9107	25.9332	26.0214	26.3726	ZBTB48	UID1489
	0	0	0	27.399	27.6094	27.224	27.1825	27.5884	27.3127	27.2684	26.9163	27.205	26.7361	25.7365	26.3547	27.399	27.6094	27.224	27.1825	27.5884	27.3127	27.2684	26.9163	27.205	26.7361	25.7365	26.3547	ARAF	UID1491
	-1	0	0	30.394	30.1264	29.633	31.5048	30.4992	30.8015	30.9548	31.8831	31.341	30.6165	31.5399	32.039	30.394	30.1264	29.633	31.5048	30.4992	30.8015	30.9548	31.8831	31.341	30.6165	31.5399	32.039	HIST1H1E	UID1492
	0	0	0	26.7119	26.0664	26.8022	26.9961	26.5451	26.3333	25.6967	26.1676	26.4627	26.2868	26.0111	25.7932	26.7119	26.0664	26.8022	26.9961	26.5451	26.3333	25.6967	26.1676	26.4627	26.2868	26.0111	25.7932	TXN	UID1493
	0	0	0	25.9039	26.6661	27.052	27.2018	27.8027	26.9703	26.7507	26.6861	25.7923	27.0931	27.3848	26.1972	25.9039	26.6661	27.052	27.2018	27.8027	26.9703	26.7507	26.6861	25.7923	27.0931	27.3848	26.1972	COX5B	UID1494
	0	0	0	25.6894	25.385	25.1172	NA	25.2325	25.7585	NA	24.8876	NA	25.0012	NA	NA	25.6894	25.385	25.1172	23.6083	25.2325	25.7585	23.4775	24.8876	24.3371	25.0012	24.0082	22.5002	PRKAR1A	UID1495
	0	0	0	30.9208	31.1276	31.2214	31.5973	31.7958	31.6686	31.3125	31.2133	31.2903	31.3665	31.2866	31.3072	30.9208	31.1276	31.2214	31.5973	31.7958	31.6686	31.3125	31.2133	31.2903	31.3665	31.2866	31.3072	HSPD1	UID1496
	0	0	0	27.2575	27.8056	27.5393	27.9495	27.9861	27.9442	27.5686	27.6034	27.6264	27.6768	27.8357	27.5733	27.2575	27.8056	27.5393	27.9495	27.9861	27.9442	27.5686	27.6034	27.6264	27.6768	27.8357	27.5733	IRF1	UID1497
	0	0	0	28.9503	29.241	29.2697	29.2446	29.7253	29.5989	29.2	29.0281	29.1267	29.5374	29.2121	29.063	28.9503	29.241	29.2697	29.2446	29.7253	29.5989	29.2	29.0281	29.1267	29.5374	29.2121	29.063	HSPA5	UID1498
	0	0	0	30.3055	30.324	30.3393	30.4723	30.3603	30.2561	30.1099	30.3902	30.2601	30.4991	30.3509	30.2674	30.3055	30.324	30.3393	30.4723	30.3603	30.2561	30.1099	30.3902	30.2601	30.4991	30.3509	30.2674	HSPA8	UID1499
	0	0	0	25.8899	25.8416	26.0545	25.8884	NA	NA	26.114	25.8925	25.8978	26.1305	25.9711	25.9689	25.8899	25.8416	26.0545	25.8884	25.5918	25.5178	26.114	25.8925	25.8978	26.1305	25.9711	25.9689	SLC2A1	UID1500
	0	0	0	27.4266	27.1707	26.9335	27.223	26.9495	26.5943	26.9258	26.824	26.6476	27.43	27.0565	26.8825	27.4266	27.1707	26.9335	27.223	26.9495	26.5943	26.9258	26.824	26.6476	27.43	27.0565	26.8825	SLC2A3;SLC2A14	UID1501
	1	1	0	29.6355	29.6497	29.7245	28.2732	28.0505	28.0379	27.3864	27.4748	26.9577	27.5969	27.1791	26.8979	29.6355	29.6497	29.7245	28.2732	28.0505	28.0379	27.3864	27.4748	26.9577	27.5969	27.1791	26.8979	EPB41	UID1502
	0	0	0	27.3514	27.8916	27.5065	27.2968	27.8065	27.756	27.6455	27.2001	27.1473	27.6648	27.4329	26.7353	27.3514	27.8916	27.5065	27.2968	27.8065	27.756	27.6455	27.2001	27.1473	27.6648	27.4329	26.7353	PDHB	UID1504
	-1	0	0	33.2584	33.0641	32.8338	34.1071	33.3519	33.4812	33.7968	34.4423	34.2103	33.1556	33.649	34.0921	33.2584	33.0641	32.8338	34.1071	33.3519	33.4812	33.7968	34.4423	34.2103	33.1556	33.649	34.0921	DBT	UID1505
	0	0	0	27.4598	27.6047	27.5146	26.71	27.2068	27.2317	27.1523	26.1018	26.6907	26.8193	26.9362	26.9791	27.4598	27.6047	27.5146	26.71	27.2068	27.2317	27.1523	26.1018	26.6907	26.8193	26.9362	26.9791	ITGAM	UID1506
	0	0	0	29.5228	28.6653	28.9189	29.9425	29.0784	29.1199	28.9777	30.0464	29.7372	29.7152	29.4924	29.8696	29.5228	28.6653	28.9189	29.9425	29.0784	29.1199	28.9777	30.0464	29.7372	29.7152	29.4924	29.8696	RALA	UID1507
	0	0	0	28.9086	29.0904	29.0471	29.3378	29.5345	29.3356	29.6475	29.312	29.5199	29.9203	29.6451	29.4502	28.9086	29.0904	29.0471	29.3378	29.5345	29.3356	29.6475	29.312	29.5199	29.9203	29.6451	29.4502	RALB	UID1508
	-1	0	0	33.8195	33.247	33.149	34.7771	33.6867	33.7568	34.0378	34.9786	34.7177	33.9037	34.4131	34.6431	33.8195	33.247	33.149	34.7771	33.6867	33.7568	34.0378	34.9786	34.7177	33.9037	34.4131	34.6431	TOP1	UID1509
	0	0	0	27.3491	27.8999	27.5149	27.3642	27.4595	27.494	26.8792	26.7733	26.8448	26.9277	27.0892	26.5696	27.3491	27.8999	27.5149	27.3642	27.4595	27.494	26.8792	26.7733	26.8448	26.9277	27.0892	26.5696	G6PD	UID1510
	-1	0	0	32.4655	32.6682	32.4178	33.2138	33.0675	33.1803	33.6009	33.663	33.5577	32.9786	33.0122	33.2338	32.4655	32.6682	32.4178	33.2138	33.0675	33.1803	33.6009	33.663	33.5577	32.9786	33.0122	33.2338	PC	UID1511
	0	0	0	27.0983	26.8272	26.9654	27.242	27.1629	27.4948	27.7431	27.9817	27.8577	28.2268	27.9422	27.7874	27.0983	26.8272	26.9654	27.242	27.1629	27.4948	27.7431	27.9817	27.8577	28.2268	27.9422	27.7874	IGF2R	UID1512
	0	0	0	29.5837	29.6507	29.612	29.8627	29.8515	30.0428	29.7646	29.5037	29.6705	29.7417	29.4739	29.5011	29.5837	29.6507	29.612	29.8627	29.8515	30.0428	29.7646	29.5037	29.6705	29.7417	29.4739	29.5011	PCNA	UID1514
	0	0	0	28.4281	27.7311	28.4382	27.7625	27.4442	27.4032	27.0002	27.4195	27.3253	NA	27.4359	27.652	28.4281	27.7311	28.4382	27.7625	27.4442	27.4032	27.0002	27.4195	27.3253	22.5282	27.4359	27.652	SLC25A4	UID1515
	0	0	0	30.3887	30.112	30.1368	30.4294	29.9824	30.3091	30.1588	30.2803	30.2776	30.3321	30.0996	30.4929	30.3887	30.112	30.1368	30.4294	29.9824	30.3091	30.1588	30.2803	30.2776	30.3321	30.0996	30.4929	SLC25A6	UID1516
	1	0	0	30.0505	29.7702	29.3869	28.8666	27.748	28.6363	NA	NA	NA	NA	NA	NA	30.0505	29.7702	29.3869	28.8666	27.748	28.6363	22.8476	23.7479	22.686	24.4186	23.1173	24.6032	TPR	UID1517
	0	0	0	32.8302	32.5763	32.94	33.395	32.643	32.9948	33.0468	33.6476	33.381	33.0247	33.2298	33.3364	32.8302	32.5763	32.94	33.395	32.643	32.9948	33.0468	33.6476	33.381	33.0247	33.2298	33.3364	XRCC6	UID1519
	0	0	0	32.4196	31.8923	32.4026	32.6642	32.0459	32.1932	32.1725	33.1273	32.8824	32.4441	32.4612	32.8504	32.4196	31.8923	32.4026	32.6642	32.0459	32.1932	32.1725	33.1273	32.8824	32.4441	32.4612	32.8504	XRCC5	UID1520
	1	0	0	28.9327	29.285	28.4182	27.5451	27.8887	28.0595	26.3018	26.025	26.3636	26.4679	25.8874	24.2031	28.9327	29.285	28.4182	27.5451	27.8887	28.0595	26.3018	26.025	26.3636	26.4679	25.8874	24.2031	ALAS1	UID1522
	0	0	0	28.4494	28.2424	28.1318	28.7019	28.7806	28.7677	28.3963	28.2975	28.9086	28.705	28.5039	28.8994	28.4494	28.2424	28.1318	28.7019	28.7806	28.7677	28.3963	28.2975	28.9086	28.705	28.5039	28.8994	CYBA	UID1524
	0	0	0	28.8575	28.5266	28.3384	28.611	28.8037	28.6552	27.9753	27.9461	28.4395	28.9236	28.3665	28.2824	28.8575	28.5266	28.3384	28.611	28.8037	28.6552	27.9753	27.9461	28.4395	28.9236	28.3665	28.2824	EEF2	UID1525
	0	0	0	26.2781	26.764	26.8082	26.4755	27.1436	26.7837	26.2836	25.9517	26.3672	27.144	26.6994	26.9164	26.2781	26.764	26.8082	26.4755	27.1436	26.7837	26.2836	25.9517	26.3672	27.144	26.6994	26.9164	P4HA1	UID1526
	0	0	0	26.0304	NA	25.605	26.529	26.1368	24.7498	25.6241	25.7958	26.1376	26.2441	26.096	26.1466	26.0304	24.9517	25.605	26.529	26.1368	24.7498	25.6241	25.7958	26.1376	26.2441	26.096	26.1466	HLA-E	UID1527
	0	0	0	27.9281	27.2988	27.5254	28.3	28.0377	27.7762	27.4811	27.4838	27.4523	28.1886	27.6177	27.7954	27.9281	27.2988	27.5254	28.3	28.0377	27.7762	27.4811	27.4838	27.4523	28.1886	27.6177	27.7954	LCP1	UID1528
	0	0	0	31.821	31.5603	31.648	31.9921	31.5312	31.7393	31.5017	31.7992	31.6383	31.4021	31.2387	31.5311	31.821	31.5603	31.648	31.9921	31.5312	31.7393	31.5017	31.7992	31.6383	31.4021	31.2387	31.5311	PRKAR2A	UID1530
	1	1	0	33.4605	33.5645	33.2791	31.111	30.8494	31.189	28.356	26.147	28.2939	28.5869	28.0774	27.0891	33.4605	33.5645	33.2791	31.111	30.8494	31.189	28.356	26.147	28.2939	28.5869	28.0774	27.0891	HCLS1	UID1531
	0	0	0	30.902	30.9264	30.7859	30.5484	30.5329	30.5048	30.2953	30.4414	30.0936	30.8087	30.5768	30.432	30.902	30.9264	30.7859	30.5484	30.5329	30.5048	30.2953	30.4414	30.0936	30.8087	30.5768	30.432	NCF1;NCF1B;NCF1C	UID1532
	0	0	0	28.3843	28.333	28.2817	28.6291	28.1659	28.3498	28.1759	28.3405	28.0429	29.051	27.8924	28.036	28.3843	28.333	28.2817	28.6291	28.1659	28.3498	28.1759	28.3405	28.0429	29.051	27.8924	28.036	PKM	UID1533
	0	0	0	29.016	28.8364	28.6352	28.9954	29.2479	29.2018	29.5272	29.3926	29.4547	29.6481	29.3544	29.427	29.016	28.8364	28.6352	28.9954	29.2479	29.2018	29.5272	29.3926	29.4547	29.6481	29.3544	29.427	HSP90B1	UID1534
	0	0	0	29.7251	29.252	29.7614	30.1437	29.7521	30.0028	29.9573	30.7403	30.2356	29.4098	29.9956	30.4976	29.7251	29.252	29.7614	30.1437	29.7521	30.0028	29.9573	30.7403	30.2356	29.4098	29.9956	30.4976	MYL6B	UID1535
	0	0	0	30.0942	30.0453	29.6922	30.411	30.0505	30.0971	29.922	30.172	30.1571	30.6633	30.2691	30.2633	30.0942	30.0453	29.6922	30.411	30.0505	30.0971	29.922	30.172	30.1571	30.6633	30.2691	30.2633	SNRPB;SNRPN	UID1536
	0	0	0	25.3614	24.8666	24.8416	24.6823	25.0623	25.0954	NA	24.7022	24.1566	NA	NA	24.8246	25.3614	24.8666	24.8416	24.6823	25.0623	25.0954	23.1218	24.7022	24.1566	23.8889	23.7548	24.8246	HNRNPL	UID1537
	0	0	0	32.886	32.7658	32.6385	32.5649	32.5289	32.4155	32.1454	32.4857	32.165	31.9386	32.1956	32.3934	32.886	32.7658	32.6385	32.5649	32.5289	32.4155	32.1454	32.4857	32.165	31.9386	32.1956	32.3934	DARS	UID1538
	0	0	0	30.5785	30.6371	30.6784	30.4367	30.5653	30.6347	31.1198	30.7002	30.7416	31.0116	30.7944	30.3362	30.5785	30.6371	30.6784	30.4367	30.5653	30.6347	31.1198	30.7002	30.7416	31.0116	30.7944	30.3362	RAC2	UID1540
	0	0	0	33.1395	33.054	33.0609	33.1149	33.0277	33.0191	33.1058	33.2409	33.2748	33.2052	33.3841	33.2117	33.1395	33.054	33.0609	33.1149	33.0277	33.0191	33.1058	33.2409	33.2748	33.2052	33.3841	33.2117	RPS2	UID1541
	0	0	0	27.174	26.8093	26.988	27.9239	27.4336	27.2289	27.2237	28.3444	27.4911	NA	26.4247	27.3116	27.174	26.8093	26.988	27.9239	27.4336	27.2289	27.2237	28.3444	27.4911	23.7125	26.4247	27.3116	RPA2	UID1543
	-1	0	0	31.9053	31.5224	31.2434	33.05	32.135	32.2968	32.325	33.298	32.927	31.9146	32.5336	32.8338	31.9053	31.5224	31.2434	33.05	32.135	32.2968	32.325	33.298	32.927	31.9146	32.5336	32.8338	HIST1H1B	UID1548
	-1	0	0	28.3584	27.9689	27.5147	29.5464	28.2405	28.5557	29.1903	30.3808	29.6919	28.4562	29.4097	30.1547	28.3584	27.9689	27.5147	29.5464	28.2405	28.5557	29.1903	30.3808	29.6919	28.4562	29.4097	30.1547	HIST1H1D	UID1549
	-1	0	0	31.2748	30.5223	30.1082	32.5634	30.9229	31.4717	31.6642	32.842	32.2722	31.4069	32.0101	32.6084	31.2748	30.5223	30.1082	32.5634	30.9229	31.4717	31.6642	32.842	32.2722	31.4069	32.0101	32.6084	HIST1H1C	UID1550
	0	0	0	24.0352	25.0814	24.4793	25.3411	24.5234	24.957	24.7432	25.4256	24.7444	25.3616	25.2283	25.0975	24.0352	25.0814	24.4793	25.3411	24.5234	24.957	24.7432	25.4256	24.7444	25.3616	25.2283	25.0975	POR	UID1551
	0	0	0	29.9415	30.3346	30.4173	30.3102	30.7754	30.7118	30.2654	30.0443	30.135	30.3218	30.1354	29.862	29.9415	30.3346	30.4173	30.3102	30.7754	30.7118	30.2654	30.0443	30.135	30.3218	30.1354	29.862	ATP2A2	UID1552
	0	0	0	28.5597	28.7652	28.7393	28.3386	28.1092	28.2359	28.1178	28.1398	27.5073	28.2521	28.1316	27.6309	28.5597	28.7652	28.7393	28.3386	28.1092	28.2359	28.1178	28.1398	27.5073	28.2521	28.1316	27.6309	PLCG2	UID1553
	1	1	0	27.3291	28.2836	27.649	25.8367	25.2695	24.8989	NA	NA	NA	NA	NA	NA	27.3291	28.2836	27.649	25.8367	25.2695	24.8989	23.2068	23.725	23.1525	24.0713	22.7433	23.3257	STMN1	UID1554
	-1	-1	0	30.2237	30.3948	29.8063	31.3538	30.8332	31.2418	31.2519	31.6206	31.5965	30.717	31.4346	31.8398	30.2237	30.3948	29.8063	31.3538	30.8332	31.2418	31.2519	31.6206	31.5965	30.717	31.4346	31.8398	ZNF22	UID1555
	0	0	0	29.1542	28.6929	28.9547	28.3988	29.0061	28.9498	28.8037	28.9016	28.5446	29.5094	28.9992	28.7602	29.1542	28.6929	28.9547	28.3988	29.0061	28.9498	28.8037	28.9016	28.5446	29.5094	28.9992	28.7602	ZNF24	UID1556
	0	0	0	25.7042	24.5942	23.1068	NA	NA	25.2593	NA	24.9226	NA	NA	NA	24.5489	25.7042	24.5942	23.1068	24.1996	23.0769	25.2593	25	24.9226	23.1614	25.5435	24.2594	24.5489	ZNF30;ZNF461;ZFP30;ZFP82;ZFP14	UID1558
	0	0	0	26.1738	25.8805	27.9188	25.7073	27.1406	25.2661	26.0053	25.4857	25.6645	27.0402	25.8237	24.2682	26.1738	25.8805	27.9188	25.7073	27.1406	25.2661	26.0053	25.4857	25.6645	27.0402	25.8237	24.2682	HMGA1	UID1560
	0	0	0	26.4124	26.6822	26.2993	26.3903	26.1158	26.0423	25.6144	25.5406	25.4622	26.603	NA	25.739	26.4124	26.6822	26.2993	26.3903	26.1158	26.0423	25.6144	25.5406	25.4622	26.603	23.1752	25.739	PRKCA	UID1562
	1	0	-1	26.903	26.6034	26.1675	26.8232	25.9936	26.6725	NA	NA	NA	26.6763	26.3621	26.1753	26.903	26.6034	26.1675	26.8232	25.9936	26.6725	24.197	23.8091	22.5619	26.6763	26.3621	26.1753	JUNB	UID1563
	0	0	0	27.0178	26.6395	26.9952	26.9553	27.0103	27.381	26.6007	27.3286	26.7766	26.6921	26.9985	27.4372	27.0178	26.6395	26.9952	26.9553	27.0103	27.381	26.6007	27.3286	26.7766	26.6921	26.9985	27.4372	NDUFB7	UID1565
	0	0	0	26.4534	26.4988	26.3877	26.7796	26.4304	26.2427	NA	26.7618	NA	26.3247	NA	26.3679	26.4534	26.4988	26.3877	26.7796	26.4304	26.2427	22.6385	26.7618	25.1636	26.3247	24.3334	26.3679	PRKACA;KIN27	UID1566
	0	0	0	28.5139	28.2364	28.171	28.4225	28.5479	28.2306	28.472	28.2727	28.2407	28.1743	28.3501	28.3667	28.5139	28.2364	28.171	28.4225	28.5479	28.2306	28.472	28.2727	28.2407	28.1743	28.3501	28.3667	CEBPB	UID1567
	0	0	0	28.517	28.701	28.8999	28.6887	28.9577	28.6187	28.5034	28.0383	28.2392	28.6465	28.3526	28.0858	28.517	28.701	28.8999	28.6887	28.9577	28.6187	28.5034	28.0383	28.2392	28.6465	28.3526	28.0858	PTPN2	UID1568
	0	0	0	28.8113	29.1878	28.9195	28.5922	28.8424	28.9464	28.5677	28.1261	28.5214	28.572	28.2477	28.2766	28.8113	29.1878	28.9195	28.5922	28.8424	28.9464	28.5677	28.1261	28.5214	28.572	28.2477	28.2766	DDX5	UID1569
	0	0	0	31.3841	31.2171	31.3379	31.5892	31.4794	31.4454	30.9877	31.1815	30.9366	30.8648	30.9875	31.0162	31.3841	31.2171	31.3379	31.5892	31.4794	31.4454	30.9877	31.1815	30.9366	30.8648	30.9875	31.0162	PFKL	UID1570
	0	0	0	28.7273	29.7274	30.2318	28.6951	29.313	29.869	29.3292	29.2717	28.9015	28.8546	28.5992	28.7465	28.7273	29.7274	30.2318	28.6951	29.313	29.869	29.3292	29.2717	28.9015	28.8546	28.5992	28.7465	SPI1	UID1572
	1	0	0	33.4278	33.503	33.4375	33.1425	33.2115	33.1345	32.2321	32.2705	32.2255	32.5857	32.3296	32.2282	33.4278	33.503	33.4375	33.1425	33.2115	33.1345	32.2321	32.2705	32.2255	32.5857	32.3296	32.2282	TCP1	UID1573
	0	0	0	28.5195	28.8831	28.7148	28.6756	28.9644	28.9818	28.4224	28.5571	28.505	28.1744	28.3536	28.3667	28.5195	28.8831	28.7148	28.6756	28.9644	28.9818	28.4224	28.5571	28.505	28.1744	28.3536	28.3667	PTPN1	UID1574
	-1	-1	0	27.0875	27.4118	26.9354	28.029	28.1646	28.3113	28.9477	28.5235	28.9858	28.1386	28.8158	28.4799	27.0875	27.4118	26.9354	28.029	28.1646	28.3113	28.9477	28.5235	28.9858	28.1386	28.8158	28.4799	RPL7	UID1575
	0	0	0	29.9249	29.7396	29.7455	29.4634	29.7618	29.8998	29.8227	29.7356	29.4901	30.0909	29.7065	29.9127	29.9249	29.7396	29.7455	29.4634	29.7618	29.8998	29.8227	29.7356	29.4901	30.0909	29.7065	29.9127	SON	UID1577
	0	0	0	30.2204	30.4205	30.2247	30.2967	30.2943	30.3645	30.1833	30.073	30.0025	31.0317	30.5924	30.7497	30.2204	30.4205	30.2247	30.2967	30.2943	30.3645	30.1833	30.073	30.0025	31.0317	30.5924	30.7497	PGAM1	UID1579
	0	0	0	NA	NA	NA	23.4925	23.6961	24.5745	23.7671	23.4447	NA	NA	NA	NA	24.0877	24.8967	24.4438	23.4925	23.6961	24.5745	23.7671	23.4447	23.2899	23.8255	23.8693	23.8493	ATF1;CREM	UID1580
	0	0	0	25.2749	25.1306	25.1824	24.8888	25.742	25.414	NA	24.5724	24.5018	25.2475	NA	24.1547	25.2749	25.1306	25.1824	24.8888	25.742	25.414	23.8107	24.5724	24.5018	25.2475	24.6944	24.1547	ATF6	UID1581
	0	0	0	27.4511	27.3248	26.7125	27.3577	27.1184	27.3982	25.8867	26.818	26.2998	26.7948	25.9365	26.6996	27.4511	27.3248	26.7125	27.3577	27.1184	27.3982	25.8867	26.818	26.2998	26.7948	25.9365	26.6996	ATP5J	UID1582
	0	0	0	30.5875	30.2472	30.1141	30.4809	29.7583	30.1671	30.1574	30.148	30.5817	30.0486	30.1944	30.0274	30.5875	30.2472	30.1141	30.4809	29.7583	30.1671	30.1574	30.148	30.5817	30.0486	30.1944	30.0274	NCL	UID1583
	0	0	0	28.2401	27.7089	27.7613	28.3165	27.6983	27.8052	28.2201	28.4312	28.4536	27.9126	28.2208	29.1678	28.2401	27.7089	27.7613	28.3165	27.6983	27.8052	28.2201	28.4312	28.4536	27.9126	28.2208	29.1678	POLR2C	UID1584
	0	0	0	30.9708	30.6839	30.9579	31.3425	30.9338	30.8725	31.2297	31.7908	31.5132	31.2248	31.519	31.5604	30.9708	30.6839	30.9579	31.3425	30.9338	30.8725	31.2297	31.7908	31.5132	31.2248	31.519	31.5604	ERCC3	UID1585
	0	0	0	25.074	25.2167	25.1606	24.6079	NA	24.894	NA	24.0392	24.992	NA	24.6224	24.0914	25.074	25.2167	25.1606	24.6079	24.5121	24.894	23.3365	24.0392	24.992	22.6831	24.6224	24.0914	TRIM21	UID1586
	0	0	0	29.7099	29.3623	29.4005	29.2673	29.106	29.4218	29.5452	29.1994	29.3841	29.5717	29.4854	29.1525	29.7099	29.3623	29.4005	29.2673	29.106	29.4218	29.5452	29.1994	29.3841	29.5717	29.4854	29.1525	EIF2AK2	UID1587
	0	0	0	25.459	25.7972	26.3592	25.7397	25.6175	26.5574	27.3658	26.051	26.3615	26.242	25.9289	25.602	25.459	25.7972	26.3592	25.7397	25.6175	26.5574	27.3658	26.051	26.3615	26.242	25.9289	25.602	TFE3	UID1588
	0	0	0	27.9893	28.9027	28.9211	28.814	29.2752	29.3406	29.2225	29.1465	29.5886	29.5121	29.1363	28.6604	27.9893	28.9027	28.9211	28.814	29.2752	29.3406	29.2225	29.1465	29.5886	29.5121	29.1363	28.6604	CSNK2A2	UID1590
	-1	0	0	NA	25.0459	24.642	25.4379	25.9105	25.4868	26.5282	26.3357	25.9928	24.8054	25.0152	25.6952	23.8245	25.0459	24.642	25.4379	25.9105	25.4868	26.5282	26.3357	25.9928	24.8054	25.0152	25.6952	AOC1	UID1591
	1	0	0	30.0972	29.9829	29.7609	28.4023	28.4794	28.4425	27.6169	27.2936	25.3934	27.5141	27.3283	27.1735	30.0972	29.9829	29.7609	28.4023	28.4794	28.4425	27.6169	27.2936	25.3934	27.5141	27.3283	27.1735	NCF2	UID1593
	0	0	0	26.4146	26.4628	26.6119	26.6839	26.9991	27.2754	26.0002	26.3381	26.0616	25.971	25.9545	25.9567	26.4146	26.4628	26.6119	26.6839	26.9991	27.2754	26.0002	26.3381	26.0616	25.971	25.9545	25.9567	ATP2B1	UID1594
	0	0	0	33.9927	33.0944	33.8334	33.2825	33.4728	33.2016	33.1253	33.5295	33.1671	33.845	33.4322	33.7709	33.9927	33.0944	33.8334	33.2825	33.4728	33.2016	33.1253	33.5295	33.1671	33.845	33.4322	33.7709	EIF2S2	UID1595
	0	0	0	27.1934	27.4284	27.3542	27.4298	27.7239	27.6964	27.4089	27.6773	27.7887	27.9068	27.5657	27.5159	27.1934	27.4284	27.3542	27.4298	27.7239	27.6964	27.4089	27.6773	27.7887	27.9068	27.5657	27.5159	TBP;TBPL2	UID1596
	0	0	0	22.8161	22.8992	23.5302	23.4237	23.1194	22.8605	24.1095	22.9872	23.7718	23.9921	NA	24.0777	22.8161	22.8992	23.5302	23.4237	23.1194	22.8605	24.1095	22.9872	23.7718	23.9921	24.7653	24.0777	BTF3	UID1597
	0	0	0	27.4426	27.5289	27.9392	27.645	27.9766	27.8809	28.2722	28.0152	27.8464	28.0929	27.9647	27.8161	27.4426	27.5289	27.9392	27.645	27.9766	27.8809	28.2722	28.0152	27.8464	28.0929	27.9647	27.8161	MSH3	UID1598
	0	0	0	31.9122	32.4005	32.1467	31.544	31.923	31.8672	31.8745	31.5244	31.6013	31.9358	31.6601	31.5504	31.9122	32.4005	32.1467	31.544	31.923	31.8672	31.8745	31.5244	31.6013	31.9358	31.6601	31.5504	MX2	UID1599
	0	0	0	27.7936	27.6382	27.599	28.1228	28.0119	28.2531	27.3039	28.0985	27.2593	27.6362	27.4609	28.1615	27.7936	27.6382	27.599	28.1228	28.0119	28.2531	27.3039	28.0985	27.2593	27.6362	27.4609	28.1615	LMNB1	UID1600
	1	0	0	26.428	27.1441	26.5575	25.7782	25.8337	26.1355	25.1643	NA	NA	25.0869	24.5585	24.9763	26.428	27.1441	26.5575	25.7782	25.8337	26.1355	25.1643	24.5238	23.9667	25.0869	24.5585	24.9763	ATP6V1B2	UID1601
	1	1	0	27.6012	27.2763	26.7888	26.1024	NA	25.2021	NA	NA	NA	NA	NA	NA	27.6012	27.2763	26.7888	26.1024	25.0017	25.2021	22.4792	23.18	23.6646	22.9445	24.8885	24.2994	FLNA	UID1602
	0	0	0	27.2654	27.278	26.9666	27.2119	27.4698	27.6816	27.1676	26.8189	27.0727	26.9122	27.2213	26.3035	27.2654	27.278	26.9666	27.2119	27.4698	27.6816	27.1676	26.8189	27.0727	26.9122	27.2213	26.3035	TNFAIP3	UID1603
	0	0	0	31.1867	31.1164	31.0788	31.3605	31.3301	31.5309	31.9012	31.7859	31.7791	31.8172	31.6293	31.7626	31.1867	31.1164	31.0788	31.3605	31.3301	31.5309	31.9012	31.7859	31.7791	31.8172	31.6293	31.7626	TAF1;TAF1L	UID1604
	0	0	0	27.5274	27.6449	27.0567	27.4332	28.4363	28.1592	27.6111	27.4328	27.7242	28.3102	26.5226	27.3651	27.5274	27.6449	27.0567	27.4332	28.4363	28.1592	27.6111	27.4328	27.7242	28.3102	26.5226	27.3651	C5AR1	UID1605
	0	0	0	26.6037	27.1813	26.9591	26.7929	27.1399	26.79	26.7432	26.2061	26.8209	27.3167	26.5386	26.7213	26.6037	27.1813	26.9591	26.7929	27.1399	26.79	26.7432	26.2061	26.8209	27.3167	26.5386	26.7213	SDHB	UID1607
	0	0	0	25.8121	26.2716	26.4959	26.2619	26.7713	26.453	26.8945	26.3585	26.6628	26.742	26.208	26.6291	25.8121	26.2716	26.4959	26.2619	26.7713	26.453	26.8945	26.3585	26.6628	26.742	26.208	26.6291	BCKDHB	UID1608
	0	0	0	26.5001	26.536	26.4702	26.0985	26.4518	26.3562	26.9465	26.4228	26.8033	26.3206	26.0354	26.1859	26.5001	26.536	26.4702	26.0985	26.4518	26.3562	26.9465	26.4228	26.8033	26.3206	26.0354	26.1859	COMT	UID1609
	0	0	0	31.3063	31.4799	31.2519	31.6385	31.744	31.7622	31.2863	31.3029	31.1928	31.2342	31.1955	31.0116	31.3063	31.4799	31.2519	31.6385	31.744	31.7622	31.2863	31.3029	31.1928	31.2342	31.1955	31.0116	TGM2	UID1610
	0	0	0	27.1284	26.9507	27.515	27.5009	27.1991	27.5197	27.3481	27.0476	26.5559	27.1944	27.2981	26.4705	27.1284	26.9507	27.515	27.5009	27.1991	27.5197	27.3481	27.0476	26.5559	27.1944	27.2981	26.4705	FUT4	UID1611
	0	0	0	32.5628	32.7071	32.4388	32.9339	32.9646	32.858	32.9119	33.2926	32.7845	33.0548	32.9969	33.3352	32.5628	32.7071	32.4388	32.9339	32.9646	32.858	32.9119	33.2926	32.7845	33.0548	32.9969	33.3352	FBL	UID1612
	0	0	0	28.6995	28.8327	28.469	28.5746	28.5904	28.0746	28.0129	28.19	27.7502	28.4638	28.0754	28.0944	28.6995	28.8327	28.469	28.5746	28.5904	28.0746	28.0129	28.19	27.7502	28.4638	28.0754	28.0944	GART	UID1613
	1	0	0	30.8239	30.6819	30.4299	28.8504	29.1957	29.4354	25.077	NA	24.1899	26.6894	24.4987	25.3335	30.8239	30.6819	30.4299	28.8504	29.1957	29.4354	25.077	23.4353	24.1899	26.6894	24.4987	25.3335	PAICS	UID1614
	0	0	0	NA	NA	24.7634	NA	25.0026	24.2135	24.4132	NA	NA	25.3638	24.4488	24.7755	24.652	23.688	24.7634	24.3836	25.0026	24.2135	24.4132	23.3736	24.0468	25.3638	24.4488	24.7755	UBA1	UID1615
	0	0	0	28.2143	28.2534	28.2811	28.0513	28.2566	27.8255	27.9785	27.8072	28.0007	28.6238	28.5465	28.0845	28.2143	28.2534	28.2811	28.0513	28.2566	27.8255	27.9785	27.8072	28.0007	28.6238	28.5465	28.0845	HNRNPA2B1	UID1617
	0	0	0	30.6741	30.9583	30.8854	30.9332	31.2745	31.0274	30.693	30.6939	30.6772	30.709	30.863	30.6522	30.6741	30.9583	30.8854	30.9332	31.2745	31.0274	30.693	30.6939	30.6772	30.709	30.863	30.6522	UQCRC2	UID1619
	1	1	0	27.0217	27.5284	27.6716	NA	NA	NA	NA	NA	NA	NA	NA	NA	27.0217	27.5284	27.6716	23.5847	24.0343	24.7046	25.0481	24.0402	23.299	24.2399	24.4659	24.5056	ITGA6	UID1621
	0	0	0	32.1294	34.0882	33.4878	32.5309	33.5959	33.3126	32.7283	30.7681	31.9282	33.2369	32.5621	31.7826	32.1294	34.0882	33.4878	32.5309	33.5959	33.3126	32.7283	30.7681	31.9282	33.2369	32.5621	31.7826	SFPQ	UID1622
	0	0	0	27.1482	27.1228	26.6879	26.9601	27.0152	27.0519	26.421	26.0894	26.1089	26.3016	26.2905	26.4369	27.1482	27.1228	26.6879	26.9601	27.0152	27.0519	26.421	26.0894	26.1089	26.3016	26.2905	26.4369	TUBG1;TUBG2	UID1623
	0	0	0	26.0601	26.466	26.7367	26.7244	27.0419	26.8816	25.9622	26.2136	26.021	26.0005	26.7701	26.4949	26.0601	26.466	26.7367	26.7244	27.0419	26.8816	25.9622	26.2136	26.021	26.0005	26.7701	26.4949	PPIB	UID1624
	1	0	0	29.2567	29.5095	29.4598	28.8095	28.7433	29.0428	28.2593	27.9254	28.338	28.5398	28.1107	27.7058	29.2567	29.5095	29.4598	28.8095	28.7433	29.0428	28.2593	27.9254	28.338	28.5398	28.1107	27.7058	WARS	UID1625
	0	0	0	34.9612	35.055	35.0491	34.9291	35.1666	35.2191	35.2124	35.2705	35.1106	35.0965	35.2687	35.2106	34.9612	35.055	35.0491	34.9291	35.1666	35.2191	35.2124	35.2705	35.1106	35.0965	35.2687	35.2106	RPS3	UID1626
	0	0	0	24.8795	25.2445	24.598	24.5195	24.7453	25.0085	24.8592	24.6717	24.6688	NA	24.696	24.5264	24.8795	25.2445	24.598	24.5195	24.7453	25.0085	24.8592	24.6717	24.6688	23.8669	24.696	24.5264	PTPRE	UID1627
	0	0	0	31.0742	31.1093	31.008	31.4524	31.307	31.34	31.5784	31.299	31.2184	31.1654	30.9792	31.079	31.0742	31.1093	31.008	31.4524	31.307	31.34	31.5784	31.299	31.2184	31.1654	30.9792	31.079	CFL1	UID1630
	0	0	0	26.9922	27.1073	27.4503	27.1107	27.1851	27.2938	26.7121	26.4105	26.7035	26.7862	26.9107	27.0338	26.9922	27.1073	27.4503	27.1107	27.1851	27.2938	26.7121	26.4105	26.7035	26.7862	26.9107	27.0338	ATP2B4	UID1632
	0	0	0	28.5291	28.7541	28.6411	28.3328	28.393	28.6826	27.9176	27.5676	27.895	NA	27.5267	27.5033	28.5291	28.7541	28.6411	28.3328	28.393	28.6826	27.9176	27.5676	27.895	22.6144	27.5267	27.5033	EEF1B2	UID1633
	0	0	0	28.755	28.0196	27.8504	28.9101	28.17	28.0688	27.9333	28.3817	27.7735	28.0311	28.1342	27.9895	28.755	28.0196	27.8504	28.9101	28.17	28.0688	27.9333	28.3817	27.7735	28.0311	28.1342	27.9895	ATP5F1	UID1634
	0	0	0	28.3698	28.3808	28.0509	28.8044	28.5059	28.7478	28.9687	28.8787	29.1453	28.6183	28.5773	28.5453	28.3698	28.3808	28.0509	28.8044	28.5059	28.7478	28.9687	28.8787	29.1453	28.6183	28.5773	28.5453	ACP1	UID1635
	0	0	0	29.7765	30.0139	30.0387	30.0141	30.2561	30.1987	29.6784	29.5208	29.5119	29.8203	29.9341	29.515	29.7765	30.0139	30.0387	30.0141	30.2561	30.1987	29.6784	29.5208	29.5119	29.8203	29.9341	29.515	ACAT1	UID1636
	0	0	0	31.5512	31.7137	31.6442	31.6754	31.8731	31.8256	32.0428	31.9509	31.8097	32.0611	31.814	31.8974	31.5512	31.7137	31.6442	31.6754	31.8731	31.8256	32.0428	31.9509	31.8097	32.0611	31.814	31.8974	POLR2A	UID1637
	1	0	0	25.6213	25.0535	25.5129	NA	NA	NA	NA	NA	NA	NA	NA	NA	25.6213	25.0535	25.5129	24.1951	24.9478	25.8508	24.3941	23.6587	23.8929	24.3869	23.8449	22.6684	APC	UID1638
	0	0	0	28.7122	28.8229	28.6981	28.4112	28.6183	28.6212	27.8578	27.8886	27.883	27.9969	28.0867	27.3887	28.7122	28.8229	28.6981	28.4112	28.6183	28.6212	27.8578	27.8886	27.883	27.9969	28.0867	27.3887	ADRBK1	UID1639
	0	0	0	27.0388	27.3454	26.9118	27.7894	27.4792	27.3568	27.3116	27.5557	27.2875	27.6982	27.2015	27.5607	27.0388	27.3454	26.9118	27.7894	27.4792	27.3568	27.3116	27.5557	27.2875	27.6982	27.2015	27.5607	MCM3	UID1641
	0	0	0	30.3295	30.3926	30.2061	30.7555	30.6383	30.9675	30.6664	30.6875	30.8241	30.6535	30.4528	30.659	30.3295	30.3926	30.2061	30.7555	30.6383	30.9675	30.6664	30.6875	30.8241	30.6535	30.4528	30.659	RPS12	UID1642
	0	0	0	29.854	30.7625	30.7644	30.1032	30.9148	30.552	30.9261	30.1216	30.248	30.4186	30.8115	30.709	29.854	30.7625	30.7644	30.1032	30.9148	30.552	30.9261	30.1216	30.248	30.4186	30.8115	30.709	YY1	UID1643
	1	1	0	28.0131	28.9976	28.7317	25.7727	25.3571	26.2429	NA	23.3213	NA	25.0444	NA	23.8939	28.0131	28.9976	28.7317	25.7727	25.3571	26.2429	23.5961	23.3213	23.939	25.0444	24.7376	23.8939	DNAJB1	UID1644
	0	0	0	32.8616	32.9981	32.8965	33.2425	33.0561	33.2557	32.6662	32.8627	32.6342	32.8368	32.6743	32.6954	32.8616	32.9981	32.8965	33.2425	33.0561	33.2557	32.6662	32.8627	32.6342	32.8368	32.6743	32.6954	ATP5A1	UID1645
	0	0	0	31.1972	31.0076	31.0688	31.2455	31.2462	31.3672	30.4673	30.7437	30.5957	30.8696	31.0381	30.9937	31.1972	31.0076	31.0688	31.2455	31.2462	31.3672	30.4673	30.7437	30.5957	30.8696	31.0381	30.9937	MSN	UID1646
	0	0	0	NA	NA	NA	NA	25.8685	26.5225	24.5269	NA	24.6899	25.2652	25.6133	25.024	24.7713	23.546	23.3399	23.45	25.8685	26.5225	24.5269	23.9451	24.6899	25.2652	25.6133	25.024	U2AF2	UID1648
	0	0	0	32.9741	33.592	33.4298	33.6071	33.5472	33.3961	34.0849	33.1841	33.5293	34.1179	33.8979	33.7677	32.9741	33.592	33.4298	33.6071	33.5472	33.3961	34.0849	33.1841	33.5293	34.1179	33.8979	33.7677	RPL13	UID1649
	0	0	0	25.7575	25.9634	25.9395	26.0369	26.3095	26.3954	25.9671	25.9208	25.6902	26.3232	25.5695	25.2	25.7575	25.9634	25.9395	26.0369	26.3095	26.3954	25.9671	25.9208	25.6902	26.3232	25.5695	25.2	MGAT1	UID1651
	0	0	0	31.9382	NA	31.9075	32.4008	32.5183	31.9543	NA	31.8448	31.7269	31.4321	32.6175	32.2974	31.9382	24.4759	31.9075	32.4008	32.5183	31.9543	23.365	31.8448	31.7269	31.4321	32.6175	32.2974	HMGB2	UID1652
	1	0	0	25.2854	26.2004	25.5764	NA	25.4458	25.5785	25.1731	NA	NA	24.8532	NA	NA	25.2854	26.2004	25.5764	24.0921	25.4458	25.5785	25.1731	22.9483	23.476	24.8532	24.3276	24.7495	PTBP1	UID1653
	1	0	0	28.6639	28.6747	28.7407	27.9418	28.323	28.4631	27.471	27.3597	27.4005	27.7723	27.664	27.366	28.6639	28.6747	28.7407	27.9418	28.323	28.4631	27.471	27.3597	27.4005	27.7723	27.664	27.366	VARS	UID1655
	1	0	0	29.5678	29.8686	29.8809	29.4391	29.4475	29.5486	28.7852	28.6247	28.9066	29.6801	29.0452	28.7883	29.5678	29.8686	29.8809	29.4391	29.4475	29.5486	28.7852	28.6247	28.9066	29.6801	29.0452	28.7883	EEF1G	UID1656
	0	0	0	26.7695	27.0647	26.742	27.2968	27.7371	27.3257	27.4437	27.0583	27.1252	27.2191	26.8422	27.1956	26.7695	27.0647	26.742	27.2968	27.7371	27.3257	27.4437	27.0583	27.1252	27.2191	26.8422	27.1956	STOM	UID1657
	0	0	0	28.0512	27.9052	27.9706	27.9579	27.8799	27.7714	27.856	27.8489	27.9286	28.4061	27.6726	27.4805	28.0512	27.9052	27.9706	27.9579	27.8799	27.7714	27.856	27.8489	27.9286	28.4061	27.6726	27.4805	YWHAQ	UID1658
	0	0	0	26.2533	26.629	27.0009	26.0553	26.5749	26.1344	26.3025	25.2992	25.7928	26.115	26.4449	25.5941	26.2533	26.629	27.0009	26.0553	26.5749	26.1344	26.3025	25.2992	25.7928	26.115	26.4449	25.5941	G0S2	UID1659
	0	0	0	31.3984	31.6474	31.1275	32.0849	31.7888	32.0764	32.0982	32.7077	32.3512	31.2425	31.9329	32.6892	31.3984	31.6474	31.1275	32.0849	31.7888	32.0764	32.0982	32.7077	32.3512	31.2425	31.9329	32.6892	RPL10	UID1660
	0	0	0	30.6945	30.5435	30.3929	31.1498	31.1894	31.0465	31.3237	30.8911	30.7768	31.1545	30.212	30.6531	30.6945	30.5435	30.3929	31.1498	31.1894	31.0465	31.3237	30.8911	30.7768	31.1545	30.212	30.6531	RPA1	UID1661
	-1	0	0	26.5229	NA	NA	26.5822	25.7787	26.2902	26.9373	27.1374	27.0548	26.8987	27.1956	27.6223	26.5229	24.2119	24.5643	26.5822	25.7787	26.2902	26.9373	27.1374	27.0548	26.8987	27.1956	27.6223	CALR	UID1662
	0	0	0	27.2071	26.4887	27.1103	27.218	27.303	27.0095	27.3637	27.1062	27.2716	27.0931	27.2294	27.3014	27.2071	26.4887	27.1103	27.218	27.303	27.0095	27.3637	27.1062	27.2716	27.0931	27.2294	27.3014	CANX	UID1663
	0	0	0	27.4201	27.6679	27.3543	27.2346	27.3546	27.5943	26.4102	26.8987	26.2437	26.8677	26.7256	26.1703	27.4201	27.6679	27.3543	27.2346	27.3546	27.5943	26.4102	26.8987	26.2437	26.8677	26.7256	26.1703	PSM8;PSMB8	UID1664
	0	0	0	28.8386	28.5467	28.7766	28.7471	28.4907	28.3871	28.592	29.0312	28.8987	29.0858	29.0022	28.9248	28.8386	28.5467	28.7766	28.7471	28.4907	28.3871	28.592	29.0312	28.8987	29.0858	29.0022	28.9248	NDUFS1	UID1666
	-1	0	0	26.0386	26.4168	26.6808	27.1979	26.9422	27.292	27.9987	26.9464	27.6798	27.5303	27.0513	27.3959	26.0386	26.4168	26.6808	27.1979	26.9422	27.292	27.9987	26.9464	27.6798	27.5303	27.0513	27.3959	GRN	UID1667
	0	0	0	29.7556	29.8661	29.7421	30.0443	30.3063	30.2276	29.8266	29.8389	29.6703	30.2971	29.9324	29.8478	29.7556	29.8661	29.7421	30.0443	30.3063	30.2276	29.8266	29.8389	29.6703	30.2971	29.9324	29.8478	LAP3	UID1668
	0	0	0	26.0253	26.6702	26.91	26.262	27.1112	26.8729	26.5693	26.9797	26.1554	27.154	26.3519	25.629	26.0253	26.6702	26.91	26.262	27.1112	26.8729	26.5693	26.9797	26.1554	27.154	26.3519	25.629	CD38	UID1669
	0	0	0	28.5728	28.8133	28.5832	28.8012	28.8399	28.8935	28.4561	28.5967	28.6584	29.017	28.9413	28.9889	28.5728	28.8133	28.5832	28.8012	28.8399	28.8935	28.4561	28.5967	28.6584	29.017	28.9413	28.9889	GTF2E2	UID1670
	0	0	0	33.4551	33.6897	33.9096	33.7049	34.1067	34.0316	34.0984	33.7161	33.8255	34.2117	34.2062	33.7674	33.4551	33.6897	33.9096	33.7049	34.1067	34.0316	34.0984	33.7161	33.8255	34.2117	34.2062	33.7674	PTPN6	UID1671
	0	0	0	29.7596	29.864	29.8981	29.8543	29.9657	30.0785	30.5292	30.4161	30.3579	30.2664	30.25	30.437	29.7596	29.864	29.8981	29.8543	29.9657	30.0785	30.5292	30.4161	30.3579	30.2664	30.25	30.437	KDM5A	UID1673
	0	0	0	32.4569	32.4545	32.4371	32.555	32.5108	32.2465	32.0728	32.2782	31.8812	33.0468	32.5633	32.6852	32.4569	32.4545	32.4371	32.555	32.5108	32.2465	32.0728	32.2782	31.8812	33.0468	32.5633	32.6852	TKT	UID1674
	1	0	0	26.2862	27.3988	26.4118	25.8117	26.4718	26.2298	NA	24.1399	24.3896	25.0123	24.4149	24.6114	26.2862	27.3988	26.4118	25.8117	26.4718	26.2298	23.9736	24.1399	24.3896	25.0123	24.4149	24.6114	CASP1	UID1675
	0	0	0	27.4522	27.7264	27.3282	27.4409	27.211	27.3749	26.7781	26.2589	26.9142	26.8344	27.0038	26.6979	27.4522	27.7264	27.3282	27.4409	27.211	27.3749	26.7781	26.2589	26.9142	26.8344	27.0038	26.6979	PML	UID1676
	0	0	0	33.4368	33.6832	33.4501	33.4478	33.6603	33.5735	33.4224	33.3641	33.223	33.3752	33.2657	33.4279	33.4368	33.6832	33.4501	33.4478	33.6603	33.5735	33.4224	33.3641	33.223	33.3752	33.2657	33.4279	TYK2	UID1677
	0	0	0	25.5102	25.1073	25.2225	25.8479	26.0388	NA	NA	NA	24.5678	25.8778	NA	24.5468	25.5102	25.1073	25.2225	25.8479	26.0388	24.7124	22.4404	23.2944	24.5678	25.8778	22.7218	24.5468	PRDX6	UID1679
	0	0	0	27.5942	27.6197	27.8126	27.9201	28.1584	28.0118	27.9341	28.0278	27.4915	28.6574	28.2465	27.8604	27.5942	27.6197	27.8126	27.9201	28.1584	28.0118	27.9341	28.0278	27.4915	28.6574	28.2465	27.8604	PRDX5	UID1680
	0	0	0	30.0878	30.0936	29.9524	30.2389	30.2817	30.5306	30.3225	30.1293	30.3401	30.2108	30.2782	29.7772	30.0878	30.0936	29.9524	30.2389	30.2817	30.5306	30.3225	30.1293	30.3401	30.2108	30.2782	29.7772	RPL12	UID1683
	0	0	0	29.6975	29.9302	30.0276	29.945	30.087	30.0637	29.811	29.6542	29.7405	30.0392	29.8714	29.6813	29.6975	29.9302	30.0276	29.945	30.087	30.0637	29.811	29.6542	29.7405	30.0392	29.8714	29.6813	PDIA3	UID1685
	0	0	0	27.8119	27.7078	27.6807	27.7775	27.6228	27.1422	27.4779	27.543	27.3516	27.5396	27.3437	27.0713	27.8119	27.7078	27.6807	27.7775	27.6228	27.1422	27.4779	27.543	27.3516	27.5396	27.3437	27.0713	PPP2R1A	UID1686
	0	0	0	28.7694	29.0124	28.7223	28.6042	29.07	29.0224	28.7141	28.2747	28.5161	28.6482	28.2386	28.5238	28.7694	29.0124	28.7223	28.6042	29.07	29.0224	28.7141	28.2747	28.5161	28.6482	28.2386	28.5238	FCER1G	UID1688
	0	0	0	25.0438	26.3356	26.0523	25.8402	NA	NA	NA	25.1319	NA	25.6905	NA	NA	25.0438	26.3356	26.0523	25.8402	24.372	23.9947	23.4197	25.1319	23.9303	25.6905	23.7954	23.5881	PPIF	UID1689
	0	0	0	28.6736	28.7461	29.2447	29.1197	29.4635	29.1701	29.3229	29.2504	29.3141	29.9471	29.8322	29.3368	28.6736	28.7461	29.2447	29.1197	29.4635	29.1701	29.3229	29.2504	29.3141	29.9471	29.8322	29.3368	NKTR	UID1690
	0	0	0	27.7831	27.7598	27.7013	28.0784	27.7169	27.564	27.4468	27.4597	27.7304	28.3114	27.3634	27.2548	27.7831	27.7598	27.7013	28.0784	27.7169	27.564	27.4468	27.4597	27.7304	28.3114	27.3634	27.2548	SDHA	UID1694
	0	0	0	31.3683	31.0936	31.2627	31.2624	30.633	30.4083	30.2746	30.3835	30.2144	31.1014	30.9032	30.6679	31.3683	31.0936	31.2627	31.2624	30.633	30.4083	30.2746	30.3835	30.2144	31.1014	30.9032	30.6679	CORO1A	UID1695
	0	0	0	31.5793	31.6056	31.867	31.5267	31.8566	31.7129	31.4953	31.5002	31.5753	31.1001	31.4603	31.3779	31.5793	31.6056	31.867	31.5267	31.8566	31.7129	31.4953	31.5002	31.5753	31.1001	31.4603	31.3779	DNAJA1	UID1698
	0	0	0	25.9969	26.2661	25.8818	26.9105	26.7032	26.6791	26.2088	26.2253	NA	26.6087	26.5268	26.4462	25.9969	26.2661	25.8818	26.9105	26.7032	26.6791	26.2088	26.2253	24.4238	26.6087	26.5268	26.4462	UQCRC1	UID1699
	0	0	0	26.9403	26.8436	26.4527	26.5691	26.1452	NA	26.4028	26.2878	26.1813	26.956	26.5118	26.7068	26.9403	26.8436	26.4527	26.5691	26.1452	23.0579	26.4028	26.2878	26.1813	26.956	26.5118	26.7068	ATIC	UID1700
	0	0	0	NA	NA	NA	24.3784	NA	NA	NA	23.1779	23.6637	24.1853	24.2948	24.0281	23.2944	24.943	24.175	24.3784	24.6291	23.6753	23.5655	23.1779	23.6637	24.1853	24.2948	24.0281	HNRNPH3	UID1701
	0	0	0	29.1117	29.2096	28.8837	28.9979	28.7087	28.8988	28.5837	28.5875	28.5813	28.7416	28.2623	28.5114	29.1117	29.2096	28.8837	28.9979	28.7087	28.8988	28.5837	28.5875	28.5813	28.7416	28.2623	28.5114	YWHAB	UID1702
	1	0	0	26.4581	26.2144	26.8381	25.83	NA	25.8903	NA	NA	NA	25.2118	NA	NA	26.4581	26.2144	26.8381	25.83	24.523	25.8903	24.5956	23.6111	23.1608	25.2118	24.9118	23.4075	STIP1	UID1703
	0	0	0	27.444	27.1943	27.0811	27.0974	26.2022	27.0023	27.6634	25.6531	27.0139	27.5821	25.8417	26.371	27.444	27.1943	27.0811	27.0974	26.2022	27.0023	27.6634	25.6531	27.0139	27.5821	25.8417	26.371	S100A11	UID1704
	0	0	0	29.3445	29.1019	29.4163	30.0324	29.7173	29.5647	29.0122	30.1815	29.5472	29.7102	29.7669	29.2902	29.3445	29.1019	29.4163	30.0324	29.7173	29.5647	29.0122	30.1815	29.5472	29.7102	29.7669	29.2902	ARRB2;DKFZp686L0365	UID1705
	0	0	0	26.8504	27.1641	27.0459	27.1766	27.6146	27.5302	26.4916	26.7246	26.7981	26.9719	26.5661	26.4182	26.8504	27.1641	27.0459	27.1766	27.6146	27.5302	26.4916	26.7246	26.7981	26.9719	26.5661	26.4182	GK;GK3P	UID1706
	0	0	0	24.8664	NA	NA	NA	25.1625	NA	25.1094	24.5895	25.5257	25.4003	25.2537	NA	24.8664	23.4735	23.9436	23.4596	25.1625	23.7141	25.1094	24.5895	25.5257	25.4003	25.2537	23.9856	CDA	UID1707
	0	0	0	31.3632	31.1513	31.3961	31.4634	31.5607	31.6486	31.6613	31.8955	31.5983	31.5031	31.6824	31.5878	31.3632	31.1513	31.3961	31.4634	31.5607	31.6486	31.6613	31.8955	31.5983	31.5031	31.6824	31.5878	GTF2H1	UID1708
	0	0	0	32.583	32.717	33.0336	32.006	32.6621	32.6308	32.7235	32.4196	32.3504	32.4074	32.5875	32.5003	32.583	32.717	33.0336	32.006	32.6621	32.6308	32.7235	32.4196	32.3504	32.4074	32.5875	32.5003	RPL9	UID1709
	0	0	0	30.4106	30.5562	30.4821	30.6719	30.4608	30.6771	30.0548	30.0748	30.02	30.2026	30.0309	30.0413	30.4106	30.5562	30.4821	30.6719	30.4608	30.6771	30.0548	30.0748	30.02	30.2026	30.0309	30.0413	ACSL1	UID1710
	1	0	0	30.7372	30.1109	30.082	28.5704	27.7636	28.2876	24.1812	24.5578	24.2018	25.7159	26.6	23.3881	30.7372	30.1109	30.082	28.5704	27.7636	28.2876	24.1812	24.5578	24.2018	25.7159	26.6	23.3881	KIF5B	UID1711
	1	0	0	30.8277	31.3045	30.9803	29.5859	30.5251	29.9989	30.1755	28.0654	29.1009	30.1951	28.8404	28.3772	30.8277	31.3045	30.9803	29.5859	30.5251	29.9989	30.1755	28.0654	29.1009	30.1951	28.8404	28.3772	LSP1	UID1712
	0	0	0	30.3082	30.3781	30.436	30.4364	30.861	30.6561	30.5136	30.512	30.4832	30.3412	30.5302	30.4018	30.3082	30.3781	30.436	30.4364	30.861	30.6561	30.5136	30.512	30.4832	30.3412	30.5302	30.4018	ABCD1	UID1713
	0	0	0	28.5347	29.1426	28.9327	28.7403	29.0819	28.9323	29.2674	29.0507	29.0913	29.6248	29.2685	29.0206	28.5347	29.1426	28.9327	28.7403	29.0819	28.9323	29.2674	29.0507	29.0913	29.6248	29.2685	29.0206	MCM5	UID1714
	0	0	0	29.929	30.4336	30.0431	29.8314	30.1575	29.9833	30.3518	30.0952	30.0747	30.3483	30.0005	29.9595	29.929	30.4336	30.0431	29.8314	30.1575	29.9833	30.3518	30.0952	30.0747	30.3483	30.0005	29.9595	MCM7	UID1715
	0	0	0	27.2388	27.6772	27.7582	28.1358	28.1956	28.0758	26.712	27.9691	27.8088	28.6649	28.1529	28.0931	27.2388	27.6772	27.7582	28.1358	28.1956	28.0758	26.712	27.9691	27.8088	28.6649	28.1529	28.0931	SHMT2	UID1717
	0	0	0	26.5884	26.9391	26.8	26.9448	27.3016	27.0817	27.2675	26.516	27.0451	27.4416	26.8781	27.0307	26.5884	26.9391	26.8	26.9448	27.3016	27.0817	27.2675	26.516	27.0451	27.4416	26.8781	27.0307	PHB	UID1720
	0	0	0	28.5653	28.9994	29.048	29.3165	29.2956	29.3593	29.5336	29.0862	29.4049	29.0303	28.7432	28.7694	28.5653	28.9994	29.048	29.3165	29.2956	29.3593	29.5336	29.0862	29.4049	29.0303	28.7432	28.7694	RPA3	UID1721
	0	0	0	31.2235	31.1388	31.5534	30.6856	30.8701	30.7311	31.3698	30.9364	31.0577	31.9714	31.4089	31.1076	31.2235	31.1388	31.5534	30.6856	30.8701	30.7311	31.3698	30.9364	31.0577	31.9714	31.4089	31.1076	RFC4	UID1722
	0	0	0	30.3674	30.3212	30.5735	29.6996	29.9981	29.6929	30.3135	30.2178	29.9654	30.8758	30.4578	30.1918	30.3674	30.3212	30.5735	29.6996	29.9981	29.6929	30.3135	30.2178	29.9654	30.8758	30.4578	30.1918	RFC2	UID1723
	0	0	0	31.8412	31.5787	31.9289	31.1924	31.4804	31.248	31.857	31.6269	31.5558	32.2781	32.0483	31.82	31.8412	31.5787	31.9289	31.1924	31.4804	31.248	31.857	31.6269	31.5558	32.2781	32.0483	31.82	RFC1	UID1724
	-1	0	0	31.2957	32.0075	31.8231	31.9698	31.9758	32.6178	32.6697	32.9049	33.4469	30.9158	32.1493	32.0273	31.2957	32.0075	31.8231	31.9698	31.9758	32.6178	32.6697	32.9049	33.4469	30.9158	32.1493	32.0273	RPL22	UID1725
	0	0	0	35.5303	35.139	35.0117	35.2709	34.9789	35.4148	35.8992	35.5962	36.2554	35.4278	35.7979	35.3871	35.5303	35.139	35.0117	35.2709	34.9789	35.4148	35.8992	35.5962	36.2554	35.4278	35.7979	35.3871	MYH9	UID1726
	1	0	0	30.3427	30.3935	30.0616	29.3814	29.0005	28.3172	26.5966	26.1564	25.5847	27.1003	NA	25.2955	30.3427	30.3935	30.0616	29.3814	29.0005	28.3172	26.5966	26.1564	25.5847	27.1003	23.1314	25.2955	COPB2	UID1727
	1	0	0	33.3303	33.3137	33.2888	32.2817	32.4559	32.5083	32.2762	32.361	32.1146	32.3678	32.3294	32.4942	33.3303	33.3137	33.2888	32.2817	32.4559	32.5083	32.2762	32.361	32.1146	32.3678	32.3294	32.4942	ADD1	UID1728
	1	0	0	27.1169	27.2652	27.1739	26.9221	26.7117	26.7876	26.1387	25.8456	26.0017	26.2399	25.9764	25.9772	27.1169	27.2652	27.1739	26.9221	26.7117	26.7876	26.1387	25.8456	26.0017	26.2399	25.9764	25.9772	AHR	UID1730
	1	0	0	28.4239	28.4143	28.2587	27.6207	27.4348	27.4508	25.8664	26.7039	26.6569	27.7003	26.4728	26.7828	28.4239	28.4143	28.2587	27.6207	27.4348	27.4508	25.8664	26.7039	26.6569	27.7003	26.4728	26.7828	PSMC2	UID1731
	0	0	0	25.598	25.9252	26.4874	26.4214	NA	26.3846	26.0645	25.9662	25.9985	26.1759	NA	25.726	25.598	25.9252	26.4874	26.4214	24.6157	26.3846	26.0645	25.9662	25.9985	26.1759	25.1232	25.726	MAP2K2	UID1732
	0	0	0	33.4111	32.8152	32.7888	33.2469	32.9263	33.0836	33.1032	33.5776	33.2179	33.0914	33.0599	33.3957	33.4111	32.8152	32.7888	33.2469	32.9263	33.0836	33.1032	33.5776	33.2179	33.0914	33.0599	33.3957	ATP5C1	UID1733
	-1	0	0	29.4987	29.5385	29.273	30.0519	30.2879	30.3349	30.958	30.0975	30.4406	30.2672	30.3957	30.0887	29.4987	29.5385	29.273	30.0519	30.2879	30.3349	30.958	30.0975	30.4406	30.2672	30.3957	30.0887	RPL4	UID1735
	0	0	0	27.1495	27.0532	27.3509	27.2501	27.1545	27.4074	27.0043	26.9426	26.6218	27.3453	26.4372	26.9162	27.1495	27.0532	27.3509	27.2501	27.1545	27.4074	27.0043	26.9426	26.6218	27.3453	26.4372	26.9162	POLR2I	UID1737
	0	0	0	25.651	25.5992	25.935	25.4542	26.5902	26.2243	26.2985	25.4104	25.8712	26.0287	25.7551	25.6347	25.651	25.5992	25.935	25.4542	26.5902	26.2243	26.2985	25.4104	25.8712	26.0287	25.7551	25.6347	SREBF1	UID1738
	0	0	0	32.561	32.2742	32.295	32.9178	32.4	32.5865	32.4946	32.9619	32.8363	32.9621	32.7732	32.8381	32.561	32.2742	32.295	32.9178	32.4	32.5865	32.4946	32.9619	32.8363	32.9621	32.7732	32.8381	SRP14	UID1739
	1	1	0	29.9044	29.2435	29.5846	28.1452	27.8579	28.8069	27.6628	27.7849	27.3837	28.1594	27.1084	27.2698	29.9044	29.2435	29.5846	28.1452	27.8579	28.8069	27.6628	27.7849	27.3837	28.1594	27.1084	27.2698	TAGLN2	UID1742
	0	0	0	25.2759	25.4219	25.7776	25.5172	25.8026	26.0638	NA	25.7297	25.5161	25.6448	26.0979	25.9012	25.2759	25.4219	25.7776	25.5172	25.8026	26.0638	22.4708	25.7297	25.5161	25.6448	26.0979	25.9012	ETFB	UID1744
	0	0	0	26.1945	26.1781	26.0188	25.8949	26.1715	26.0711	26.1983	26.0469	26.1165	26.5799	26.693	26.2859	26.1945	26.1781	26.0188	25.8949	26.1715	26.0711	26.1983	26.0469	26.1165	26.5799	26.693	26.2859	RBMX;RBMXL1	UID1745
	0	0	0	27.1619	27.2403	27.4036	27.9061	28.0283	27.9946	28.023	28.1797	28.0699	27.8608	27.8294	28.1937	27.1619	27.2403	27.4036	27.9061	28.0283	27.9946	28.023	28.1797	28.0699	27.8608	27.8294	28.1937	COIL	UID1746
	0	0	0	28.2415	28.5584	28.1267	27.9551	27.8242	28.4553	27.6958	27.9609	27.3805	27.5315	27.5261	27.5195	28.2415	28.5584	28.1267	27.9551	27.8242	28.4553	27.6958	27.9609	27.3805	27.5315	27.5261	27.5195	ATP6V1A	UID1747
	0	0	0	28.6102	28.4132	28.2763	29.0226	28.7288	28.5929	29.0064	28.6294	28.6032	29.1659	28.8308	28.6269	28.6102	28.4132	28.2763	29.0226	28.7288	28.5929	29.0064	28.6294	28.6032	29.1659	28.8308	28.6269	HSPA9	UID1748
	0	0	0	26.577	26.1971	26.6787	26.9072	27.3185	27.3058	27.4536	27.2788	27.4455	27.7162	27.5743	27.62	26.577	26.1971	26.6787	26.9072	27.3185	27.3058	27.4536	27.2788	27.4455	27.7162	27.5743	27.62	EIF4A3	UID1749
	0	0	0	33.0391	33.1622	33.5978	32.9688	33.3316	33.1934	33.2289	33.0271	33.2226	33.6164	33.34	33.0208	33.0391	33.1622	33.5978	32.9688	33.3316	33.1934	33.2289	33.0271	33.2226	33.6164	33.34	33.0208	RPS19	UID1751
	0	0	0	31.2237	31.633	31.5949	31.7057	31.7611	31.8745	32.2511	31.9391	32.2179	31.8232	32.2042	32.1879	31.2237	31.633	31.5949	31.7057	31.7611	31.8745	32.2511	31.9391	32.2179	31.8232	32.2042	32.1879	RPL3	UID1752
	0	0	0	29.8466	29.753	29.7042	29.4667	29.8465	29.6235	29.7546	29.7427	29.5615	29.9421	29.5394	29.6035	29.8466	29.753	29.7042	29.4667	29.8465	29.6235	29.7546	29.7427	29.5615	29.9421	29.5394	29.6035	FEN1	UID1753
	0	0	0	26.9413	26.8129	27.2942	26.7491	26.7248	26.8799	26.2525	25.8602	26.2376	27.6353	26.8642	26.7935	26.9413	26.8129	27.2942	26.7491	26.7248	26.8799	26.2525	25.8602	26.2376	27.6353	26.8642	26.7935	CAPG	UID1755
	1	0	0	32.8505	33.2108	33.0956	32.7141	32.6418	32.5226	30.59	30.4386	30.4858	30.8206	30.4876	30.253	32.8505	33.2108	33.0956	32.7141	32.6418	32.5226	30.59	30.4386	30.4858	30.8206	30.4876	30.253	CCT6A	UID1757
	0	0	0	NA	24.6524	24.8826	24.7141	24.9112	24.6241	24.8656	NA	25.0505	25.5395	25.1021	24.8034	24.8089	24.6524	24.8826	24.7141	24.9112	24.6241	24.8656	22.4285	25.0505	25.5395	25.1021	24.8034	PSMB10	UID1758
	1	0	0	25.8228	25.3934	25.6619	NA	NA	NA	NA	NA	NA	NA	NA	25.0512	25.8228	25.3934	25.6619	23.7817	24.3344	25.9671	23.7041	23.6353	22.9053	23.3185	22.9301	25.0512	USP8	UID1761
	1	0	0	25.8233	26.4705	26.8267	26.5062	26.7588	26.7961	NA	NA	25.7211	26.6927	25.8422	26.4414	25.8233	26.4705	26.8267	26.5062	26.7588	26.7961	23.6856	23.2016	25.7211	26.6927	25.8422	26.4414	MDH2	UID1762
	0	0	0	30.4223	30.0287	30.4889	29.6365	29.9086	29.8675	30.3152	30.2743	29.9881	30.477	30.4946	30.3592	30.4223	30.0287	30.4889	29.6365	29.9086	29.8675	30.3152	30.2743	29.9881	30.477	30.4946	30.3592	RFC5	UID1763
	0	0	0	30.7248	30.3211	30.8577	30.241	30.5019	30.2442	30.5896	30.6237	30.521	30.7842	30.8452	30.7585	30.7248	30.3211	30.8577	30.241	30.5019	30.2442	30.5896	30.6237	30.521	30.7842	30.8452	30.7585	RFC3	UID1764
	-1	0	0	35.5244	35.4364	35.4057	36.3045	35.775	35.9195	36.6384	37.2467	36.9497	36.0198	36.5763	36.5967	35.5244	35.4364	35.4057	36.3045	35.775	35.9195	36.6384	37.2467	36.9497	36.0198	36.5763	36.5967	HADHA	UID1765
	0	0	0	33.3906	32.2003	32.9246	33.1754	32.5741	32.5023	32.7445	33.3859	33.0955	33.1855	33.2476	33.4889	33.3906	32.2003	32.9246	33.1754	32.5741	32.5023	32.7445	33.3859	33.0955	33.1855	33.2476	33.4889	EIF2S3;EIF2S3L	UID1766
	0	0	0	24.7932	25.3432	25.282	24.9879	25.4359	25.6432	25.7838	24.775	24.968	25.766	25.4807	24.9855	24.7932	25.3432	25.282	24.9879	25.4359	25.6432	25.7838	24.775	24.968	25.766	25.4807	24.9855	ETV3	UID1767
	0	0	0	25.1064	25.139	24.9191	25.1469	NA	25.2417	25.4476	26.1512	25.6562	NA	25.1947	25.6919	25.1064	25.139	24.9191	25.1469	23.4914	25.2417	25.4476	26.1512	25.6562	23.8664	25.1947	25.6919	CETN2;CETN1	UID1768
	0	0	0	35.7829	35.1596	35.9112	35.143	34.8743	34.9807	34.6422	35.5468	35.3138	35.0462	35.7331	35.7991	35.7829	35.1596	35.9112	35.143	34.8743	34.9807	34.6422	35.5468	35.3138	35.0462	35.7331	35.7991	MNDA	UID1769
	0	0	0	30.3811	30.8382	30.6363	30.6676	30.981	30.9333	31.0982	30.8001	31.0471	31.1642	31.1458	30.9097	30.3811	30.8382	30.6363	30.6676	30.981	30.9333	31.0982	30.8001	31.0471	31.1642	31.1458	30.9097	BUD31	UID1771
	1	1	0	25.0527	25.4859	25.4874	NA	NA	NA	NA	NA	NA	NA	NA	NA	25.0527	25.4859	25.4874	22.7284	23.92	23.6126	23.2417	23.8429	24.2842	23.3893	23.7326	22.4346	PPP1R2P3;PPP1R2	UID1772
	0	0	0	27.1158	26.9417	26.7141	26.9278	26.8455	27.172	26.5082	26.5928	26.6881	27.1969	26.571	26.2492	27.1158	26.9417	26.7141	26.9278	26.8455	27.172	26.5082	26.5928	26.6881	27.1969	26.571	26.2492	CSK	UID1773
	0	0	0	32.1992	32.0071	31.9601	31.7709	31.5597	31.5701	31.2244	31.3055	31.1529	30.9984	31.321	31.3846	32.1992	32.0071	31.9601	31.7709	31.5597	31.5701	31.2244	31.3055	31.1529	30.9984	31.321	31.3846	IARS	UID1774
	-1	0	0	30.8528	30.8649	30.6572	31.1014	31.5475	31.7661	32.2473	31.9091	31.8992	31.9403	32.1354	31.7852	30.8528	30.8649	30.6572	31.1014	31.5475	31.7661	32.2473	31.9091	31.8992	31.9403	32.1354	31.7852	TMPO	UID1777
	0	0	0	29.8982	30.0868	29.93	29.5769	29.994	30.1745	29.8575	29.8447	29.6252	29.6925	29.9734	29.8944	29.8982	30.0868	29.93	29.5769	29.994	30.1745	29.8575	29.8447	29.6252	29.6925	29.9734	29.8944	TMPO	UID1778
	1	0	0	32.3581	32.2901	32.195	31.4787	31.6153	31.6395	31.2339	31.2138	31.1558	31.2777	31.3838	31.2686	32.3581	32.2901	32.195	31.4787	31.6153	31.6395	31.2339	31.2138	31.1558	31.2777	31.3838	31.2686	STAT1	UID1779
	0	0	0	27.5486	27.2744	27.5347	27.1669	27.321	27.7419	27.3614	27.3019	26.8789	27.9324	27.5206	27.4303	27.5486	27.2744	27.5347	27.1669	27.321	27.7419	27.3614	27.3019	26.8789	27.9324	27.5206	27.4303	SKIV2L2	UID1780
	1	1	0	29.8274	30.051	29.5037	27.7765	27.2603	26.8827	26.6057	26.066	26.1733	26.8091	24.7405	24.7913	29.8274	30.051	29.5037	27.7765	27.2603	26.8827	26.6057	26.066	26.1733	26.8091	24.7405	24.7913	ARHGAP25	UID1781
	0	0	0	25.8352	26.4997	26.6775	26.1743	26.8021	25.9015	26.3283	25.3019	25.8837	26.6137	25.6948	25.7237	25.8352	26.4997	26.6775	26.1743	26.8021	25.9015	26.3283	25.3019	25.8837	26.6137	25.6948	25.7237	PI4KA	UID1784
	0	0	0	30.4016	29.9644	29.8141	30.7693	30.2305	30.2768	30.5561	31.4951	31.0471	30.0957	30.8202	31.3025	30.4016	29.9644	29.8141	30.7693	30.2305	30.2768	30.5561	31.4951	31.0471	30.0957	30.8202	31.3025	RPS27	UID1786
	-1	0	0	28.4589	27.7111	27.758	28.7181	28.3654	28.4207	29.017	29.4336	29.0789	28.9391	29.3306	29.194	28.4589	27.7111	27.758	28.7181	28.3654	28.4207	29.017	29.4336	29.0789	28.9391	29.3306	29.194	LRPPRC	UID1788
	1	1	0	29.2658	29.0808	28.8378	26.2639	25.7317	25.8755	NA	NA	NA	26.0214	NA	NA	29.2658	29.0808	28.8378	26.2639	25.7317	25.8755	24.2562	24.1684	23.8053	26.0214	22.3648	23.321	WAS	UID1789
	0	0	0	27.2618	26.6818	27.3713	27.4065	26.7914	26.8327	27.7883	27.5192	27.5956	27.7969	26.7881	27.6522	27.2618	26.6818	27.3713	27.4065	26.7914	26.8327	27.7883	27.5192	27.5956	27.7969	26.7881	27.6522	MSH2	UID1791
	0	0	0	28.6237	28.6237	28.5779	28.472	28.6115	28.4388	28.2931	28.5145	28.4531	28.2089	28.6787	28.7278	28.6237	28.6237	28.5779	28.472	28.6115	28.4388	28.2931	28.5145	28.4531	28.2089	28.6787	28.7278	SYK	UID1793
	0	0	0	31.3957	31.4373	31.3378	31.6805	31.4844	31.3506	30.6862	30.9013	30.791	31.1633	31.0757	31.1259	31.3957	31.4373	31.3378	31.6805	31.4844	31.3506	30.6862	30.9013	30.791	31.1633	31.0757	31.1259	NAMPT	UID1794
	1	0	0	27.1435	27.1883	26.2819	26.2546	26.1555	26.1681	NA	NA	NA	25.9073	NA	25.6347	27.1435	27.1883	26.2819	26.2546	26.1555	26.1681	24.1542	24.25	23.9724	25.9073	25.0108	25.6347	PSMC4	UID1795
	0	0	0	NA	NA	NA	NA	NA	NA	25.1034	24.7001	24.7872	25.375	24.9687	24.7734	23.7245	24.3671	24.5591	24.011	23.9154	24.4093	25.1034	24.7001	24.7872	25.375	24.9687	24.7734	CBX5	UID1798
	0	0	0	26.2498	25.739	25.7466	26.0994	NA	NA	26.1378	NA	25.8069	26.7036	25.5734	26.0122	26.2498	25.739	25.7466	26.0994	23.3285	24.6382	26.1378	23.2574	25.8069	26.7036	25.5734	26.0122	MKI67	UID1801
	1	0	0	25.816	25.6137	25.933	25.2292	25.7039	25.8815	25.071	NA	NA	25.2123	NA	24.6614	25.816	25.6137	25.933	25.2292	25.7039	25.8815	25.071	23.9643	24.8731	25.2123	24.2038	24.6614	PHKA2	UID1802
	1	1	0	29.227	28.8533	29.564	26.5218	25.3081	26.367	24.8492	25.1447	23.5026	NA	NA	24.7854	29.227	28.8533	29.564	26.5218	25.3081	26.367	24.8492	25.1447	23.5026	24.5412	24.2998	24.7854	RANGAP1	UID1803
	0	0	0	27.1447	26.8023	27.135	27.093	27.3789	27.1611	26.6865	27.2668	26.8521	26.6982	26.9795	26.7086	27.1447	26.8023	27.135	27.093	27.3789	27.1611	26.6865	27.2668	26.8521	26.6982	26.9795	26.7086	RECQL	UID1804
	0	0	0	25.8607	25.2838	25.6626	26.2944	NA	NA	25.2284	25.5971	NA	NA	26.0152	25.8709	25.8607	25.2838	25.6626	26.2944	23.8503	25.2978	25.2284	25.5971	23.578	25.3626	26.0152	25.8709	NOP2	UID1805
	1	1	0	27.8374	27.6639	27.5377	26.6469	NA	NA	NA	NA	NA	NA	NA	NA	27.8374	27.6639	27.5377	26.6469	25.0986	23.3879	24.663	23.1218	23.9153	23.9398	24.0049	24.0675	CRK	UID1807
	1	1	0	29.3056	29.3482	29.256	26.6258	NA	27.0668	NA	NA	NA	NA	NA	NA	29.3056	29.3482	29.256	26.6258	23.927	27.0668	23.538	24.0798	22.645	23.9285	24.5278	22.9646	CRKL	UID1808
	0	0	0	29.9404	30.2108	30.1716	29.884	30.3196	30.1551	30.2335	30.1396	30.0739	30.3006	30.1242	29.8838	29.9404	30.2108	30.1716	29.884	30.3196	30.1551	30.2335	30.1396	30.0739	30.3006	30.1242	29.8838	MAP2K3	UID1810
	0	0	0	31.4605	31.6829	31.799	31.3714	31.6462	31.7247	31.6262	31.2833	31.6356	31.6552	32.0411	31.4658	31.4605	31.6829	31.799	31.3714	31.6462	31.7247	31.6262	31.2833	31.6356	31.6552	32.0411	31.4658	RPL5	UID1812
	0	0	0	30.901	31.8048	31.5392	31.3153	31.6339	31.5621	31.863	31.1171	31.38	31.4677	31.9263	31.4085	30.901	31.8048	31.5392	31.3153	31.6339	31.5621	31.863	31.1171	31.38	31.4677	31.9263	31.4085	RPL21	UID1813
	0	0	0	30.4589	30.4486	30.3704	31.0714	30.6916	30.846	31.1999	31.5326	31.5	31.0138	31.8077	31.5922	30.4589	30.4486	30.3704	31.0714	30.6916	30.846	31.1999	31.5326	31.5	31.0138	31.8077	31.5922	RPS9	UID1814
	0	0	0	33.2486	33.0093	33.319	33.4007	33.2505	33.4779	33.1139	33.2917	33.4943	33.4889	33.5881	33.3993	33.2486	33.0093	33.319	33.4007	33.2505	33.4779	33.1139	33.2917	33.4943	33.4889	33.5881	33.3993	RPS10;RPS10-NUDT3	UID1815
	1	1	0	31.5616	31.4149	31.1288	29.5661	28.7086	28.8882	25.1654	26.1269	25.4075	25.9214	24.6662	25.6834	31.5616	31.4149	31.1288	29.5661	28.7086	28.8882	25.1654	26.1269	25.4075	25.9214	24.6662	25.6834	UTRN	UID1816
	0	0	0	31.3746	31.2748	31.5419	31.2761	31.3972	31.4086	31.1214	31.0737	31.1609	31.2852	31.3376	31.0074	31.3746	31.2748	31.5419	31.2761	31.3972	31.4086	31.1214	31.0737	31.1609	31.2852	31.3376	31.0074	IQGAP1	UID1817
	0	0	0	26.3364	26.2276	NA	26.3093	25.9705	26.1408	25.7888	26.5478	NA	NA	26.3285	25.9934	26.3364	26.2276	25.1642	26.3093	25.9705	26.1408	25.7888	26.5478	23.2745	23.2988	26.3285	25.9934	STT3A	UID1818
	1	0	0	28.4819	28.6671	28.5631	27.9509	27.4435	27.5518	27.524	27.0916	27.3455	26.5161	27.8443	26.7902	28.4819	28.6671	28.5631	27.9509	27.4435	27.5518	27.524	27.0916	27.3455	26.5161	27.8443	26.7902	CAPZA2	UID1819
	0	0	0	27.0219	26.8193	26.4808	26.8894	26.943	27.0557	26.7149	26.3913	26.6871	26.5529	26.8833	26.3033	27.0219	26.8193	26.4808	26.8894	26.943	27.0557	26.7149	26.3913	26.6871	26.5529	26.8833	26.3033	EIF1AX	UID1820
	0	0	0	30.9368	30.6113	30.9782	31.3508	30.7645	30.5266	30.3696	30.7562	30.6924	30.4059	30.553	30.5681	30.9368	30.6113	30.9782	31.3508	30.7645	30.5266	30.3696	30.7562	30.6924	30.4059	30.553	30.5681	QARS	UID1821
	0	0	0	27.0461	27.0721	27.2997	27.761	27.2628	27.3584	26.8651	27.3683	27.1492	28.0834	27.1417	27.4751	27.0461	27.0721	27.2997	27.761	27.2628	27.3584	26.8651	27.3683	27.1492	28.0834	27.1417	27.4751	UQCRFS1;UQCRFS1P1	UID1823
	0	0	0	32.6679	32.8426	33.0531	32.6523	33.0005	32.9716	32.7708	32.5242	32.6747	32.7073	32.9211	32.6837	32.6679	32.8426	33.0531	32.6523	33.0005	32.9716	32.7708	32.5242	32.6747	32.7073	32.9211	32.6837	ATP5O	UID1824
	1	0	0	29.4735	29.7497	29.1642	28.893	29.0119	28.9429	27.7744	27.3937	27.7013	28.1873	28.2944	27.5521	29.4735	29.7497	29.1642	28.893	29.0119	28.9429	27.7744	27.3937	27.7013	28.1873	28.2944	27.5521	LIMS1	UID1825
	0	0	0	30.8514	30.7942	30.9019	31.3489	31.2345	31.4116	30.997	31.1173	31.019	30.7656	31.3154	30.7836	30.8514	30.7942	30.9019	31.3489	31.2345	31.4116	30.997	31.1173	31.019	30.7656	31.3154	30.7836	PIP4K2A	UID1826
	1	1	0	30.546	30.6385	30.7721	29.9415	29.2421	29.1559	27.9228	27.9989	27.9762	28.4915	28.0171	28.2093	30.546	30.6385	30.7721	29.9415	29.2421	29.1559	27.9228	27.9989	27.9762	28.4915	28.0171	28.2093	ARCN1	UID1827
	0	0	0	27.3869	26.9886	26.797	26.8043	26.7907	26.8757	26.2242	26.6352	25.4422	NA	26.3116	26.1433	27.3869	26.9886	26.797	26.8043	26.7907	26.8757	26.2242	26.6352	25.4422	24.1366	26.3116	26.1433	TRAPPC10	UID1829
	1	1	0	29.1286	28.8402	29.2988	26.6263	27.1524	24.8614	NA	NA	NA	24.018	NA	NA	29.1286	28.8402	29.2988	26.6263	27.1524	24.8614	24.2263	22.9372	24.0463	24.018	24.2634	24.3632	PRRC2A	UID1830
	1	0	0	32.9945	33.07	32.8764	32.6411	32.419	32.373	29.9575	29.709	29.8812	30.2972	29.7182	29.5601	32.9945	33.07	32.8764	32.6411	32.419	32.373	29.9575	29.709	29.8812	30.2972	29.7182	29.5601	CCT5	UID1831
	0	0	0	29.825	30.8268	30.8596	30.6319	30.9116	30.4817	31.118	30.2904	31.3304	30.9458	31.1467	30.877	29.825	30.8268	30.8596	30.6319	30.9116	30.4817	31.118	30.2904	31.3304	30.9458	31.1467	30.877	PTDSS1	UID1832
	0	0	0	30.5085	30.4447	30.5243	30.3826	30.6093	30.4802	30.6304	30.5461	30.5181	30.4091	30.6022	30.5685	30.5085	30.4447	30.5243	30.3826	30.6093	30.4802	30.6304	30.5461	30.5181	30.4091	30.6022	30.5685	IDH2	UID1834
	0	0	0	30.0116	30.0131	30.0833	30.0849	29.9638	30.1354	29.5754	29.6552	29.5152	29.5792	29.5132	29.6671	30.0116	30.0131	30.0833	30.0849	29.9638	30.1354	29.5754	29.6552	29.5152	29.5792	29.5132	29.6671	PIK3CG	UID1835
	0	0	0	NA	NA	NA	26.5859	26.0027	25.9177	25.7484	NA	NA	26.0371	25.8806	NA	24.449	24.5157	24.7203	26.5859	26.0027	25.9177	25.7484	23.8911	24.5761	26.0371	25.8806	23.368	CD97	UID1836
	0	0	0	28.9183	28.5401	28.2354	28.5833	28.62	28.9397	29.244	28.5711	29.3829	29.2452	28.8319	28.7745	28.9183	28.5401	28.2354	28.5833	28.62	28.9397	29.244	28.5711	29.3829	29.2452	28.8319	28.7745	RPL34	UID1839
	1	1	0	34.4117	34.572	34.6522	32.5554	32.2784	32.09	29.6539	29.3295	29.5157	30.0995	30.0371	29.7289	34.4117	34.572	34.6522	32.5554	32.2784	32.09	29.6539	29.3295	29.5157	30.0995	30.0371	29.7289	FASN	UID1840
	1	0	0	33.2223	33.5638	33.3315	32.9321	33.0021	32.894	31.2301	31.1056	31.2369	31.4842	31.1905	30.9655	33.2223	33.5638	33.3315	32.9321	33.0021	32.894	31.2301	31.1056	31.2369	31.4842	31.1905	30.9655	CCT3	UID1841
	0	0	0	NA	NA	NA	25.9674	NA	NA	25.5331	26.2455	25.6864	NA	26.0612	NA	24.6046	23.8614	24.079	25.9674	24.0091	22.8799	25.5331	26.2455	25.6864	24.2968	26.0612	23.8864	ARRB1	UID1842
	0	0	0	32.3083	32.4031	32.1744	32.5218	32.6595	32.8769	32.3533	32.4948	32.399	32.3654	32.5463	32.4788	32.3083	32.4031	32.1744	32.5218	32.6595	32.8769	32.3533	32.4948	32.399	32.3654	32.5463	32.4788	TUFM	UID1843
	0	0	0	31.723	30.5851	31.1656	32.3242	31.0276	31.6372	31.5899	31.9519	32.1386	31.8213	32.1654	32.102	31.723	30.5851	31.1656	32.3242	31.0276	31.6372	31.5899	31.9519	32.1386	31.8213	32.1654	32.102	SRP9	UID1844
	0	0	0	25.7634	26.1291	25.7918	25.3407	NA	NA	25.5328	24.682	24.6899	25.1665	24.969	NA	25.7634	26.1291	25.7918	25.3407	24.3524	22.7376	25.5328	24.682	24.6899	25.1665	24.969	24.1569	SARS	UID1845
	0	0	0	26.6346	27.0585	26.5326	26.8975	26.8995	26.9029	26.614	26.6041	27.0557	27.0127	26.8779	26.6701	26.6346	27.0585	26.5326	26.8975	26.8995	26.9029	26.614	26.6041	27.0557	27.0127	26.8779	26.6701	PPM1F	UID1846
	0	0	0	NA	25.5127	25.0732	NA	NA	NA	25.6312	NA	25.212	25.7501	25.5691	24.9111	22.6917	25.5127	25.0732	24.152	24.311	23.9203	25.6312	23.2916	25.212	25.7501	25.5691	24.9111	CEBPD	UID1848
	0	0	0	NA	24.6765	25.7701	24.5665	25.2238	24.7008	24.4566	NA	NA	NA	24.7883	NA	24.3323	24.6765	25.7701	24.5665	25.2238	24.7008	24.4566	23.3708	24.1608	23.265	24.7883	24.5059	PSMB2	UID1849
	1	0	0	26.655	26.1487	26.7121	25.7441	25.9623	NA	NA	NA	NA	25.4948	25.8409	NA	26.655	26.1487	26.7121	25.7441	25.9623	24.1003	23.4499	23.4135	23.1877	25.4948	25.8409	23.5387	VPS41	UID1850
	0	0	0	27.9943	27.6956	27.5225	27.8822	27.7175	27.7591	27.7431	27.543	27.658	27.6668	27.8742	27.4217	27.9943	27.6956	27.5225	27.8822	27.7175	27.7591	27.7431	27.543	27.658	27.6668	27.8742	27.4217	TMED10	UID1851
	0	0	0	28.5914	28.5783	29.1774	29.2739	29.4069	29.2127	28.9392	28.6439	28.6512	29.0134	29.2968	29.0933	28.5914	28.5783	29.1774	29.2739	29.4069	29.2127	28.9392	28.6439	28.6512	29.0134	29.2968	29.0933	RBM25	UID1852
	0	0	0	32.0167	31.9417	32.0136	32.101	32.1539	32.469	32.7285	32.5914	32.4887	32.7223	32.3618	32.4566	32.0167	31.9417	32.0136	32.101	32.1539	32.469	32.7285	32.5914	32.4887	32.7223	32.3618	32.4566	NUMB	UID1853
	0	0	0	26.8208	27.1887	26.7314	26.3679	26.9119	26.7453	27.1674	27.5345	27.2255	27.3772	27.7703	27.9566	26.8208	27.1887	26.7314	26.3679	26.9119	26.7453	27.1674	27.5345	27.2255	27.3772	27.7703	27.9566	CLK1	UID1854
	0	0	0	25.0026	24.9801	24.7078	25.682	25.9898	25.8303	25.6687	25.5103	25.2679	25.6428	25.898	25.1999	25.0026	24.9801	24.7078	25.682	25.9898	25.8303	25.6687	25.5103	25.2679	25.6428	25.898	25.1999	CLK3	UID1855
	0	0	0	32.0331	31.5958	32.2599	31.7117	31.8874	31.6109	31.7783	31.8717	31.6805	31.84	31.8858	31.8754	32.0331	31.5958	32.2599	31.7117	31.8874	31.6109	31.7783	31.8717	31.6805	31.84	31.8858	31.8754	EIF2B2	UID1856
	0	0	0	27.5013	27.5773	27.5036	26.8261	27.2155	27.1925	26.9428	26.79	27.1999	27.5125	26.959	26.8769	27.5013	27.5773	27.5036	26.8261	27.2155	27.1925	26.9428	26.79	27.1999	27.5125	26.959	26.8769	NUP153	UID1858
	1	1	0	28.4905	28.6806	28.9225	25.5075	24.9685	26.1682	23.182	24.0787	NA	26.027	24.7787	24.5551	28.4905	28.6806	28.9225	25.5075	24.9685	26.1682	23.182	24.0787	23.5406	26.027	24.7787	24.5551	RANBP2	UID1859
	0	0	0	25.4101	25.9432	26.5613	26.1838	26.1403	26.1278	26.2427	NA	NA	25.2916	NA	26.2209	25.4101	25.9432	26.5613	26.1838	26.1403	26.1278	26.2427	23.1353	23.6302	25.2916	23.486	26.2209	RGS19	UID1860
	0	0	0	31.1499	31.2252	31.271	31.024	31.3447	31.2601	31.7326	31.5109	31.5156	31.8683	31.6234	31.5456	31.1499	31.2252	31.271	31.024	31.3447	31.2601	31.7326	31.5109	31.5156	31.8683	31.6234	31.5456	LIG3	UID1861
	1	0	0	28.4261	29.325	29.0077	28.6622	28.5725	28.9348	26.548	25.1833	26.6899	27.2755	25.9805	26.6074	28.4261	29.325	29.0077	28.6622	28.5725	28.9348	26.548	25.1833	26.6899	27.2755	25.9805	26.6074	MRE11A	UID1862
	1	0	0	24.2452	NA	24.2997	25.0392	24.6157	24.6596	NA	NA	NA	24.5556	24.3019	NA	24.2452	24.3602	24.2997	25.0392	24.6157	24.6596	23.9234	22.7047	22.4171	24.5556	24.3019	25.6229	GDI2;GDI1	UID1863
	0	0	0	30.8178	30.8454	30.6429	30.8947	30.9925	31.128	31.1692	30.8539	30.9734	31.1422	30.6731	30.7754	30.8178	30.8454	30.6429	30.8947	30.9925	31.128	31.1692	30.8539	30.9734	31.1422	30.6731	30.7754	EMD	UID1864
	0	0	0	29.6728	29.3557	29.5193	29.5784	29.8874	29.4922	29.5148	29.8737	29.8642	29.8047	29.8866	29.7003	29.6728	29.3557	29.5193	29.5784	29.8874	29.4922	29.5148	29.8737	29.8642	29.8047	29.8866	29.7003	CPT1A	UID1865
	0	0	0	26.0498	NA	26.1897	26.0652	26.4268	26.6972	26.3668	26.5911	26.2781	26.1932	26.4763	26.4516	26.0498	24.6055	26.1897	26.0652	26.4268	26.6972	26.3668	26.5911	26.2781	26.1932	26.4763	26.4516	SERPINH1	UID1866
	1	1	0	30.5813	28.5136	28.2807	26.8879	25.9634	26.4327	24.3862	22.7578	NA	24.2476	23.7736	22.9627	30.5813	28.5136	28.2807	26.8879	25.9634	26.4327	24.3862	22.7578	22.6955	24.2476	23.7736	22.9627	VASP	UID1867
	0	0	0	27.0172	26.8701	26.6374	27.0214	27.0454	26.6909	26.606	26.4454	26.9628	26.7491	26.9539	26.7075	27.0172	26.8701	26.6374	27.0214	27.0454	26.6909	26.606	26.4454	26.9628	26.7491	26.9539	26.7075	DNM2	UID1868
	1	0	0	28.2668	28.3554	27.8448	27.1303	26.1645	26.4426	25.3039	NA	NA	26.7362	25.9988	NA	28.2668	28.3554	27.8448	27.1303	26.1645	26.4426	25.3039	23.4973	23.6099	26.7362	25.9988	24.9872	RASSF2	UID1870
	0	0	0	28.0842	27.7193	27.944	27.8843	27.7152	27.5546	27.7903	28.1413	27.6788	28.1097	27.9133	28.0828	28.0842	27.7193	27.944	27.8843	27.7152	27.5546	27.7903	28.1413	27.6788	28.1097	27.9133	28.0828	CDK9	UID1871
	-1	0	0	28.2137	28.1327	27.7445	28.6862	28.722	29.3034	29.5946	29.245	29.7006	29.0318	29.7527	29.2672	28.2137	28.1327	27.7445	28.6862	28.722	29.3034	29.5946	29.245	29.7006	29.0318	29.7527	29.2672	RPL14	UID1872
	1	0	0	33.0538	33.2187	33.2189	32.5784	32.3035	32.2381	28.8883	28.5979	28.914	29.3082	29.268	28.5844	33.0538	33.2187	33.2189	32.5784	32.3035	32.2381	28.8883	28.5979	28.914	29.3082	29.268	28.5844	CCT8	UID1873
	1	0	0	32.5495	32.9172	32.7589	32.1989	32.2076	32.1212	29.7817	29.4764	29.6342	30.2861	29.5436	29.6749	32.5495	32.9172	32.7589	32.1989	32.2076	32.1212	29.7817	29.4764	29.6342	30.2861	29.5436	29.6749	CCT4	UID1874
	1	0	0	27.5396	27.5833	27.4348	26.5949	26.5491	26.5709	25.536	24.7482	24.71	24.567	NA	24.8594	27.5396	27.5833	27.4348	26.5949	26.5491	26.5709	25.536	24.7482	24.71	24.567	23.4244	24.8594	FXR2	UID1876
	0	0	0	NA	25.6482	NA	25.7434	25.7309	25.1575	25.8329	23.7274	NA	NA	NA	NA	24.0468	25.6482	24.2251	25.7434	25.7309	25.1575	25.8329	23.7274	23.8424	23.7408	24.7591	23.1662	RAB5C	UID1877
	0	0	0	26.3488	26.1099	26.1104	NA	26.1893	25.7781	26.5555	25.6486	25.9917	26.9075	26.2998	25.535	26.3488	26.1099	26.1104	23.3139	26.1893	25.7781	26.5555	25.6486	25.9917	26.9075	26.2998	25.535	RAB13	UID1878
	0	0	0	26.9275	26.7231	26.4151	26.9777	26.9311	26.9095	27.0677	27.1407	26.6931	27.2692	26.5816	26.5349	26.9275	26.7231	26.4151	26.9777	26.9311	26.9095	27.0677	27.1407	26.6931	27.2692	26.5816	26.5349	RAB28	UID1879
	0	0	0	28.5454	28.6543	28.4166	28.4238	28.532	28.5399	28.2264	28.7184	28.381	28.4038	28.6604	28.7205	28.5454	28.6543	28.4166	28.4238	28.532	28.5399	28.2264	28.7184	28.381	28.4038	28.6604	28.7205	RAB27A	UID1880
	0	0	0	30.6138	30.5667	30.6934	30.8126	31.058	30.9082	31.3897	31.3213	31.155	31.5616	31.3253	31.5445	30.6138	30.5667	30.6934	30.8126	31.058	30.9082	31.3897	31.3213	31.155	31.5616	31.3253	31.5445	SMARCA2	UID1881
	0	0	0	29.219	29.5603	29.4794	29.4212	30.019	29.9286	29.3338	29.1449	29.269	29.381	29.4666	28.7645	29.219	29.5603	29.4794	29.4212	30.019	29.9286	29.3338	29.1449	29.269	29.381	29.4666	28.7645	IDH3G	UID1882
	0	0	0	27.9845	28.7204	28.5159	28.5754	28.7355	29.0488	28.6421	28.3442	28.3623	28.903	28.7143	28.0739	27.9845	28.7204	28.5159	28.5754	28.7355	29.0488	28.6421	28.3442	28.3623	28.903	28.7143	28.0739	GALK1	UID1883
	0	0	0	28.7957	28.183	28.3199	28.8847	28.6955	28.669	28.4185	28.3093	28.3787	28.1563	28.672	28.0185	28.7957	28.183	28.3199	28.8847	28.6955	28.669	28.4185	28.3093	28.3787	28.1563	28.672	28.0185	SSR4	UID1884
	0	0	0	26.8883	26.262	26.1228	26.8708	26.5797	26.6345	26.8747	26.7356	27.2186	26.6804	27.7918	27.2315	26.8883	26.262	26.1228	26.8708	26.5797	26.6345	26.8747	26.7356	27.2186	26.6804	27.7918	27.2315	BCAP31	UID1885
	0	0	0	29.404	29.0002	29.5918	29.1481	29.056	29.1475	28.6865	29.3545	29.0415	29.4474	29.1058	29.5243	29.404	29.0002	29.5918	29.1481	29.056	29.1475	28.6865	29.3545	29.0415	29.4474	29.1058	29.5243	MECP2	UID1886
	1	1	0	28.5461	28.5439	28.4239	27.1147	27.5966	27.5541	26.7878	26.151	26.754	27.284	26.7782	26.6716	28.5461	28.5439	28.4239	27.1147	27.5966	27.5541	26.7878	26.151	26.754	27.284	26.7782	26.6716	HCFC1	UID1887
	0	0	0	27.0221	27.4332	27.4996	27.1428	27.1147	27.7114	27.287	27.3795	27.3174	27.4798	27.5624	27.2554	27.0221	27.4332	27.4996	27.1428	27.1147	27.7114	27.287	27.3795	27.3174	27.4798	27.5624	27.2554	CLCN7	UID1889
	0	0	0	30.56	30.8552	30.6438	30.9033	31.0889	30.7426	29.9783	29.836	29.7354	30.8402	30.6657	30.5218	30.56	30.8552	30.6438	30.9033	31.0889	30.7426	29.9783	29.836	29.7354	30.8402	30.6657	30.5218	PGD	UID1896
	0	0	0	31.3787	31.8032	31.81	31.8637	31.8677	31.9571	32.24	31.609	32.0489	31.9228	32.0793	31.9075	31.3787	31.8032	31.81	31.8637	31.8677	31.9571	32.24	31.609	32.0489	31.9228	32.0793	31.9075	HNRNPM	UID1897
	0	0	0	26.7554	26.3401	26.6181	26.9766	26.9178	26.6244	26.5742	26.7953	27.1126	26.7677	26.6352	26.6806	26.7554	26.3401	26.6181	26.9766	26.9178	26.6244	26.5742	26.7953	27.1126	26.7677	26.6352	26.6806	KPNA2	UID1898
	0	0	0	29.7244	29.5865	29.5593	29.5415	29.8524	29.7014	29.2734	29.2403	29.1963	29.2799	29.2274	29.3086	29.7244	29.5865	29.5593	29.5415	29.8524	29.7014	29.2734	29.2403	29.1963	29.2799	29.2274	29.3086	DGKE	UID1900
	1	0	0	28.3628	28.2369	27.9648	28.1147	28.1738	28.0996	26.989	27.5516	27.0147	27.7998	27.8548	27.9005	28.3628	28.2369	27.9648	28.1147	28.1738	28.0996	26.989	27.5516	27.0147	27.7998	27.8548	27.9005	ARHGDIB	UID1902
	0	0	0	25.9825	25.5356	NA	25.761	NA	26.0719	25.5362	25.7574	26.0954	25.8124	NA	25.9623	25.9825	25.5356	24.4468	25.761	23.8206	26.0719	25.5362	25.7574	26.0954	25.8124	22.1283	25.9623	HNRNPF	UID1903
	0	0	0	27.3037	27.3544	27.5848	27.7354	27.6246	27.5709	28.0938	27.9774	28.2116	28.4984	28.4365	28.1005	27.3037	27.3544	27.5848	27.7354	27.6246	27.5709	28.0938	27.9774	28.2116	28.4984	28.4365	28.1005	MSH6	UID1904
	0	0	0	29.7613	29.7442	29.6483	29.8063	30.0963	29.9993	30.0856	30.0107	30.1383	30.1274	30.1136	30.0186	29.7613	29.7442	29.6483	29.8063	30.0963	29.9993	30.0856	30.0107	30.1383	30.1274	30.1136	30.0186	HK2	UID1906
	0	0	0	27.9916	27.6486	27.5789	27.8762	27.6651	27.6235	27.3694	27.533	26.7798	27.9394	27.6276	27.5576	27.9916	27.6486	27.5789	27.8762	27.6651	27.6235	27.3694	27.533	26.7798	27.9394	27.6276	27.5576	HK3	UID1907
	1	1	0	28.5698	28.7653	28.62	27.6455	27.3584	27.9182	27.6923	27.0174	27.2636	27.7179	27.9575	27.1082	28.5698	28.7653	28.62	27.6455	27.3584	27.9182	27.6923	27.0174	27.2636	27.7179	27.9575	27.1082	CAPZA1	UID1908
	0	0	0	30.2877	30.2414	30.1119	30.2393	30.3609	30.304	30.6479	30.606	30.4175	30.3919	30.6717	30.6939	30.2877	30.2414	30.1119	30.2393	30.3609	30.304	30.6479	30.606	30.4175	30.3919	30.6717	30.6939	SLC25A1	UID1909
	0	0	0	27.2533	27.4917	27.3587	27.227	27.4861	27.2343	26.8027	26.668	NA	27.1344	27.5222	26.3183	27.2533	27.4917	27.3587	27.227	27.4861	27.2343	26.8027	26.668	22.7217	27.1344	27.5222	26.3183	ACLY	UID1910
	0	0	0	28.6971	28.5952	28.5663	29.4921	29.4248	29.374	29.3578	28.8099	29.1678	29.5773	29.3599	29.0828	28.6971	28.5952	28.5663	29.4921	29.4248	29.374	29.3578	28.8099	29.1678	29.5773	29.3599	29.0828	SUCLG1	UID1911
	1	1	0	30.5856	30.6148	30.225	29.3985	29.2638	29.1692	27.3193	27.5073	27.4429	27.6788	27.6497	27.488	30.5856	30.6148	30.225	29.3985	29.2638	29.1692	27.3193	27.5073	27.4429	27.6788	27.6497	27.488	COPB1	UID1912
	1	0	0	31.4908	31.6182	31.5854	30.9682	30.8616	30.6063	29.8638	29.8352	29.8839	29.9629	29.6811	29.6029	31.4908	31.6182	31.5854	30.9682	30.8616	30.6063	29.8638	29.8352	29.8839	29.9629	29.6811	29.6029	COPA	UID1913
	0	0	0	24.9531	26.1537	25.6831	NA	26.5754	25.6403	25.9285	25.2875	25.7421	NA	25.5477	NA	24.9531	26.1537	25.6831	24.7424	26.5754	25.6403	25.9285	25.2875	25.7421	22.4713	25.5477	22.7838	CTSC	UID1914
	0	0	0	27.0759	27.1223	27.1112	27.1527	27.1959	27.2474	27.6097	26.8848	26.2015	27.1078	26.5223	26.431	27.0759	27.1223	27.1112	27.1527	27.1959	27.2474	27.6097	26.8848	26.2015	27.1078	26.5223	26.431	LIMK2	UID1915
	0	0	0	28.1865	28.1382	28.0797	28.4908	28.6747	28.7205	28.7995	28.6895	29.6266	30.2721	28.7732	28.9401	28.1865	28.1382	28.0797	28.4908	28.6747	28.7205	28.7995	28.6895	29.6266	30.2721	28.7732	28.9401	POLR2K	UID1916
	0	0	0	27.4402	27.4195	27.537	27.87	27.4428	27.3068	27.5266	27.4681	27.4495	27.6831	26.901	27.515	27.4402	27.4195	27.537	27.87	27.4428	27.3068	27.5266	27.4681	27.4495	27.6831	26.901	27.515	TTC3	UID1917
	0	0	0	26.4113	26.1766	26.1827	26.1792	26.0214	26.4578	25.7977	25.8618	25.8237	NA	26.5626	25.9962	26.4113	26.1766	26.1827	26.1792	26.0214	26.4578	25.7977	25.8618	25.8237	24.0874	26.5626	25.9962	SLC16A1	UID1918
	0	0	0	29.0071	NA	27.9761	28.4675	27.1475	27.5209	NA	27.7494	26.8623	26.5172	NA	27.5939	29.0071	23.12	27.9761	28.4675	27.1475	27.5209	24.1791	27.7494	26.8623	26.5172	24.2696	27.5939	SUB1	UID1919
	0	0	0	32.8047	32.2572	32.4105	32.6258	31.963	32.0978	31.8094	32.3442	31.9774	31.7158	32.0216	32.1395	32.8047	32.2572	32.4105	32.6258	31.963	32.0978	31.8094	32.3442	31.9774	31.7158	32.0216	32.1395	RARS	UID1920
	0	0	0	30.577	30.8128	30.5511	30.9752	31.053	31.0057	31.5437	31.4524	31.5124	31.3648	31.1938	31.4079	30.577	30.8128	30.5511	30.9752	31.053	31.0057	31.5437	31.4524	31.5124	31.3648	31.1938	31.4079	HIRA	UID1921
	0	0	0	25.9233	26.2776	26.381	26.7439	26.7253	26.9473	26.7348	26.385	26.3424	26.4545	26.6745	26.1834	25.9233	26.2776	26.381	26.7439	26.7253	26.9473	26.7348	26.385	26.3424	26.4545	26.6745	26.1834	ALDH18A1	UID1923
	0	0	0	28.4385	27.8147	27.9156	28.0123	27.8343	27.9752	27.7214	27.9143	27.905	28.0004	27.5619	27.5655	28.4385	27.8147	27.9156	28.0123	27.8343	27.9752	27.7214	27.9143	27.905	28.0004	27.5619	27.5655	NAPA	UID1924
	0	0	0	32.329	32.5535	32.6694	32.1209	32.3743	32.0138	32.3965	32.2086	32.2646	32.5285	32.49	32.3439	32.329	32.5535	32.6694	32.1209	32.3743	32.0138	32.3965	32.2086	32.2646	32.5285	32.49	32.3439	EIF5	UID1925
	0	0	0	27.0802	27.1351	26.9803	26.8439	27.6223	27.1221	26.6024	25.8402	26.5616	26.8763	26.7041	26.3109	27.0802	27.1351	26.9803	26.8439	27.6223	27.1221	26.6024	25.8402	26.5616	26.8763	26.7041	26.3109	PSMD4	UID1926
	0	0	0	28.9119	28.5896	28.6341	28.8995	28.4277	28.5627	28.3975	28.236	28.2456	28.7013	28.462	28.6361	28.9119	28.5896	28.6341	28.8995	28.4277	28.5627	28.3975	28.236	28.2456	28.7013	28.462	28.6361	VCP	UID1928
	-1	0	0	35.4965	35.5661	35.4771	36.2341	35.8888	35.9805	36.4958	37.0013	36.8207	35.9287	36.275	36.4999	35.4965	35.5661	35.4771	36.2341	35.8888	35.9805	36.4958	37.0013	36.8207	35.9287	36.275	36.4999	HADHB	UID1930
	0	0	0	29.1922	29.173	29.472	29.2665	29.5168	29.1268	29.2049	29.2114	28.8981	28.6719	29.3329	29.3303	29.1922	29.173	29.472	29.2665	29.5168	29.1268	29.2049	29.2114	28.8981	28.6719	29.3329	29.3303	NCKAP1L	UID1931
	0	0	0	26.7837	26.85	26.6943	26.8921	26.8327	26.9933	27.2937	27.1648	27.2154	27.8879	27.2021	27.1408	26.7837	26.85	26.6943	26.8921	26.8327	26.9933	27.2937	27.1648	27.2154	27.8879	27.2021	27.1408	MLLT10	UID1932
	0	0	0	28.5215	28.6647	28.7638	28.5953	29.0111	28.8045	29.055	28.9051	28.8873	29.4338	28.8714	28.7006	28.5215	28.6647	28.7638	28.5953	29.0111	28.8045	29.055	28.9051	28.8873	29.4338	28.8714	28.7006	MLLT6	UID1933
	0	0	0	26.8424	27.383	27.1716	26.3354	26.9406	26.9647	27.0959	26.7846	26.8795	26.9941	26.8277	26.4861	26.8424	27.383	27.1716	26.3354	26.9406	26.9647	27.0959	26.7846	26.8795	26.9941	26.8277	26.4861	ADAR	UID1934
	0	0	0	30.0614	29.8992	30.1634	30.9839	30.5618	30.1182	30.8013	30.9242	30.8239	30.6471	31.0297	30.9853	30.0614	29.8992	30.1634	30.9839	30.5618	30.1182	30.8013	30.9242	30.8239	30.6471	31.0297	30.9853	NHP2L1	UID1935
	0	0	0	28.7171	29.3334	29.1144	28.8197	29.6207	29.1613	28.8612	28.6308	28.6403	28.9457	29.0267	28.6668	28.7171	29.3334	29.1144	28.8197	29.6207	29.1613	28.8612	28.6308	28.6403	28.9457	29.0267	28.6668	ATP5J2	UID1937
	0	0	0	31.4299	31.5631	31.5262	31.5064	31.6096	31.5747	31.8272	31.4727	31.3853	31.5939	31.9115	31.8133	31.4299	31.5631	31.5262	31.5064	31.6096	31.5747	31.8272	31.4727	31.3853	31.5939	31.9115	31.8133	RRP1	UID1938
	0	0	0	31.8002	31.71	31.7191	31.4815	31.6161	31.4152	31.0437	31.0462	30.8295	31.0392	31.0567	30.9682	31.8002	31.71	31.7191	31.4815	31.6161	31.4152	31.0437	31.0462	30.8295	31.0392	31.0567	30.9682	MARS	UID1939
	0	0	0	26.3526	27.0295	26.7997	26.4491	27.321	27.351	27.4627	27.1539	27.4402	27.0616	27.2235	27.3426	26.3526	27.0295	26.7997	26.4491	27.321	27.351	27.4627	27.1539	27.4402	27.0616	27.2235	27.3426	MAZ	UID1940
	0	0	0	25.7874	27.8	27.3176	26.3389	28.1994	27.685	NA	NA	26.6675	27.4277	26.6266	NA	25.7874	27.8	27.3176	26.3389	28.1994	27.685	24.0131	23.8252	26.6675	27.4277	26.6266	21.8393	MP68;C14orf2	UID1942
	0	0	0	28.219	NA	28.2272	28.5562	28.5352	28.5186	29.3077	28.7771	28.7086	28.5268	28.3054	28.5458	28.219	25.1426	28.2272	28.5562	28.5352	28.5186	29.3077	28.7771	28.7086	28.5268	28.3054	28.5458	ATP5E;ATP5EP2	UID1943
	0	0	0	28.1243	29.0372	29.192	27.8204	29.1054	29.4444	29.3637	27.4164	28.3052	29.2943	28.1562	28.6962	28.1243	29.0372	29.192	27.8204	29.1054	29.4444	29.3637	27.4164	28.3052	29.2943	28.1562	28.6962	ATP5I	UID1944
	0	0	0	29.3001	28.5893	28.9672	29.6585	28.8399	29.1847	28.7099	29.6193	29.6252	29.1875	29.057	29.4411	29.3001	28.5893	28.9672	29.6585	28.8399	29.1847	28.7099	29.6193	29.6252	29.1875	29.057	29.4411	EIF6	UID1946
	0	0	0	25.8384	25.7913	26.0415	25.5922	26.0839	26.0086	25.3923	26.3257	25.7958	25.712	25.3662	25.6039	25.8384	25.7913	26.0415	25.5922	26.0839	26.0086	25.3923	26.3257	25.7958	25.712	25.3662	25.6039	PEX3	UID1947
	0	0	0	28.2137	28.2405	28.3434	28.4315	28.1251	28.1436	28.67	28.1707	28.2698	28.7987	28.2551	28.4224	28.2137	28.2405	28.3434	28.4315	28.1251	28.1436	28.67	28.1707	28.2698	28.7987	28.2551	28.4224	STX17	UID1948
	0	0	0	27.7421	27.762	27.6338	27.7225	27.7438	27.9748	27.8016	28.0017	27.7995	27.4027	27.833	27.6625	27.7421	27.762	27.6338	27.7225	27.7438	27.9748	27.8016	28.0017	27.7995	27.4027	27.833	27.6625	TMEM33	UID1949
	1	0	0	25.3847	24.8362	24.5935	NA	NA	24.6017	NA	NA	NA	NA	NA	NA	25.3847	24.8362	24.5935	24.7112	25.6623	24.6017	23.9959	23.0191	23.1939	23.1277	23.9424	23.769	NUP107	UID1950
	0	0	0	30.2356	30.3215	30.4814	30.335	30.5618	30.4407	30.4857	30.6049	30.8434	30.3284	30.5086	30.5822	30.2356	30.3215	30.4814	30.335	30.5618	30.4407	30.4857	30.6049	30.8434	30.3284	30.5086	30.5822	EEFSEC	UID1951
	0	0	0	25.6349	24.5495	24.8361	25.2318	24.9591	24.8657	25.1471	25.5167	25.6522	25.5919	25.5721	26.0362	25.6349	24.5495	24.8361	25.2318	24.9591	24.8657	25.1471	25.5167	25.6522	25.5919	25.5721	26.0362	ZNF121	UID1952
	-1	0	0	29.8339	29.4984	28.9962	29.5234	29.24	29.1777	31.6856	31.6847	31.4323	32.0507	31.7033	32.0403	29.8339	29.4984	28.9962	29.5234	29.24	29.1777	31.6856	31.6847	31.4323	32.0507	31.7033	32.0403	DEFA3;DEFA1	UID1953
	0	0	0	27.8234	28.0214	28.1816	27.8127	28.0394	28.2086	29.2131	28.022	29.0669	28.7911	28.8341	28.4387	27.8234	28.0214	28.1816	27.8127	28.0394	28.2086	29.2131	28.022	29.0669	28.7911	28.8341	28.4387	ARPC4;ARPC4-TTLL3	UID1954
	0	0	0	27.201	27.1256	26.6473	27.3248	26.9724	27.2665	27.1121	27.1173	27.0206	27.1292	27.0803	NA	27.201	27.1256	26.6473	27.3248	26.9724	27.2665	27.1121	27.1173	27.0206	27.1292	27.0803	23.3869	SEC61G	UID1955
	0	0	-1	28.0365	28.1533	28.4925	28.4884	28.5174	28.5894	28.0277	28.0462	27.7275	29.1614	29.1161	28.8617	28.0365	28.1533	28.4925	28.4884	28.5174	28.5894	28.0277	28.0462	27.7275	29.1614	29.1161	28.8617	TPI1	UID1956
	1	1	0	27.838	27.7035	27.929	26.5513	26.7145	26.11	NA	NA	NA	NA	NA	NA	27.838	27.7035	27.929	26.5513	26.7145	26.11	24.2379	23.9931	23.4783	23.5148	24.0634	24.0244	EIF3E	UID1957
	0	0	0	28.7609	28.7202	29.0096	28.1683	28.8238	28.8816	28.5244	27.898	27.873	28.9513	28.8784	28.1404	28.7609	28.7202	29.0096	28.1683	28.8238	28.8816	28.5244	27.898	27.873	28.9513	28.8784	28.1404	SEC61B	UID1958
	0	0	0	26.3598	26.7125	26.8972	26.8051	26.8187	26.9062	26.3321	26.3242	26.3946	26.0122	26.229	26.3189	26.3598	26.7125	26.8972	26.8051	26.8187	26.9062	26.3321	26.3242	26.3946	26.0122	26.229	26.3189	PTEN	UID1959
	0	0	0	29.9194	31.8903	31.2258	30.4372	32.0163	32.613	32.2149	30.1721	31.4192	32.2946	31.2321	30.1266	29.9194	31.8903	31.2258	30.4372	32.0163	32.613	32.2149	30.1721	31.4192	32.2946	31.2321	30.1266	ACTB	UID1961
	0	0	0	26.8419	26.9426	26.734	26.6491	26.6428	26.7402	26.327	26.0666	NA	NA	26.1729	NA	26.8419	26.9426	26.734	26.6491	26.6428	26.7402	26.327	26.0666	23.6505	22.9614	26.1729	24.0212	EIF4A1;EIF4A2	UID1962
	0	0	0	34.1986	34.2186	34.144	34.296	34.5031	34.3393	34.2531	33.9564	34.2546	34.7287	34.3633	33.9229	34.1986	34.2186	34.144	34.296	34.5031	34.3393	34.2531	33.9564	34.2546	34.7287	34.3633	33.9229	RPS20	UID1963
	0	0	0	27.3214	27.9189	27.628	27.149	27.3649	26.9684	27.0673	27.0769	26.9749	26.4398	27.0484	27.1714	27.3214	27.9189	27.628	27.149	27.3649	26.9684	27.0673	27.0769	26.9749	26.4398	27.0484	27.1714	CDC42	UID1965
	0	0	0	25.1744	25.5588	25.846	25.1658	25.4059	25.5316	25.8923	25.3492	25.5762	25.6993	25.193	24.8666	25.1744	25.5588	25.846	25.1658	25.4059	25.5316	25.8923	25.3492	25.5762	25.6993	25.193	24.8666	RAB8A	UID1967
	0	0	0	25.6468	25.9999	26.1714	26.1721	25.5538	26.2232	26.2911	25.7096	25.944	26.0907	26.4001	26.2374	25.6468	25.9999	26.1714	26.1721	25.5538	26.2232	26.2911	25.7096	25.944	26.0907	26.4001	26.2374	RAB10	UID1968
	-1	0	0	26.3341	25.8124	26.1181	26.8145	25.9625	26.1413	26.8925	27.4548	27.1477	27.7933	27.1689	27.5242	26.3341	25.8124	26.1181	26.8145	25.9625	26.1413	26.8925	27.4548	27.1477	27.7933	27.1689	27.5242	CXCR4	UID1969
	0	0	0	25.613	25.5827	25.1162	25.7374	25.7702	25.9356	25.3841	25.9252	25.891	25.5916	26.0228	25.4283	25.613	25.5827	25.1162	25.7374	25.7702	25.9356	25.3841	25.9252	25.891	25.5916	26.0228	25.4283	RAB14	UID1971
	0	0	0	25.8348	26.4739	26.2485	25.8423	25.838	26.1559	26.2576	25.4677	25.7192	26.8152	26.6429	26.077	25.8348	26.4739	26.2485	25.8423	25.838	26.1559	26.2576	25.4677	25.7192	26.8152	26.6429	26.077	ZC3H6	UID1972
	0	0	0	27.8098	28.0506	27.9078	28.3099	28.2421	28.3618	29.1354	28.5338	29.027	28.8633	28.9182	28.5782	27.8098	28.0506	27.9078	28.3099	28.2421	28.3618	29.1354	28.5338	29.027	28.8633	28.9182	28.5782	ACTR3	UID1973
	0	0	0	29.9943	30.1248	29.9249	30.0312	29.874	30.1994	30.4691	30.0655	30.4699	30.234	30.3477	30.0947	29.9943	30.1248	29.9249	30.0312	29.874	30.1994	30.4691	30.0655	30.4699	30.234	30.3477	30.0947	ACTR2	UID1974
	1	1	0	28.8794	30.4029	28.9441	27.8642	27.7397	28.2715	NA	25.2858	25.5487	24.9785	24.5923	24.5381	28.8794	30.4029	28.9441	27.8642	27.7397	28.2715	24.9169	25.2858	25.5487	24.9785	24.5923	24.5381	ACTR1A	UID1975
	0	0	0	27.6301	27.8167	27.6688	27.9379	27.9631	27.9098	27.4939	27.6039	27.6583	27.5654	27.6278	27.5423	27.6301	27.8167	27.6688	27.9379	27.9631	27.9098	27.4939	27.6039	27.6583	27.5654	27.6278	27.5423	ABCE1	UID1976
	0	0	0	36.833	36.9351	36.7363	37.2483	37.284	37.3139	37.4966	37.4327	37.5024	37.1751	37.3805	37.3795	36.833	36.9351	36.7363	37.2483	37.284	37.3139	37.4966	37.4327	37.5024	37.1751	37.3805	37.3795	RPS3A	UID1978
	-1	0	0	30.594	30.8608	30.4098	31.6668	31.27	31.2456	31.6902	32.0219	32.097	31.2376	31.3883	31.9071	30.594	30.8608	30.4098	31.6668	31.27	31.2456	31.6902	32.0219	32.097	31.2376	31.3883	31.9071	RPL26;RPL26L1	UID1979
	0	0	0	28.9179	28.5431	28.4167	29.2069	29.0819	29.0526	28.8334	28.8168	29.3432	28.8908	28.532	29.3086	28.9179	28.5431	28.4167	29.2069	29.0819	29.0526	28.8334	28.8168	29.3432	28.8908	28.532	29.3086	RPL15	UID1980
	0	0	0	27.4917	27.6538	27.5475	27.43	27.4352	26.8598	27.5583	26.9874	26.743	NA	27.3127	27.1924	27.4917	27.6538	27.5475	27.43	27.4352	26.8598	27.5583	26.9874	26.743	24.9549	27.3127	27.1924	B2M	UID1983
	0	0	0	28.16	28.2308	28.1527	28.0377	27.8592	27.9397	27.5696	27.8038	27.8058	27.8386	27.7666	27.6498	28.16	28.2308	28.1527	28.0377	27.8592	27.9397	27.5696	27.8038	27.8058	27.8386	27.7666	27.6498	HNRNPK	UID1986
	0	0	0	28.5996	27.8694	27.996	28.4099	28.1434	27.9666	27.4675	28.1262	27.3003	28.043	27.7853	27.2895	28.5996	27.8694	27.996	28.4099	28.1434	27.9666	27.4675	28.1262	27.3003	28.043	27.7853	27.2895	YWHAG	UID1987
	0	0	0	34.7306	34.8766	34.9867	34.6446	35.3134	35.3555	35.5045	35.1605	35.2915	35.3284	34.9809	34.8496	34.7306	34.8766	34.9867	34.6446	35.3134	35.3555	35.5045	35.1605	35.2915	35.3284	34.9809	34.8496	RPS7	UID1988
	0	0	0	27.5691	27.9084	27.4176	27.5719	27.5496	27.766	27.0607	27.3016	26.5588	27.1112	27.2762	27.3245	27.5691	27.9084	27.4176	27.5719	27.5496	27.766	27.0607	27.3016	26.5588	27.1112	27.2762	27.3245	PPP1CA	UID1989
	0	0	0	28.4321	28.8324	28.7667	27.857	28.5679	28.7983	28.2721	27.9903	28.0737	28.113	27.7174	27.6585	28.4321	28.8324	28.7667	27.857	28.5679	28.7983	28.2721	27.9903	28.0737	28.113	27.7174	27.6585	PPP1CB	UID1990
	1	0	0	28.6259	28.8274	28.5556	28.0567	28.4309	28.2493	27.5204	27.5673	27.5795	28.2266	27.5287	27.7647	28.6259	28.8274	28.5556	28.0567	28.4309	28.2493	27.5204	27.5673	27.5795	28.2266	27.5287	27.7647	PSMC1	UID1991
	0	0	0	27.7045	27.7776	27.6059	27.3984	27.1999	27.3882	27.37	26.928	26.9698	27.2447	26.8333	27.0902	27.7045	27.7776	27.6059	27.3984	27.1999	27.3882	27.37	26.928	26.9698	27.2447	26.8333	27.0902	PSMC5	UID1992
	-1	0	0	34.0454	34.1143	33.9221	34.5963	34.5446	34.2706	34.8869	35.3113	34.9238	34.677	35.0696	34.9465	34.0454	34.1143	33.9221	34.5963	34.5446	34.2706	34.8869	35.3113	34.9238	34.677	35.0696	34.9465	RPS8	UID1993
	0	0	0	32.1288	31.9601	31.8993	32.7632	32.0793	32.0333	32.4977	33.1641	32.8215	32.1448	32.2995	32.6114	32.1288	31.9601	31.8993	32.7632	32.0793	32.0333	32.4977	33.1641	32.8215	32.1448	32.2995	32.6114	RPS15A	UID1994
	0	0	0	35.2237	35.308	35.0738	35.6703	35.546	35.4958	35.7989	35.9623	35.9031	35.4301	35.9003	35.943	35.2237	35.308	35.0738	35.6703	35.546	35.4958	35.7989	35.9623	35.9031	35.4301	35.9003	35.943	RPS16	UID1995
	-1	0	0	31.8059	32.0814	31.8293	32.5102	32.1461	32.1295	32.9145	32.9988	32.8923	32.2877	32.4413	32.4972	31.8059	32.0814	31.8293	32.5102	32.1461	32.1295	32.9145	32.9988	32.8923	32.2877	32.4413	32.4972	RPS23	UID1996
	-1	0	0	34.5581	34.1338	33.8137	35.444	34.612	35.0007	35.057	35.8451	35.4618	34.3103	35.2278	35.7611	34.5581	34.1338	33.8137	35.444	34.612	35.0007	35.057	35.8451	35.4618	34.3103	35.2278	35.7611	RPS18	UID1997
	-1	-1	0	28.9137	29.5697	29.6472	30.143	30.2475	30.9266	30.5115	30.713	30.4447	29.7641	30.4779	30.6614	28.9137	29.5697	29.6472	30.143	30.2475	30.9266	30.5115	30.713	30.4447	29.7641	30.4779	30.6614	RPS29	UID1998
	-1	0	0	30.0831	30.1216	29.714	31.2055	30.6193	30.9247	31.0265	31.716	31.5084	30.3047	31.3852	31.5541	30.0831	30.1216	29.714	31.2055	30.6193	30.9247	31.0265	31.716	31.5084	30.3047	31.3852	31.5541	RPS13	UID1999
	0	0	0	35.4095	35.5122	35.1691	36.3151	35.8907	36.1462	36.1692	36.548	36.2866	35.6957	36.3446	36.4813	35.4095	35.5122	35.1691	36.3151	35.8907	36.1462	36.1692	36.548	36.2866	35.6957	36.3446	36.4813	RPS11	UID2000
	0	0	0	27.8576	28.2302	28.2432	27.5566	28.2128	27.9777	28.1477	27.7687	28.191	28.7872	27.9416	28.302	27.8576	28.2302	28.2432	27.5566	28.2128	27.9777	28.1477	27.7687	28.191	28.7872	27.9416	28.302	SNRPE	UID2001
	0	0	0	27.1825	26.6424	26.6218	27.2153	NA	27.1047	26.5787	27.0453	27.189	27.7177	NA	27.5484	27.1825	26.6424	26.6218	27.2153	24.6408	27.1047	26.5787	27.0453	27.189	27.7177	22.9021	27.5484	SNRPF	UID2002
	0	0	0	30.7564	30.7946	30.5882	31.1433	30.9068	30.9225	30.7445	31.2321	31.2055	31.4223	30.9814	31.3958	30.7564	30.7946	30.5882	31.1433	30.9068	30.9225	30.7445	31.2321	31.2055	31.4223	30.9814	31.3958	SNRPD2	UID2005
	0	0	0	28.0144	28.4314	28.0931	27.8019	28.1789	28.2077	28.3911	27.871	27.9663	28.5952	27.8749	28.0582	28.0144	28.4314	28.0931	27.8019	28.1789	28.2077	28.3911	27.871	27.9663	28.5952	27.8749	28.0582	SNRPD3	UID2006
	0	0	0	29.9212	29.9892	29.7287	30.14	29.8588	30.0174	29.7448	30.5456	29.9349	28.9848	29.9946	29.8926	29.9212	29.9892	29.7287	30.14	29.8588	30.0174	29.7448	30.5456	29.9349	28.9848	29.9946	29.8926	RPL7A	UID2009
	0	0	0	26.8728	27.4895	27.7457	27.2103	28.0484	27.732	27.7169	26.1895	27.1694	28.22	27.4823	26.3196	26.8728	27.4895	27.7457	27.2103	28.0484	27.732	27.7169	26.1895	27.1694	28.22	27.4823	26.3196	CNBP	UID2010
	-1	0	0	34.2641	34.2604	34.2592	35.1334	34.6373	34.6491	34.9286	35.5659	35.346	33.8996	35.2784	35.3964	34.2641	34.2604	34.2592	35.1334	34.6373	34.6491	34.9286	35.5659	35.346	33.8996	35.2784	35.3964	RPS4X	UID2011
	-1	0	0	33.7945	33.5898	33.4653	35.0878	33.8582	34.331	34.6944	35.3458	35.0185	34.385	34.7922	35.0636	33.7945	33.5898	33.4653	35.0878	33.8582	34.331	34.6944	35.3458	35.0185	34.385	34.7922	35.0636	RPL23A	UID2012
	0	0	0	35.1939	35.8261	35.3487	35.571	36.0069	36.1707	36.1243	35.837	35.7764	35.8334	35.7553	35.7115	35.1939	35.8261	35.3487	35.571	36.0069	36.1707	36.1243	35.837	35.7764	35.8334	35.7553	35.7115	RPS6	UID2013
	0	0	0	31.3262	30.645	30.6944	32.0044	31.1228	31.6802	31.5269	32.6734	31.9859	30.8926	31.8785	32.5272	31.3262	30.645	30.6944	32.0044	31.1228	31.6802	31.5269	32.6734	31.9859	30.8926	31.8785	32.5272	HIST1H4A	UID2014
	0	0	0	34.2498	34.4305	34.0639	34.8252	34.6651	34.8139	34.9424	35.3014	35.1124	34.3104	34.9088	35.1205	34.2498	34.4305	34.0639	34.8252	34.6651	34.8139	34.9424	35.3014	35.1124	34.3104	34.9088	35.1205	RPL23	UID2015
	0	0	0	31.3914	29.2782	29.9881	31.3063	30.2352	30.2196	32.0425	31.5379	31.2145	32.3896	32.9628	31.8786	31.3914	29.2782	29.9881	31.3063	30.2352	30.2196	32.0425	31.5379	31.2145	32.3896	32.9628	31.8786	RPS15	UID2017
	-1	0	0	32.551	32.6419	32.0969	33.1992	32.9206	33.1841	33.2308	33.8422	33.5391	32.609	33.1147	33.7887	32.551	32.6419	32.0969	33.1992	32.9206	33.1841	33.2308	33.8422	33.5391	32.609	33.1147	33.7887	RPS24	UID2018
	-1	0	0	34.659	34.2923	33.8215	35.4399	34.6628	34.9452	35.1998	36.0007	35.5999	34.5022	35.1941	35.8566	34.659	34.2923	33.8215	35.4399	34.6628	34.9452	35.1998	36.0007	35.5999	34.5022	35.1941	35.8566	RPS25	UID2019
	-1	0	0	30.5828	29.4105	29.5324	31.4767	30.1657	30.4155	30.8991	31.831	31.2261	30.066	30.8796	31.558	30.5828	29.4105	29.5324	31.4767	30.1657	30.4155	30.8991	31.831	31.2261	30.066	30.8796	31.558	RPS26;RPS26P11	UID2020
	0	0	0	28.0546	27.8841	28.0243	28.5539	28.2411	28.4433	28.1409	28.3841	28.1427	27.7979	28.0467	28.0805	28.0546	27.8841	28.0243	28.5539	28.2411	28.4433	28.1409	28.3841	28.1427	27.7979	28.0467	28.0805	RPS28	UID2021
	0	0	0	26.7849	27.2339	26.9502	27.3502	26.9222	26.738	26.8231	26.7561	27.1355	27.2639	26.9163	27.1538	26.7849	27.2339	26.9502	27.3502	26.9222	26.738	26.8231	26.7561	27.1355	27.2639	26.9163	27.1538	GNB1	UID2022
	0	0	0	29.1088	29.1096	29.2366	29.3021	29.3619	29.2999	29.7712	29.7992	29.3904	29.0096	29.7184	30.0341	29.1088	29.1096	29.2366	29.3021	29.3619	29.2999	29.7712	29.7992	29.3904	29.0096	29.7184	30.0341	POLR2L	UID2023
	0	0	0	28.7041	28.5599	28.6208	28.6522	28.3956	28.5219	28.452	28.5226	28.0148	28.7746	28.4445	28.4241	28.7041	28.5599	28.6208	28.6522	28.3956	28.5219	28.452	28.5226	28.0148	28.7746	28.4445	28.4241	GNB2	UID2025
	0	0	0	27.4976	27.3597	27.4787	27.8514	27.4087	27.3767	27.994	28.014	28.4464	27.2502	28.1524	27.8471	27.4976	27.3597	27.4787	27.8514	27.4087	27.3767	27.994	28.014	28.4464	27.2502	28.1524	27.8471	RPL30	UID2026
	0	0	0	32.7241	31.7357	31.8405	32.9365	32.0927	32.5661	32.3029	33.1372	33.0699	32.0152	33.0488	33.3787	32.7241	31.7357	31.8405	32.9365	32.0927	32.5661	32.3029	33.1372	33.0699	32.0152	33.0488	33.3787	RPL31	UID2027
	0	0	0	29.8981	30.4073	30.1234	30.4684	30.4851	30.1447	30.6356	30.8421	30.7287	30.2066	30.6504	30.2481	29.8981	30.4073	30.1234	30.4684	30.4851	30.1447	30.6356	30.8421	30.7287	30.2066	30.6504	30.2481	RPL10A	UID2028
	0	0	0	35.081	35.5044	35.673	34.9599	35.5049	35.4705	35.469	35.2144	35.2181	35.3299	35.1499	35.1315	35.081	35.5044	35.673	34.9599	35.5049	35.4705	35.469	35.2144	35.2181	35.3299	35.1499	35.1315	RPL11	UID2029
	-1	0	0	30.2972	30.4963	30.109	30.8548	30.819	31.2114	31.629	31.3803	31.4742	31.1663	31.7079	31.6868	30.2972	30.4963	30.109	30.8548	30.819	31.2114	31.629	31.3803	31.4742	31.1663	31.7079	31.6868	RPL8	UID2030
	0	0	0	32.3534	32.6577	32.524	32.4597	32.491	32.4046	31.9858	32.0794	31.7303	32.848	32.3012	32.3134	32.3534	32.6577	32.524	32.4597	32.491	32.4046	31.9858	32.0794	31.7303	32.848	32.3012	32.3134	PPIA	UID2031
	-1	0	0	32.2192	31.8466	31.667	33.0038	32.5546	32.7602	32.6951	33.1418	32.9412	31.6851	32.836	32.6902	32.2192	31.8466	31.667	33.0038	32.5546	32.7602	32.6951	33.1418	32.9412	31.6851	32.836	32.6902	RPS27A	UID2032
	0	0	0	24.6233	25.7739	NA	25.6068	26.2639	26.387	25.9488	26.374	26.8554	NA	25.4432	26.1753	24.6233	25.7739	24.8821	25.6068	26.2639	26.387	25.9488	26.374	26.8554	23.5504	25.4432	26.1753	UBA52	UID2033
	0	0	0	26.2157	26.2422	26.1912	26.5922	26.4088	26.3007	26.2819	26.3527	26.7698	26.9403	26.7749	26.9841	26.2157	26.2422	26.1912	26.5922	26.4088	26.3007	26.2819	26.3527	26.7698	26.9403	26.7749	26.9841	GRB2	UID2034
	0	0	0	26.3218	26.2759	26.1511	26.3066	26.6014	26.3919	26.6846	25.7731	25.9034	25.9159	26.3957	26.2871	26.3218	26.2759	26.1511	26.3066	26.6014	26.3919	26.6846	25.7731	25.9034	25.9159	26.3957	26.2871	TRA2B	UID2035
	0	0	0	26.2816	26.2245	25.6815	26.6071	25.6642	26.1103	26.3259	27.1837	27.1923	26.2635	26.604	27.6975	26.2816	26.2245	25.6815	26.6071	25.6642	26.1103	26.3259	27.1837	27.1923	26.2635	26.604	27.6975	AP2B1	UID2037
	0	0	0	29.6233	28.8495	28.9707	29.6966	28.7388	28.8461	28.6738	29.2208	28.8747	29.37	28.6853	28.8524	29.6233	28.8495	28.9707	29.6966	28.7388	28.8461	28.6738	29.2208	28.8747	29.37	28.6853	28.8524	YWHAZ	UID2038
	0	0	0	26.5925	26.0609	26.3955	26.5209	26.6469	26.3612	26.7225	27.2844	NA	25.4843	26.8223	27.1578	26.5925	26.0609	26.3955	26.5209	26.6469	26.3612	26.7225	27.2844	22.6511	25.4843	26.8223	27.1578	DYNLL1;DYNLL2	UID2040
	0	0	0	33.1243	32.8965	32.6326	33.6008	33.0607	33.0389	33.1328	33.9755	33.6268	32.7065	33.3095	33.6068	33.1243	32.8965	32.6326	33.6008	33.0607	33.0389	33.1328	33.9755	33.6268	32.7065	33.3095	33.6068	RPL38	UID2041
	0	0	0	28.727	29.1595	28.8743	28.952	29.0601	29.5296	29.6625	28.9761	29.6823	29.3365	28.395	28.5106	28.727	29.1595	28.8743	28.952	29.0601	29.5296	29.6625	28.9761	29.6823	29.3365	28.395	28.5106	RPS21	UID2042
	0	0	0	30.2348	30.214	29.9942	30.5635	30.6374	30.508	30.1574	30.1277	30.1467	30.0097	30.3273	30.2071	30.2348	30.214	29.9942	30.5635	30.6374	30.508	30.1574	30.1277	30.1467	30.0097	30.3273	30.2071	GNB2L1	UID2043
	-1	0	0	NA	NA	NA	26.513	NA	NA	26.3727	26.6127	26.7086	26.3426	26.8582	26.4486	24.3806	25.4904	23.8598	26.513	23.853	23.9572	26.3727	26.6127	26.7086	26.3426	26.8582	26.4486	CSNK2B;CSNK2B-LY6G5B-1181;CSNK2B-LY6G5B--991	UID2047
	0	0	0	31.7975	33.0063	33.0436	32.0259	32.8126	33.2938	32.9819	32.2182	32.7812	31.5641	32.5568	32.3183	31.7975	33.0063	33.0436	32.0259	32.8126	33.2938	32.9819	32.2182	32.7812	31.5641	32.5568	32.3183	ACTA1;ACTC1;ACTG2;ACTA2	UID2048
	0	0	0	32.8297	33.2299	33.0777	32.5791	32.9411	32.9146	32.6298	32.3761	32.6347	32.3701	32.5064	32.6278	32.8297	33.2299	33.0777	32.5791	32.9411	32.9146	32.6298	32.3761	32.6347	32.3701	32.5064	32.6278	EEF1A1P5;EEF1A1	UID2049
	0	0	0	30.7053	30.6092	30.4348	30.4215	30.28	30.164	30.4596	30.4428	30.2658	30.7803	30.7505	30.6295	30.7053	30.6092	30.4348	30.4215	30.28	30.164	30.4596	30.4428	30.2658	30.7803	30.7505	30.6295	TUBA4A	UID2051
	0	0	0	29.6924	30.3702	30.5933	29.7301	30.5468	30.3328	30.0859	29.4135	29.6857	29.7701	29.917	29.4983	29.6924	30.3702	30.5933	29.7301	30.5468	30.3328	30.0859	29.4135	29.6857	29.7701	29.917	29.4983	TUBB4B	UID2052
	0	0	0	25.1461	25.8404	25.1005	27.3719	25.6134	25.8295	26.5536	27.8604	NA	28.7411	27.9286	27.6268	25.1461	25.8404	25.1005	27.3719	25.6134	25.8295	26.5536	27.8604	24.4612	28.7411	27.9286	27.6268	HIST1H3A;HIST2H3A;HIST3H3;H3F3C	UID2053
	0	0	0	30.6392	30.966	30.6987	30.9803	31.1213	31.2107	31.0488	31.0333	30.9007	30.6396	30.7448	30.8568	30.6392	30.966	30.6987	30.9803	31.1213	31.2107	31.0488	31.0333	30.9007	30.6396	30.7448	30.8568	NOP14	UID2054
	1	0	0	26.9387	27.3883	27.1454	26.4713	26.1367	27.2415	NA	NA	NA	NA	NA	NA	26.9387	27.3883	27.1454	26.4713	26.1367	27.2415	23.8724	25.0707	24.0956	23.2213	23.77	23.3071	IGBP1	UID2055
	0	0	0	28.0282	27.222	27.6254	27.604	27.3925	27.476	27.2276	27.6378	27.4092	28.2931	27.9264	27.6546	28.0282	27.222	27.6254	27.604	27.3925	27.476	27.2276	27.6378	27.4092	28.2931	27.9264	27.6546	RPP38	UID2057
	0	0	0	28.5851	28.5641	28.9302	28.7998	29.0966	29.0163	28.5864	28.9853	29.0962	28.7758	28.7377	28.3139	28.5851	28.5641	28.9302	28.7998	29.0966	29.0163	28.5864	28.9853	29.0962	28.7758	28.7377	28.3139	PIP4K2B	UID2059
	0	0	0	25.0945	NA	NA	NA	NA	NA	NA	NA	NA	25.439	25.7816	25.0816	25.0945	23.9538	23.6302	23.3058	24.017	25.3736	24.1859	23.5252	23.6685	25.439	25.7816	25.0816	SRPK2	UID2060
	1	0	0	33.3322	33.5494	33.4239	32.9316	32.6422	32.5245	28.3366	28.3465	28.4132	29.4951	28.8749	28.3059	33.3322	33.5494	33.4239	32.9316	32.6422	32.5245	28.3366	28.3465	28.4132	29.4951	28.8749	28.3059	CCT2	UID2062
	0	0	0	27.3493	26.7053	26.5669	27.5359	26.9918	26.7652	26.6978	27.261	26.8674	26.0971	27.2746	27.2046	27.3493	26.7053	26.5669	27.5359	26.9918	26.7652	26.6978	27.261	26.8674	26.0971	27.2746	27.2046	RAE1	UID2063
	1	0	0	28.244	27.6042	28.1875	26.3729	26.844	26.4488	NA	NA	24.3661	25.5897	NA	NA	28.244	27.6042	28.1875	26.3729	26.844	26.4488	23.0276	23.1282	24.3661	25.5897	24.2311	23.0713	GSTO1	UID2064
	0	0	0	34.1364	34.0965	34.0818	34.943	34.7269	34.6189	34.7174	34.9769	34.8253	34.6159	34.8643	34.8572	34.1364	34.0965	34.0818	34.943	34.7269	34.6189	34.7174	34.9769	34.8253	34.6159	34.8643	34.8572	PRKDC	UID2065
	0	0	0	26.1196	26.108	26.6882	26.2135	26.3963	26.3929	26.2007	NA	26.4591	26.5614	26.8229	26.0447	26.1196	26.108	26.6882	26.2135	26.3963	26.3929	26.2007	23.4331	26.4591	26.5614	26.8229	26.0447	MRPS11	UID2070
	0	0	0	26.0739	26.8191	26.7727	27.1905	27.223	26.8367	27.1623	27.1092	27.3446	26.6491	26.9119	27.4876	26.0739	26.8191	26.7727	27.1905	27.223	26.8367	27.1623	27.1092	27.3446	26.6491	26.9119	27.4876	MRPS15	UID2071
	0	0	0	26.9674	27.4078	27.0635	27.2227	27.6135	27.8046	27.5733	27.5026	27.4926	27.6349	28.0989	27.7811	26.9674	27.4078	27.0635	27.2227	27.6135	27.8046	27.5733	27.5026	27.4926	27.6349	28.0989	27.7811	MRPS21	UID2072
	0	0	0	33.2724	33.5766	33.5516	33.9129	34.0107	33.7561	34.0285	34.0489	34.0913	33.3713	33.5412	33.4809	33.2724	33.5766	33.5516	33.9129	34.0107	33.7561	34.0285	34.0489	34.0913	33.3713	33.5412	33.4809	LACTB	UID2074
	0	0	0	28.3216	28.6606	28.3098	28.9904	28.6858	29.2087	29.3568	28.974	29.3552	28.8691	29.1596	29.0505	28.3216	28.6606	28.3098	28.9904	28.6858	29.2087	29.3568	28.974	29.3552	28.8691	29.1596	29.0505	RPL24	UID2075
	0	0	0	29.5261	29.2523	29.3803	29.5397	29.6258	29.5923	29.2395	29.2255	29.3513	29.2764	28.8803	29.1137	29.5261	29.2523	29.3803	29.5397	29.6258	29.5923	29.2395	29.2255	29.3513	29.2764	28.8803	29.1137	SMAD3	UID2076
	0	0	0	29.5687	29.895	30.0219	29.3362	29.6704	29.6016	30.0766	29.7254	29.6129	29.6086	29.9874	29.4926	29.5687	29.895	30.0219	29.3362	29.6704	29.6016	30.0766	29.7254	29.6129	29.6086	29.9874	29.4926	RHOG	UID2077
	0	0	0	27.7927	27.2898	27.5841	27.8152	27.5331	27.863	27.5444	27.9042	27.6644	27.6244	27.208	27.2217	27.7927	27.2898	27.5841	27.8152	27.5331	27.863	27.5444	27.9042	27.6644	27.6244	27.208	27.2217	SRSF3	UID2078
	0	0	0	24.8189	24.8523	24.4551	NA	NA	NA	NA	NA	NA	NA	NA	NA	24.8189	24.8523	24.4551	24.7419	23.8021	23.9464	23.6616	24.7482	22.6871	24.4157	22.2376	24.4369	MPP1	UID2081
	0	0	0	32.6901	32.1462	32.5401	32.3654	32.1325	32.4108	32.1547	32.6861	32.7744	32.1585	32.6464	32.8239	32.6901	32.1462	32.5401	32.3654	32.1325	32.4108	32.1547	32.6861	32.7744	32.1585	32.6464	32.8239	TFAM	UID2082
	0	0	0	27.8033	28.0016	27.9832	28.1529	28.2941	28.4544	27.6732	27.7135	27.9727	28.2795	27.9041	27.6882	27.8033	28.0016	27.9832	28.1529	28.2941	28.4544	27.6732	27.7135	27.9727	28.2795	27.9041	27.6882	GTF2B	UID2084
	0	0	0	31.1302	31.0842	31.0792	31.1789	31.2147	31.3309	31.3464	31.31	31.3449	30.892	31.1753	31.2266	31.1302	31.0842	31.0792	31.1789	31.2147	31.3309	31.3464	31.31	31.3449	30.892	31.1753	31.2266	CDK5	UID2085
	1	0	0	27.98	27.4113	27.1368	25.7489	25.5655	NA	25.7867	NA	NA	NA	25.8206	25.6966	27.98	27.4113	27.1368	25.7489	25.5655	23.5904	25.7867	24.8942	23.708	23.4165	25.8206	25.6966	NFKB2	UID2086
	1	1	0	29.4282	29.9977	29.3734	25.8626	26.9229	25.9139	24.6416	23.6468	21.4505	25.3032	NA	NA	29.4282	29.9977	29.3734	25.8626	26.9229	25.9139	24.6416	23.6468	21.4505	25.3032	24.1959	22.5616	PLCB2	UID2088
	0	0	0	28.7639	29.1663	28.9294	28.5497	29.136	28.9401	28.8306	27.9335	28.4954	29.1415	28.9961	28.2394	28.7639	29.1663	28.9294	28.5497	29.136	28.9401	28.8306	27.9335	28.4954	29.1415	28.9961	28.2394	HNRNPU	UID2089
	0	0	0	26.0487	26.3474	26.2766	NA	26.1301	26.0903	26.1058	25.8232	NA	26.2533	26.0573	25.8847	26.0487	26.3474	26.2766	22.7826	26.1301	26.0903	26.1058	25.8232	22.8094	26.2533	26.0573	25.8847	IRF9	UID2090
	1	0	0	28.54	28.356	28.3818	27.2602	26.3915	27.1368	25.5437	24.263	25.7111	25.5811	25.2411	NA	28.54	28.356	28.3818	27.2602	26.3915	27.1368	25.5437	24.263	25.7111	25.5811	25.2411	23.7212	SPTBN1	UID2091
	0	0	0	28.9418	29.0177	28.7602	29.056	29.0849	29.2683	29.7358	29.3787	29.4232	29.2651	29.0415	29.4279	28.9418	29.0177	28.7602	29.056	29.0849	29.2683	29.7358	29.3787	29.4232	29.2651	29.0415	29.4279	RUNX1	UID2092
	1	1	0	27.6479	28.1285	27.2571	26.1786	NA	NA	NA	NA	NA	NA	NA	NA	27.6479	28.1285	27.2571	26.1786	24.6125	24.4792	23.666	23.8238	23.267	24.6302	22.7361	25.2207	AMPD3	UID2093
	1	0	0	27.3403	27.5392	27.6805	27.3091	26.7525	26.6917	NA	25.8866	25.3393	26.0317	26.1421	25.7226	27.3403	27.5392	27.6805	27.3091	26.7525	26.6917	22.9969	25.8866	25.3393	26.0317	26.1421	25.7226	CAP1	UID2094
	1	0	0	26.0856	25.3884	24.57	24.2202	24.1899	25.5269	22.9744	NA	23.4442	NA	NA	NA	26.0856	25.3884	24.57	24.2202	24.1899	25.5269	22.9744	23.0923	23.4442	23.678	23.5652	22.6175	SLC7A5	UID2095
	0	0	0	25.0161	25.0003	25.5629	24.9121	25.1166	25.2236	25.1573	24.7666	24.8412	25.4816	24.8168	NA	25.0161	25.0003	25.5629	24.9121	25.1166	25.2236	25.1573	24.7666	24.8412	25.4816	24.8168	24.4723	EXOSC10	UID2097
	0	0	0	32.2698	32.4458	32.3856	32.3902	32.6029	32.4935	32.2531	32.2438	32.2399	32.4283	32.3918	32.2123	32.2698	32.4458	32.3856	32.3902	32.6029	32.4935	32.2531	32.2438	32.2399	32.4283	32.3918	32.2123	PFKP	UID2099
	-1	0	0	26.7189	26.7407	26.5561	27.1761	26.7433	27.1498	27.936	27.6937	28.0437	27.501	27.561	27.4844	26.7189	26.7407	26.5561	27.1761	26.7433	27.1498	27.936	27.6937	28.0437	27.501	27.561	27.4844	XPC	UID2100
	0	0	0	30.367	30.252	30.1635	30.7928	30.6993	30.8022	30.9979	31.16	31.1189	31.1328	30.8949	31.177	30.367	30.252	30.1635	30.7928	30.6993	30.8022	30.9979	31.16	31.1189	31.1328	30.8949	31.177	AKAP17A	UID2102
	0	0	0	25.6428	25.8804	25.3764	NA	25.8888	26.0533	25.9086	25.4432	25.3947	25.4991	25.5617	25.2504	25.6428	25.8804	25.3764	24.343	25.8888	26.0533	25.9086	25.4432	25.3947	25.4991	25.5617	25.2504	BDH1	UID2104
	0	0	0	28.9085	29.2831	29.372	29.402	29.8338	29.8457	30.1153	29.4533	29.8932	29.9482	29.7024	29.3124	28.9085	29.2831	29.372	29.402	29.8338	29.8457	30.1153	29.4533	29.8932	29.9482	29.7024	29.3124	RPL6	UID2109
	0	0	0	29.3309	29.2093	29.1366	29.4974	29.5781	29.6611	29.3896	29.5475	29.3199	29.4702	29.5455	29.8182	29.3309	29.2093	29.1366	29.4974	29.5781	29.6611	29.3896	29.5475	29.3199	29.4702	29.5455	29.8182	SLC25A11	UID2111
	0	0	0	25.6713	NA	26.7839	25.951	25.7185	25.7839	26.5489	27.0327	26.6862	25.977	26.421	26.1259	25.6713	24.4204	26.7839	25.951	25.7185	25.7839	26.5489	27.0327	26.6862	25.977	26.421	26.1259	GNA12	UID2113
	0	0	0	30.4129	30.7478	30.9734	31.028	31.0664	30.8639	30.8585	30.9631	30.7121	30.5412	30.8029	30.7936	30.4129	30.7478	30.9734	31.028	31.0664	30.8639	30.8585	30.9631	30.7121	30.5412	30.8029	30.7936	TNFAIP2	UID2114
	0	0	0	30.3311	30.1109	30.0276	30.5339	30.496	30.4372	30.3516	30.4699	30.381	30.3386	30.5067	30.7141	30.3311	30.1109	30.0276	30.5339	30.496	30.4372	30.3516	30.4699	30.381	30.3386	30.5067	30.7141	ERCC6	UID2115
	0	0	0	27.2804	27.487	27.2516	26.6728	27.3388	26.8439	27.0839	27.2597	27.1372	27.7203	27.4502	27.54	27.2804	27.487	27.2516	26.6728	27.3388	26.8439	27.0839	27.2597	27.1372	27.7203	27.4502	27.54	GBE1	UID2118
	0	0	0	23.9659	24.7258	NA	23.7255	24.5305	NA	NA	23.6113	24.2736	24.4183	24.0172	24.0408	23.9659	24.7258	23.9186	23.7255	24.5305	24.2233	23.6066	23.6113	24.2736	24.4183	24.0172	24.0408	NOTCH2	UID2120
	0	0	0	26.6581	26.2935	26.1325	26.4832	26.1869	25.7653	26.0687	26.2275	25.9254	26.6728	25.7338	25.86	26.6581	26.2935	26.1325	26.4832	26.1869	25.7653	26.0687	26.2275	25.9254	26.6728	25.7338	25.86	YWHAH	UID2122
	1	0	0	30.5877	30.477	30.3194	29.7571	29.7091	29.8936	28.8969	28.6441	28.7121	28.6755	28.7775	28.7728	30.5877	30.477	30.3194	29.7571	29.7091	29.8936	28.8969	28.6441	28.7121	28.6755	28.7775	28.7728	PTPN12	UID2123
	0	0	0	26.871	27.4224	27.3537	26.8901	27.756	27.9126	27.3107	27.1828	27.0261	27.1746	NA	NA	26.871	27.4224	27.3537	26.8901	27.756	27.9126	27.3107	27.1828	27.0261	27.1746	23.6271	23.9686	SRSF11	UID2125
	0	0	0	28.7962	29.1122	29.205	28.8906	29.2262	29.2058	29.0116	28.7642	28.9216	29.3411	28.9697	28.7495	28.7962	29.1122	29.205	28.8906	29.2262	29.2058	29.0116	28.7642	28.9216	29.3411	28.9697	28.7495	PRKCD	UID2126
	0	0	0	29.507	29.4884	29.6365	29.9352	29.9521	29.6836	29.7326	29.7607	29.7625	29.8568	29.9258	29.9234	29.507	29.4884	29.6365	29.9352	29.9521	29.6836	29.7326	29.7607	29.7625	29.8568	29.9258	29.9234	RNASEL	UID2127
	0	0	0	24.0655	24.8269	24.4674	NA	24.6215	NA	24.8499	24.6883	24.5261	NA	24.5941	NA	24.0655	24.8269	24.4674	24.8918	24.6215	24.1984	24.8499	24.6883	24.5261	22.4767	24.5941	23.8861	FPGS	UID2128
	0	0	0	29.4902	29.5087	29.9114	29.646	29.9352	29.5417	29.7477	29.7576	29.6849	29.7212	29.6584	29.3401	29.4902	29.5087	29.9114	29.646	29.9352	29.5417	29.7477	29.7576	29.6849	29.7212	29.6584	29.3401	BCAR2;TRERF1	UID2129
	1	0	0	27.4179	27.3401	27.3226	25.724	26.6479	25.6442	NA	NA	NA	NA	NA	NA	27.4179	27.3401	27.3226	25.724	26.6479	25.6442	24.3287	23.4457	23.6479	24.4253	22.5787	24.5771	PTPN11	UID2130
	0	0	0	28.7079	28.7148	28.436	28.6735	28.7356	28.7206	28.18	28.4934	28.414	28.5963	28.6244	28.2178	28.7079	28.7148	28.436	28.6735	28.7356	28.7206	28.18	28.4934	28.414	28.5963	28.6244	28.2178	BTK	UID2131
	0	0	0	27.3297	27.7379	27.5324	27.2642	27.5827	27.6342	27.5097	27.3849	27.2899	27.5975	27.5667	27.3983	27.3297	27.7379	27.5324	27.2642	27.5827	27.6342	27.5097	27.3849	27.2899	27.5975	27.5667	27.3983	GFPT1	UID2133
	0	0	0	NA	NA	NA	NA	NA	24.4018	24.973	24.3897	24.4209	24.5194	NA	24.4751	23.369	24.5856	24.8436	24.1708	24.5956	24.4018	24.973	24.3897	24.4209	24.5194	23.6047	24.4751	APLP2	UID2134
	0	0	0	28.4986	28.3992	28.3948	28.5307	28.9114	28.8748	28.983	29.0827	29.171	30.0112	29.3289	29.4938	28.4986	28.3992	28.3948	28.5307	28.9114	28.8748	28.983	29.0827	29.171	30.0112	29.3289	29.4938	RING1	UID2135
	1	0	0	27.2056	26.3249	26.6737	26.3822	26.2276	26.1384	NA	NA	NA	25.4565	NA	NA	27.2056	26.3249	26.6737	26.3822	26.2276	26.1384	23.5841	23.4422	25.371	25.4565	22.2532	21.9605	FMR1	UID2136
	0	0	0	28.2338	28.0357	28.3487	28.3704	28.418	28.5485	27.6851	27.9225	27.7218	28.1751	27.541	27.4255	28.2338	28.0357	28.3487	28.3704	28.418	28.5485	27.6851	27.9225	27.7218	28.1751	27.541	27.4255	PRDX1	UID2137
	0	0	0	28.2683	27.4213	27.6898	28.4391	26.9669	27.5904	28.0463	28.5734	28.2564	28.0206	27.4681	28.2674	28.2683	27.4213	27.6898	28.4391	26.9669	27.5904	28.0463	28.5734	28.2564	28.0206	27.4681	28.2674	C1QBP	UID2138
	-1	0	0	31.6659	31.098	30.9536	32.8232	31.7089	32.1437	32.1212	32.9799	32.64	32.2282	32.9166	33.1969	31.6659	31.098	30.9536	32.8232	31.7089	32.1437	32.1212	32.9799	32.64	32.2282	32.9166	33.1969	CKAP4	UID2139
	0	0	0	26.8458	26.6367	26.1944	26.456	26.5158	26.7905	26.1558	26.0716	26.2497	26.2438	26.2314	25.8457	26.8458	26.6367	26.1944	26.456	26.5158	26.7905	26.1558	26.0716	26.2497	26.2438	26.2314	25.8457	KHDRBS1	UID2140
	0	0	0	26.8326	26.9096	27.1006	26.5397	27.0175	26.6823	26.4097	NA	26.0198	26.5419	25.9825	25.6222	26.8326	26.9096	27.1006	26.5397	27.0175	26.6823	26.4097	23.4224	26.0198	26.5419	25.9825	25.6222	DHX9	UID2143
	1	1	0	26.0309	25.8289	26.0179	24.9825	NA	NA	NA	NA	NA	NA	NA	NA	26.0309	25.8289	26.0179	24.9825	24.5747	23.8816	24.1747	24.1491	22.7876	23.8677	24.8687	24.3407	GOLGA3	UID2144
	0	0	0	26.8252	25.7957	26.2047	26.5097	26.4257	NA	NA	NA	NA	25.42	NA	NA	26.8252	25.7957	26.2047	26.5097	26.4257	24.0859	23.8618	23.3362	25.043	25.42	22.4249	24.792	LGALS3BP	UID2145
	0	0	0	24.1702	24.5241	24.2124	NA	24.1831	24.7517	24.1791	23.9068	NA	24.1119	23.974	24.1926	24.1702	24.5241	24.2124	24.0748	24.1831	24.7517	24.1791	23.9068	24.3617	24.1119	23.974	24.1926	PPID	UID2147
	0	0	0	25.528	NA	25.3199	24.8814	25.4399	25.0346	25.7242	25.6941	25.4102	25.728	25.773	25.743	25.528	23.236	25.3199	24.8814	25.4399	25.0346	25.7242	25.6941	25.4102	25.728	25.773	25.743	SPIRE1	UID2149
	0	0	0	31.2326	31.3082	31.4732	31.243	31.4557	31.32	31.4119	31.5116	31.2485	31.7377	31.4299	31.4995	31.2326	31.3082	31.4732	31.243	31.4557	31.32	31.4119	31.5116	31.2485	31.7377	31.4299	31.4995	SLFN5	UID2150
	1	1	0	28.6372	27.9972	27.5644	26.2692	NA	26.2703	NA	NA	NA	NA	NA	NA	28.6372	27.9972	27.5644	26.2692	23.54	26.2703	24.6518	23.5075	23.7837	23.5397	24.1634	24.0573	VAC14	UID2152
	0	0	0	28.5847	28.5424	28.3736	28.3362	28.378	28.3811	28.6789	28.4785	28.4763	28.6302	28.4365	28.5937	28.5847	28.5424	28.3736	28.3362	28.378	28.3811	28.6789	28.4785	28.4763	28.6302	28.4365	28.5937	NSUN2	UID2153
	0	0	0	28.5451	28.0344	27.7849	28.9474	27.7912	28.0403	28.3541	29.5629	28.7382	29.105	28.5525	28.7867	28.5451	28.0344	27.7849	28.9474	27.7912	28.0403	28.3541	29.5629	28.7382	29.105	28.5525	28.7867	RBBP4	UID2154
	1	1	0	28.7967	29.11	28.7978	27.0667	27.1711	27.7653	NA	NA	NA	NA	NA	NA	28.7967	29.11	28.7978	27.0667	27.1711	27.7653	22.6046	23.3184	24.1745	22.9489	24.0756	24.0066	AHNAK	UID2156
	0	0	0	26.8948	26.1081	25.8098	26.8201	26.0641	26.512	26.0498	26.915	26.6557	26.4699	26.4278	26.6687	26.8948	26.1081	25.8098	26.8201	26.0641	26.512	26.0498	26.915	26.6557	26.4699	26.4278	26.6687	MGAT2	UID2157
	0	0	0	25.6283	25.9452	26.3266	NA	26.3202	26.2641	NA	26.2972	26.4965	26.3697	25.721	26.2856	25.6283	25.9452	26.3266	24.6604	26.3202	26.2641	23.3836	26.2972	26.4965	26.3697	25.721	26.2856	GALNT2	UID2158
	0	0	0	28.8006	28.5329	28.8039	28.2575	28.2814	28.2493	28.5667	28.6169	28.7781	28.6947	28.8243	28.7465	28.8006	28.5329	28.8039	28.2575	28.2814	28.2493	28.5667	28.6169	28.7781	28.6947	28.8243	28.7465	CPSF1	UID2160
	0	0	0	25.6721	25.9779	25.6123	25.4972	25.5777	25.9629	26.0533	25.4124	NA	26.1654	NA	25.3951	25.6721	25.9779	25.6123	25.4972	25.5777	25.9629	26.0533	25.4124	23.7344	26.1654	25.2519	25.3951	SREBF2	UID2162
	0	0	0	27.1129	26.2013	26.6803	27.2125	26.4694	26.6348	26.9138	27.5748	27.3539	27.3714	27.5569	27.6482	27.1129	26.2013	26.6803	27.2125	26.4694	26.6348	26.9138	27.5748	27.3539	27.3714	27.5569	27.6482	TBL3	UID2163
	0	0	0	31.108	31.1162	31.3698	30.7281	31.3813	31.0556	31.6081	31.5676	31.4085	31.9839	31.8576	31.6968	31.108	31.1162	31.3698	30.7281	31.3813	31.0556	31.6081	31.5676	31.4085	31.9839	31.8576	31.6968	GTF3C1	UID2164
	0	0	0	29.3029	29.0106	29.1701	29.733	29.4853	29.0567	28.6783	29.447	29.1658	28.7991	29.1613	29.1793	29.3029	29.0106	29.1701	29.733	29.4853	29.0567	28.6783	29.447	29.1658	28.7991	29.1613	29.1793	ASPH	UID2165
	0	0	0	27.5582	27.6013	27.7752	28.2939	28.2556	27.9173	27.9832	27.683	28.2132	27.746	27.9969	27.5943	27.5582	27.6013	27.7752	28.2939	28.2556	27.9173	27.9832	27.683	28.2132	27.746	27.9969	27.5943	TFCP2	UID2166
	0	0	0	33.3123	33.1407	33.2618	33.5118	33.5049	33.4164	33.0451	33.1247	32.9676	33.1603	32.9636	33.0948	33.3123	33.1407	33.2618	33.5118	33.5049	33.4164	33.0451	33.1247	32.9676	33.1603	32.9636	33.0948	AKAP13	UID2167
	0	0	0	28.9245	28.3931	28.6321	28.7652	28.6688	28.5839	29.1802	29.0312	29.1059	29.1309	29.1992	29.3679	28.9245	28.3931	28.6321	28.7652	28.6688	28.5839	29.1802	29.0312	29.1059	29.1309	29.1992	29.3679	SMARCB1	UID2168
	0	0	0	NA	25.9338	25.8412	25.9445	NA	26.5041	26.5331	25.6453	25.8496	26.3413	26.453	25.8548	24.3634	25.9338	25.8412	25.9445	22.9688	26.5041	26.5331	25.6453	25.8496	26.3413	26.453	25.8548	BPTF	UID2169
	0	0	0	24.8587	24.7311	25.1969	25.3247	NA	25.399	24.7121	25.1032	24.4754	24.8288	NA	24.8948	24.8587	24.7311	25.1969	25.3247	24.3004	25.399	24.7121	25.1032	24.4754	24.8288	24.232	24.8948	STX4	UID2170
	0	0	0	26.0402	NA	26.3649	26.443	26.7045	26.4062	26.5405	26.3274	26.4771	26.8845	26.3666	26.2491	26.0402	24.835	26.3649	26.443	26.7045	26.4062	26.5405	26.3274	26.4771	26.8845	26.3666	26.2491	SFSWAP	UID2171
	0	0	0	NA	26.5878	27.3273	25.929	26.9736	27.0793	26.5522	NA	26.2617	26.8234	27.016	26.2679	23.3965	26.5878	27.3273	25.929	26.9736	27.0793	26.5522	24.3922	26.2617	26.8234	27.016	26.2679	CHD3	UID2172
	0	0	0	26.5436	25.8351	25.893	26.2971	26.3369	26.2003	25.8227	26.0747	25.8394	26.6109	26.9946	26.6216	26.5436	25.8351	25.893	26.2971	26.3369	26.2003	25.8227	26.0747	25.8394	26.6109	26.9946	26.6216	SF3A3	UID2173
	0	0	0	30.9205	30.7662	30.657	30.9764	30.3117	30.4943	30.6062	30.74	30.5568	30.3229	30.3301	30.472	30.9205	30.7662	30.657	30.9764	30.3117	30.4943	30.6062	30.74	30.5568	30.3229	30.3301	30.472	AIMP1	UID2174
	0	0	0	26.1664	26.3901	26.4113	25.9796	26.0986	26.0868	25.4999	25.0038	25.8285	24.8889	26.1129	25.3917	26.1664	26.3901	26.4113	25.9796	26.0986	26.0868	25.4999	25.0038	25.8285	24.8889	26.1129	25.3917	ILF3	UID2175
	1	0	0	26.9887	27.4374	27.4514	27.4822	27.2718	28.2257	26.241	25.9871	26.2766	25.9749	25.3224	26.0965	26.9887	27.4374	27.4514	27.4822	27.2718	28.2257	26.241	25.9871	26.2766	25.9749	25.3224	26.0965	PTPN13	UID2176
	0	0	0	25.5464	25.3224	24.8874	25.8463	25.7561	25.8046	NA	25.8949	25.72	25.4862	25.8661	25.8561	25.5464	25.3224	24.8874	25.8463	25.7561	25.8046	22.886	25.8949	25.72	25.4862	25.8661	25.8561	TRAP1	UID2177
	0	0	0	30.8392	30.8209	30.759	31.1453	31.1632	31.1683	31.5359	31.5575	31.5462	31.6575	31.1086	31.5683	30.8392	30.8209	30.759	31.1453	31.1632	31.1683	31.5359	31.5575	31.5462	31.6575	31.1086	31.5683	TAF10	UID2179
	1	0	0	26.1471	26.0296	25.9252	25.5245	NA	25.1316	NA	NA	NA	25.7306	25.6243	NA	26.1471	26.0296	25.9252	25.5245	23.8255	25.1316	23.4679	23.9139	23.0422	25.7306	25.6243	22.6108	NFX1	UID2181
	-1	0	0	26.2839	26.673	26.0285	27.0859	27.7201	27.0993	27.4547	27.5125	27.8707	27.1035	26.1782	26.9774	26.2839	26.673	26.0285	27.0859	27.7201	27.0993	27.4547	27.5125	27.8707	27.1035	26.1782	26.9774	ECH1	UID2182
	1	1	0	30.691	30.9178	30.4955	28.8733	28.5088	28.7481	27.877	27.1436	26.6417	27.8006	27.8365	27.8941	30.691	30.9178	30.4955	28.8733	28.5088	28.7481	27.877	27.1436	26.6417	27.8006	27.8365	27.8941	STK4	UID2183
	0	0	0	29.0341	28.8908	28.894	28.6187	28.4513	28.0815	28.506	28.4032	28.5266	28.7656	28.6169	28.5281	29.0341	28.8908	28.894	28.6187	28.4513	28.0815	28.506	28.4032	28.5266	28.7656	28.6169	28.5281	FLII	UID2184
	0	0	0	NA	NA	NA	24.8412	NA	NA	NA	NA	25.0207	24.9141	24.9663	24.9798	22.9237	24.3175	24.167	24.8412	23.9554	22.7309	22.7559	22.5343	25.0207	24.9141	24.9663	24.9798	MRPL28	UID2185
	0	0	0	36.2549	36.158	36.1208	36.9701	36.4184	36.5465	36.3089	36.8478	36.6299	35.6438	36.2798	36.5445	36.2549	36.158	36.1208	36.9701	36.4184	36.5465	36.3089	36.8478	36.6299	35.6438	36.2798	36.5445	ACACA	UID2186
	1	1	0	28.4375	27.6014	27.6782	25.5508	NA	NA	NA	NA	NA	NA	NA	NA	28.4375	27.6014	27.6782	25.5508	24.5794	23.9339	23.7333	24.22	24.0157	22.6696	25.1198	23.4638	LCP2	UID2187
	0	0	0	27.0226	27.2822	27.0379	27.0331	27.0652	27.1734	26.5633	27.6512	27.3634	28.4461	27.0464	26.4967	27.0226	27.2822	27.0379	27.0331	27.0652	27.1734	26.5633	27.6512	27.3634	28.4461	27.0464	26.4967	CHAF1A	UID2188
	0	0	0	27.0533	26.6665	26.3809	26.3228	26.2341	26.3754	26.98	27.2919	26.8833	27.1111	26.1425	27.0888	27.0533	26.6665	26.3809	26.3228	26.2341	26.3754	26.98	27.2919	26.8833	27.1111	26.1425	27.0888	CHAF1B	UID2189
	0	0	0	24.8447	25.2872	NA	25.196	25.7381	25.3766	NA	NA	25.0172	24.9488	25.7713	24.7863	24.8447	25.2872	24.6648	25.196	25.7381	25.3766	23.5281	23.9197	25.0172	24.9488	25.7713	24.7863	TRAF3	UID2190
	0	0	0	32.5706	32.5638	32.5797	32.3585	32.7568	32.7391	32.7318	32.4278	32.4116	32.9649	32.669	32.3712	32.5706	32.5638	32.5797	32.3585	32.7568	32.7391	32.7318	32.4278	32.4116	32.9649	32.669	32.3712	IK	UID2192
	1	0	0	27.4946	27.7268	27.897	27.1	27.4393	26.9285	26.4099	NA	NA	26.6583	26.321	26.2753	27.4946	27.7268	27.897	27.1	27.4393	26.9285	26.4099	22.5621	23.8461	26.6583	26.321	26.2753	PRKAA1	UID2194
	0	0	0	31.5504	31.3862	31.5563	30.8777	30.9792	31.0371	30.6669	30.8775	30.538	31.1177	30.6868	30.7503	31.5504	31.3862	31.5563	30.8777	30.9792	31.0371	30.6669	30.8775	30.538	31.1177	30.6868	30.7503	PPFIA1	UID2195
	0	0	0	31.0598	30.9111	31.334	30.9112	31.1339	30.9244	30.9594	31.1355	30.7963	31.0468	31.114	31.1861	31.0598	30.9111	31.334	30.9112	31.1339	30.9244	30.9594	31.1355	30.7963	31.0468	31.114	31.1861	EIF2B5	UID2197
	0	0	0	28.1628	28.0153	27.8163	28.4372	27.9763	27.9549	28.4257	28.0547	27.8817	28.7598	27.9714	28.3819	28.1628	28.0153	27.8163	28.4372	27.9763	27.9549	28.4257	28.0547	27.8817	28.7598	27.9714	28.3819	TARDBP;TDP43	UID2198
	0	0	0	25.4984	25.3675	25.3902	NA	NA	26.0758	25.791	NA	25.3066	26.1976	25.5142	25.3473	25.4984	25.3675	25.3902	23.7017	23.5853	26.0758	25.791	22.6974	25.3066	26.1976	25.5142	25.3473	HNRNPA0	UID2199
	0	0	0	30.9673	30.7658	30.8107	30.5537	30.3326	30.6139	30.16	30.1179	29.9989	30.1459	29.8903	30.1635	30.9673	30.7658	30.8107	30.5537	30.3326	30.6139	30.16	30.1179	29.9989	30.1459	29.8903	30.1635	AIMP2	UID2201
	1	0	0	28.3552	28.3441	27.6579	26.9708	26.7412	27.2049	NA	NA	NA	26.6701	NA	26.6468	28.3552	28.3441	27.6579	26.9708	26.7412	27.2049	24.793	24.0224	23.7575	26.6701	23.711	26.6468	PAK2	UID2202
	0	0	0	28.6489	28.7281	29.0352	28.6416	28.8155	28.1286	29.1424	28.5472	29.1434	29.37	29.0794	28.874	28.6489	28.7281	29.0352	28.6416	28.8155	28.1286	29.1424	28.5472	29.1434	29.37	29.0794	28.874	CBX3	UID2203
	0	0	0	28.9123	28.7	28.7367	28.3361	28.7292	28.7431	28.476	28.4357	28.3101	28.483	28.3798	28.2615	28.9123	28.7	28.7367	28.3361	28.7292	28.7431	28.476	28.4357	28.3101	28.483	28.3798	28.2615	STX5	UID2205
	0	0	0	29.8871	29.7953	29.5956	30.3702	29.9927	30.2047	30.1892	30.4596	30.3989	30.1774	30.005	30.3572	29.8871	29.7953	29.5956	30.3702	29.9927	30.2047	30.1892	30.4596	30.3989	30.1774	30.005	30.3572	DDX10	UID2207
	0	0	0	26.9391	26.7837	26.8436	26.5531	27.28	26.8264	26.575	26.8889	26.4925	26.9485	26.4573	26.8011	26.9391	26.7837	26.8436	26.5531	27.28	26.8264	26.575	26.8889	26.4925	26.9485	26.4573	26.8011	SLA	UID2208
	0	0	0	27.8326	27.8011	27.5823	27.9442	27.6816	27.3604	28.0686	28.3386	27.7909	28.4277	28.3095	28.2957	27.8326	27.8011	27.5823	27.9442	27.6816	27.3604	28.0686	28.3386	27.7909	28.4277	28.3095	28.2957	TRIM28	UID2209
	1	0	0	28.7681	28.341	28.2353	27.173	27.234	27.6079	26.0689	25.9089	25.8646	26.3332	24.6485	25.9345	28.7681	28.341	28.2353	27.173	27.234	27.6079	26.0689	25.9089	25.8646	26.3332	24.6485	25.9345	G3BP1	UID2210
	0	0	0	NA	NA	NA	NA	NA	NA	23.4322	23.038	23.4086	NA	23.1462	23.2809	24.1422	23.3541	24.789	23.3916	23.1931	23.9148	23.4322	23.038	23.4086	23.8996	23.1462	23.2809	ATM	UID2211
	1	1	0	30.7478	30.7312	30.5836	28.1763	28.1555	28.18	26.2753	26.2632	26.6442	26.981	26.7511	26.6209	30.7478	30.7312	30.5836	28.1763	28.1555	28.18	26.2753	26.2632	26.6442	26.981	26.7511	26.6209	IFIT5	UID2212
	1	0	0	28.0121	27.6518	27.3629	26.7789	26.4231	26.2598	NA	NA	25.6059	27.0973	NA	26.4797	28.0121	27.6518	27.3629	26.7789	26.4231	26.2598	23.687	22.4596	25.6059	27.0973	23.8995	26.4797	EIF3I	UID2213
	0	0	0	27.3772	27.7143	27.5643	27.4108	28.1479	27.848	27.8545	27.545	27.657	27.7657	27.4158	27.5865	27.3772	27.7143	27.5643	27.4108	28.1479	27.848	27.8545	27.545	27.657	27.7657	27.4158	27.5865	CTBP1	UID2214
	0	0	0	24.8224	24.2638	24.0484	NA	NA	NA	NA	NA	NA	NA	NA	NA	24.8224	24.2638	24.0484	23.9089	23.512	23.7181	23.2887	22.9058	24.2217	23.886	23.8098	23.118	PDE3B	UID2215
	0	0	0	30.4364	30.5982	30.5924	30.8222	31.1114	30.999	31.0466	30.8261	30.8053	30.6809	31.0495	30.8683	30.4364	30.5982	30.5924	30.8222	31.1114	30.999	31.0466	30.8261	30.8053	30.6809	31.0495	30.8683	PLD1	UID2216
	1	0	0	27.7264	28.1488	28.1035	26.9928	26.9071	27.073	NA	NA	NA	25.7795	25.9177	NA	27.7264	28.1488	28.1035	26.9928	26.9071	27.073	23.3763	22.7766	23.7412	25.7795	25.9177	23.6276	DYNC1I2	UID2217
	0	0	0	26.1055	25.8961	26.1934	26.2992	26.1841	26.1598	NA	26.3499	26.3341	26.679	26.7831	26.3628	26.1055	25.8961	26.1934	26.2992	26.1841	26.1598	24.8934	26.3499	26.3341	26.679	26.7831	26.3628	NNT	UID2218
	0	0	0	25.6835	25.2918	26.2789	26.0956	26.8284	26.0872	26.3959	26.4733	26.213	27.1984	26.6553	26.1515	25.6835	25.2918	26.2789	26.0956	26.8284	26.0872	26.3959	26.4733	26.213	27.1984	26.6553	26.1515	PPIG	UID2219
	0	0	0	26.3531	27.0329	27.3919	26.6165	27.5605	27.4653	NA	26.8436	27.1393	27.4223	NA	26.287	26.3531	27.0329	27.3919	26.6165	27.5605	27.4653	23.7309	26.8436	27.1393	27.4223	24.5549	26.287	SF3B2	UID2221
	1	1	0	28.9302	28.5274	28.4481	25.0035	26.015	26.1758	NA	NA	NA	NA	NA	NA	28.9302	28.5274	28.4481	25.0035	26.015	26.1758	23.8097	23.6714	23.9584	24.2802	23.5758	24.0453	PDAP1	UID2222
	0	0	0	34.4682	34.2923	34.2833	34.6271	34.5668	34.6518	34.8379	35.0011	34.8624	34.4481	34.4569	34.801	34.4682	34.2923	34.2833	34.6271	34.5668	34.6518	34.8379	35.0011	34.8624	34.4481	34.4569	34.801	MYO9B	UID2223
	1	0	0	28.9493	27.6665	28	27.0932	26.6748	26.3559	NA	25.6183	25.6303	26.446	24.8017	25.8772	28.9493	27.6665	28	27.0932	26.6748	26.3559	23.6389	25.6183	25.6303	26.446	24.8017	25.8772	ROCK1	UID2224
	1	1	0	27.7285	28.3814	27.6632	26.7204	25.4772	26.6603	26.0586	26.2397	26.0105	26.5139	26.4381	25.6211	27.7285	28.3814	27.6632	26.7204	25.4772	26.6603	26.0586	26.2397	26.0105	26.5139	26.4381	25.6211	NFATC2	UID2225
	1	1	0	27.388	25.4686	25.161	24.3103	NA	NA	NA	NA	NA	NA	23.8961	23.7457	27.388	25.4686	25.161	24.3103	22.6958	23.8622	24.4118	23.3053	23.5933	23.9897	23.8961	23.7457	PICALM	UID2226
	0	0	0	31.9431	31.945	31.8722	31.7278	31.9969	32.1139	32.1346	31.7496	31.8072	31.9263	31.8393	31.8092	31.9431	31.945	31.8722	31.7278	31.9969	32.1139	32.1346	31.7496	31.8072	31.9263	31.8393	31.8092	SQSTM1	UID2227
	0	0	0	27.2965	27.2231	27.4802	27.5176	28.1251	27.2156	27.4757	27.3191	27.6568	28.0946	27.9863	27.5662	27.2965	27.2231	27.4802	27.5176	28.1251	27.2156	27.4757	27.3191	27.6568	28.0946	27.9863	27.5662	MED21	UID2228
	0	0	0	31.9149	32.1053	32.4286	32.1256	32.6972	32.481	32.4272	32.2813	32.4674	32.7498	32.8588	32.4809	31.9149	32.1053	32.4286	32.1256	32.6972	32.481	32.4272	32.2813	32.4674	32.7498	32.8588	32.4809	PRPF4B	UID2229
	0	0	0	27.0556	27.237	26.8843	26.9204	27.2183	26.8881	27.135	27.4898	27.1161	27.7331	27.1922	26.8976	27.0556	27.237	26.8843	26.9204	27.2183	26.8881	27.135	27.4898	27.1161	27.7331	27.1922	26.8976	PIN1	UID2230
	0	0	0	29.7304	28.6214	29.1184	29.3444	28.9816	28.9065	29.3999	29.7124	29.5774	29.4303	29.8162	29.7769	29.7304	28.6214	29.1184	29.3444	28.9816	28.9065	29.3999	29.7124	29.5774	29.4303	29.8162	29.7769	HDAC1	UID2234
	1	0	0	30.4119	29.8942	29.6863	28.768	28.2208	28.5968	NA	NA	NA	27.8387	NA	27.0431	30.4119	29.8942	29.6863	28.768	28.2208	28.5968	23.1597	23.3724	24.7228	27.8387	24.0088	27.0431	DCTN2	UID2235
	0	0	0	31.1519	31.1001	31.5134	30.9043	31.3793	31.3465	31.1738	30.8645	30.8089	31.5458	31.2507	31.049	31.1519	31.1001	31.5134	30.9043	31.3793	31.3465	31.1738	30.8645	30.8089	31.5458	31.2507	31.049	SNW1	UID2236
	0	0	0	29.7415	29.6116	29.8592	29.2402	29.3843	29.4162	29.6942	29.3094	29.4271	29.8575	29.3649	29.3113	29.7415	29.6116	29.8592	29.2402	29.3843	29.4162	29.6942	29.3094	29.4271	29.8575	29.3649	29.3113	DGKZ	UID2237
	0	0	0	25.55	25.6992	25.8189	25.7106	25.9017	26.3587	NA	25.9546	NA	25.2611	25.4669	25.7175	25.55	25.6992	25.8189	25.7106	25.9017	26.3587	23.7518	25.9546	23.1306	25.2611	25.4669	25.7175	IQGAP2	UID2238
	1	0	0	27.5435	28.022	27.6168	27.046	25.419	26.5538	25.4096	24.1377	24.8852	26.7549	NA	24.8899	27.5435	28.022	27.6168	27.046	25.419	26.5538	25.4096	24.1377	24.8852	26.7549	23.6379	24.8899	STIM1	UID2239
	1	1	0	28.5725	30.6355	29.8822	25.7423	25.9209	25.5869	23.263	23.6463	23.4682	NA	NA	22.5135	28.5725	30.6355	29.8822	25.7423	25.9209	25.5869	23.263	23.6463	23.4682	23.3111	24.3536	22.5135	SNX1	UID2241
	0	0	0	26.4832	26.08	NA	25.8977	26.5375	25.5498	26.4697	26.3813	26.2013	27.1872	26.3612	26.6894	26.4832	26.08	26.1845	25.8977	26.5375	25.5498	26.4697	26.3813	26.2013	27.1872	26.3612	26.6894	KRR1	UID2242
	0	0	0	NA	26.1704	26.4362	27.1331	26.4088	26.0089	26.7418	26.5178	26.4836	26.7568	26.8624	26.323	23.4133	26.1704	26.4362	27.1331	26.4088	26.0089	26.7418	26.5178	26.4836	26.7568	26.8624	26.323	PWP1	UID2244
	0	0	0	29.034	28.6192	28.9952	28.9362	28.5622	28.6793	28.7787	29.5468	29.2449	28.566	29.4619	29.4169	29.034	28.6192	28.9952	28.9362	28.5622	28.6793	28.7787	29.5468	29.2449	28.566	29.4619	29.4169	MOGS	UID2246
	0	0	0	27.1708	27.9285	26.9403	27.0857	27.4634	27.7353	26.7923	25.927	26.6675	27.2602	26.8137	NA	27.1708	27.9285	26.9403	27.0857	27.4634	27.7353	26.7923	25.927	26.6675	27.2602	26.8137	23.998	LAMB3	UID2247
	0	0	0	25.592	26.7132	26.1805	26.6313	26.9392	26.5739	27.03	27.2591	26.9512	26.1528	26.8409	26.7068	25.592	26.7132	26.1805	26.6313	26.9392	26.5739	27.03	27.2591	26.9512	26.1528	26.8409	26.7068	RUNX3	UID2248
	0	0	0	26.4778	26.6206	26.4952	26.5858	27.0253	26.6348	27.6857	26.3924	27.118	27.3864	27.2925	26.598	26.4778	26.6206	26.4952	26.5858	27.0253	26.6348	27.6857	26.3924	27.118	27.3864	27.2925	26.598	NCOA4	UID2249
	0	0	0	31.8511	32.0756	32.0276	32.1245	32.094	32.232	32.3292	32.3178	32.2179	31.7583	32.2304	32.3024	31.8511	32.0756	32.0276	32.1245	32.094	32.232	32.3292	32.3178	32.2179	31.7583	32.2304	32.3024	GNL2	UID2251
	1	0	0	26.1459	25.3409	25.3348	24.8063	NA	NA	NA	NA	24.8327	24.5935	NA	24.5738	26.1459	25.3409	25.3348	24.8063	24.0956	23.7153	23.3279	23.6205	24.8327	24.5935	24.3741	24.5738	EXOSC2	UID2253
	1	1	0	29.0823	29.3811	29.46	27.5362	27.5502	28.0096	24.6759	25.7025	25.915	25.6673	26.2858	25.8374	29.0823	29.3811	29.46	27.5362	27.5502	28.0096	24.6759	25.7025	25.915	25.6673	26.2858	25.8374	SNTB1	UID2254
	0	0	0	30.5795	30.9394	31.0593	31.1605	31.2647	31.0113	31.2619	31.228	31.1221	31.2591	31.3846	31.2815	30.5795	30.9394	31.0593	31.1605	31.2647	31.0113	31.2619	31.228	31.1221	31.2591	31.3846	31.2815	GTF2H2C;GTF2H2	UID2255
	0	0	0	26.5948	27.2478	27.1211	26.2071	27.3046	26.9274	27.0466	26.272	26.7363	27.5437	26.4558	26.1218	26.5948	27.2478	27.1211	26.2071	27.3046	26.9274	27.0466	26.272	26.7363	27.5437	26.4558	26.1218	BYSL	UID2256
	0	0	0	26.8728	26.0437	26.8921	27.1711	26.8399	26.869	26.6134	27.3158	27.0568	26.9117	27.048	27.067	26.8728	26.0437	26.8921	27.1711	26.8399	26.869	26.6134	27.3158	27.0568	26.9117	27.048	27.067	CUX1	UID2258
	0	0	0	28.2002	28.2372	28.532	28.8784	28.8259	29.1792	29.2162	28.9095	29.4333	28.5897	28.7575	28.9188	28.2002	28.2372	28.532	28.8784	28.8259	29.1792	29.2162	28.9095	29.4333	28.5897	28.7575	28.9188	CBFB	UID2259
	0	0	0	27.606	27.4294	27.8971	27.3651	27.5236	27.2816	26.7806	27.1523	27.0187	28.2142	27.5849	26.8189	27.606	27.4294	27.8971	27.3651	27.5236	27.2816	26.7806	27.1523	27.0187	28.2142	27.5849	26.8189	CDK13	UID2260
	1	1	0	27.7766	27.9108	28.0319	NA	NA	26.8677	NA	NA	NA	NA	NA	NA	27.7766	27.9108	28.0319	23.0141	25.0615	26.8677	22.0908	23.527	23.159	24.0748	23.7196	24.2367	IL16	UID2261
	1	1	0	30.106	29.0958	29.5297	27.1002	25.7841	26.8924	NA	23.8847	NA	24.5355	NA	NA	30.106	29.0958	29.5297	27.1002	25.7841	26.8924	23.9235	23.8847	23.6382	24.5355	23.6072	22.4559	CKAP5	UID2262
	0	0	0	25.1116	NA	24.58	25.4008	26.0864	25.42	25.1585	NA	24.9713	26.2787	25.123	24.9547	25.1116	24.0139	24.58	25.4008	26.0864	25.42	25.1585	23.3722	24.9713	26.2787	25.123	24.9547	COTL1	UID2263
	0	0	0	26.0518	25.8435	26.3809	25.8506	25.766	NA	25.5986	25.9632	25.3665	26.6357	26.0174	26.1562	26.0518	25.8435	26.3809	25.8506	25.766	24.2544	25.5986	25.9632	25.3665	26.6357	26.0174	26.1562	HNRNPD	UID2264
	0	0	0	31.294	31.4827	31.2209	31.5342	31.4422	31.6754	31.8056	31.9374	31.7515	31.666	31.5875	31.8666	31.294	31.4827	31.2209	31.5342	31.4422	31.6754	31.8056	31.9374	31.7515	31.666	31.5875	31.8666	BOP1	UID2265
	0	0	0	28.8258	29.1968	28.987	29.1853	29.2595	29.2591	29.3199	28.9791	29.0876	29.4234	29.3772	29.2877	28.8258	29.1968	28.987	29.1853	29.2595	29.2591	29.3199	28.9791	29.0876	29.4234	29.3772	29.2877	TRIM14	UID2267
	0	0	0	28.8522	28.5316	28.4258	28.5517	28.1078	28.2387	28.8833	28.981	28.8917	28.7897	28.9512	28.7702	28.8522	28.5316	28.4258	28.5517	28.1078	28.2387	28.8833	28.981	28.8917	28.7897	28.9512	28.7702	KEAP1	UID2268
	0	0	0	27.2447	27.5625	27.7191	27.5294	27.9572	27.6687	27.7794	27.4504	27.8477	28.1101	27.836	27.5461	27.2447	27.5625	27.7191	27.5294	27.9572	27.6687	27.7794	27.4504	27.8477	28.1101	27.836	27.5461	DHX34	UID2269
	1	0	0	30.8039	30.7737	30.5224	28.5973	29.0635	28.8946	26.3153	27.7331	24.1575	26.7572	26.1827	25.7275	30.8039	30.7737	30.5224	28.5973	29.0635	28.8946	26.3153	27.7331	24.1575	26.7572	26.1827	25.7275	EIF3A	UID2271
	1	1	0	30.4263	28.6131	28.403	27.4654	25.3176	25.9077	23.6402	NA	22.3028	23.4865	24.3509	24.1035	30.4263	28.6131	28.403	27.4654	25.3176	25.9077	23.6402	24.6929	22.3028	23.4865	24.3509	24.1035	UBAP2L	UID2272
	1	1	0	29.7903	29.8243	29.6988	28.4819	28.2815	28.5193	27.1402	27.3027	27.0722	27.5292	27.2946	27.2884	29.7903	29.8243	29.6988	28.4819	28.2815	28.5193	27.1402	27.3027	27.0722	27.5292	27.2946	27.2884	GIT2	UID2273
	1	1	0	28.5186	28.763	28.7491	26.9084	26.8585	26.9125	25.4044	25.4494	24.6493	25.1216	25.0743	24.4074	28.5186	28.763	28.7491	26.9084	26.8585	26.9125	25.4044	25.4494	24.6493	25.1216	25.0743	24.4074	IKBKE	UID2274
	0	0	0	24.9118	25.6515	24.794	NA	25.1837	25.281	24.4028	24.5278	NA	24.5717	25.2997	NA	24.9118	25.6515	24.794	23.8347	25.1837	25.281	24.4028	24.5278	23.2329	24.5717	25.2997	23.6816	TTLL12	UID2275
	1	1	0	31.3744	31.3576	31.0651	29.855	29.8133	29.6067	27.7073	27.842	27.5063	28.6246	27.9753	28.3953	31.3744	31.3576	31.0651	29.855	29.8133	29.6067	27.7073	27.842	27.5063	28.6246	27.9753	28.3953	DYNC1H1	UID2276
	0	0	0	28.1262	28.2926	27.888	27.7601	28.359	28.4537	28.8496	28.4985	28.7264	28.8706	28.8567	28.9622	28.1262	28.2926	27.888	27.7601	28.359	28.4537	28.8496	28.4985	28.7264	28.8706	28.8567	28.9622	NPAT	UID2277
	0	0	0	30.3771	29.9248	30.2552	30.382	30.1011	29.6656	30.0999	30.3937	30.3533	29.9705	30.1062	30.4143	30.3771	29.9248	30.2552	30.382	30.1011	29.6656	30.0999	30.3937	30.3533	29.9705	30.1062	30.4143	EIF2B1	UID2278
	0	0	0	28.1016	28.0157	28.1224	28.6206	28.4134	28.5857	28.0248	28.1147	28.0966	28.2065	27.7579	28.0949	28.1016	28.0157	28.1224	28.6206	28.4134	28.5857	28.0248	28.1147	28.0966	28.2065	27.7579	28.0949	RCN2	UID2279
	1	0	0	30.536	30.3714	30.3126	29.7796	29.552	29.4852	29.4086	29.274	29.4776	29.3718	29.4545	29.2909	30.536	30.3714	30.3126	29.7796	29.552	29.4852	29.4086	29.274	29.4776	29.3718	29.4545	29.2909	TRIM25	UID2280
	1	1	0	30.1283	30.3002	29.9369	27.971	28.276	28.668	27.1359	26.7756	26.7986	27.694	27.0533	27.1603	30.1283	30.3002	29.9369	27.971	28.276	28.668	27.1359	26.7756	26.7986	27.694	27.0533	27.1603	PTK2B	UID2281
	0	0	0	29.6139	29.5054	29.4896	29.506	29.6359	29.519	29.3153	29.1421	29.1839	29.703	29.3926	29.2936	29.6139	29.5054	29.4896	29.506	29.6359	29.519	29.3153	29.1421	29.1839	29.703	29.3926	29.2936	FKBP8	UID2282
	0	0	0	31.0923	31.3638	31.4734	31.3738	31.4072	31.3597	31.6857	31.2684	31.3158	31.4424	31.5824	31.5319	31.0923	31.3638	31.4734	31.3738	31.4072	31.3597	31.6857	31.2684	31.3158	31.4424	31.5824	31.5319	FRG1	UID2283
	0	0	0	26.9107	27.2956	26.8691	27.3289	27.5456	27.6544	27.3624	27.3853	27.5045	27.3895	26.7727	27.0844	26.9107	27.2956	26.8691	27.3289	27.5456	27.6544	27.3624	27.3853	27.5045	27.3895	26.7727	27.0844	GALNT3	UID2285
	0	0	0	31.4661	31.8638	31.7934	31.3101	31.7386	31.599	31.3956	31.2338	31.2679	31.6807	31.3106	31.1439	31.4661	31.8638	31.7934	31.3101	31.7386	31.599	31.3956	31.2338	31.2679	31.6807	31.3106	31.1439	RBM39	UID2287
	0	0	0	25.1565	NA	25.5444	25.3924	NA	25.2188	25.6177	25.4517	25.5062	24.6086	25.3659	25.1433	25.1565	24.5704	25.5444	25.3924	23.7879	25.2188	25.6177	25.4517	25.5062	24.6086	25.3659	25.1433	PDIA5	UID2288
	0	0	0	27.0406	27.4584	27.6719	27.25	27.7811	27.9327	27.8559	27.5424	27.3999	27.2782	27.546	27.7367	27.0406	27.4584	27.6719	27.25	27.7811	27.9327	27.8559	27.5424	27.3999	27.2782	27.546	27.7367	PRPSAP1	UID2289
	1	0	0	29.4215	29.6406	29.648	28.8375	28.8852	28.7228	28.3263	28.91	28.2837	28.5837	28.304	28.5144	29.4215	29.6406	29.648	28.8375	28.8852	28.7228	28.3263	28.91	28.2837	28.5837	28.304	28.5144	ITPR2	UID2291
	0	0	0	25.1239	24.896	NA	24.7057	25.0778	25.159	25.8384	25.5345	24.956	25.0689	25.6249	25.5087	25.1239	24.896	24.0215	24.7057	25.0778	25.159	25.8384	25.5345	24.956	25.0689	25.6249	25.5087	ZNF460	UID2292
	0	0	0	NA	NA	NA	24.5849	NA	NA	25.0192	NA	24.2711	24.9203	24.7445	24.9388	25.1865	23.4852	23.6775	24.5849	24.5444	23.5963	25.0192	21.3987	24.2711	24.9203	24.7445	24.9388	NBR1	UID2293
	0	0	0	24.5791	24.3279	24.7827	NA	24.6888	24.3238	24.4996	NA	24.0385	24.9142	NA	NA	24.5791	24.3279	24.7827	24.9382	24.6888	24.3238	24.4996	23.0418	24.0385	24.9142	23.4102	24.0238	RASA3	UID2294
	0	0	0	25.2302	25.8526	25.7206	25.0967	25.7171	25.5869	25.3497	24.9143	24.8921	25.2725	24.8845	24.1496	25.2302	25.8526	25.7206	25.0967	25.7171	25.5869	25.3497	24.9143	24.8921	25.2725	24.8845	24.1496	PUM1	UID2296
	1	1	0	28.4543	28.9891	28.9398	27.31	27.4629	27.6153	27.7844	27.4918	27.6247	27.6633	27.418	27.3614	28.4543	28.9891	28.9398	27.31	27.4629	27.6153	27.7844	27.4918	27.6247	27.6633	27.418	27.3614	CLINT1	UID2297
	0	0	0	29.0809	28.759	28.8627	28.8684	29.031	29.1016	29.0753	29.1429	28.8423	29.3681	28.789	29.3109	29.0809	28.759	28.8627	28.8684	29.031	29.1016	29.0753	29.1429	28.8423	29.3681	28.789	29.3109	SMC1A	UID2298
	0	0	0	31.8927	32.1177	32.0083	32.5357	32.3116	32.528	32.4121	32.4787	32.2734	32.4791	32.3279	32.6168	31.8927	32.1177	32.0083	32.5357	32.3116	32.528	32.4121	32.4787	32.2734	32.4791	32.3279	32.6168	RRP1B	UID2299
	0	0	0	29.9158	30.0863	30.0074	30.0259	30.2662	30.2348	30.0372	29.8777	29.8522	30.6124	30.0571	30.1655	29.9158	30.0863	30.0074	30.0259	30.2662	30.2348	30.0372	29.8777	29.8522	30.6124	30.0571	30.1655	BMS1	UID2300
	1	0	0	26.5868	26.9328	26.6133	24.8429	24.4354	25.0702	NA	24.9684	NA	NA	NA	NA	26.5868	26.9328	26.6133	24.8429	24.4354	25.0702	23.8133	24.9684	23.0475	25.1698	23.0478	23.2698	USP10	UID2301
	0	0	0	27.9099	27.4395	27.5784	28.0253	28.1099	28.1121	27.8139	27.742	27.8539	28.6451	28.0949	27.9575	27.9099	27.4395	27.5784	28.0253	28.1099	28.1121	27.8139	27.742	27.8539	28.6451	28.0949	27.9575	GANAB	UID2302
	0	0	0	32.7164	32.6969	33.1661	32.8698	32.9851	32.7905	33.2488	32.8196	32.7553	33.2738	33.2953	32.8159	32.7164	32.6969	33.1661	32.8698	32.9851	32.7905	33.2488	32.8196	32.7553	33.2738	33.2953	32.8159	LBR	UID2304
	0	0	0	26.3238	26.9329	26.8653	26.4774	26.576	26.8945	27.0518	26.7219	26.4876	26.7048	27.1318	26.7434	26.3238	26.9329	26.8653	26.4774	26.576	26.8945	27.0518	26.7219	26.4876	26.7048	27.1318	26.7434	ICAM4	UID2305
	1	0	0	28.676	28.3362	28.2972	27.091	26.3565	26.8073	NA	26.8798	26.5213	27.1013	25.4886	25.0486	28.676	28.3362	28.2972	27.091	26.3565	26.8073	22.9936	26.8798	26.5213	27.1013	25.4886	25.0486	GOLGB1	UID2306
	1	0	0	30.506	30.4552	30.2976	29.8446	30.0767	29.7443	28.9189	28.6963	29.1238	29.3437	28.8364	28.8044	30.506	30.4552	30.2976	29.8446	30.0767	29.7443	28.9189	28.6963	29.1238	29.3437	28.8364	28.8044	LASP1	UID2308
	0	0	0	28.0224	28.1736	28.1656	27.607	27.7943	27.9785	28.164	28.1404	27.9901	28.9768	28.4113	28.2305	28.0224	28.1736	28.1656	27.607	27.7943	27.9785	28.164	28.1404	27.9901	28.9768	28.4113	28.2305	ZNF638	UID2310
	0	0	0	28.004	28.1137	28.3635	28.0453	28.0943	28.0031	28.117	27.991	28.2607	28.4908	28.2231	28.1723	28.004	28.1137	28.3635	28.0453	28.0943	28.0031	28.117	27.991	28.2607	28.4908	28.2231	28.1723	KPNB1	UID2311
	0	0	0	26.9313	26.2204	26.1238	27.0336	26.5938	26.7604	26.9919	26.2328	26.7539	26.9357	26.4815	26.7354	26.9313	26.2204	26.1238	27.0336	26.5938	26.7604	26.9919	26.2328	26.7539	26.9357	26.4815	26.7354	NUMA1	UID2312
	1	0	0	30.1873	30.3351	29.9675	28.2596	28.0356	27.9854	NA	NA	NA	25.9102	NA	NA	30.1873	30.3351	29.9675	28.2596	28.0356	27.9854	22.8572	23.733	24.7414	25.9102	22.2303	23.5556	GAPVD1	UID2313
	0	0	0	26.199	26.2984	26.4646	25.9198	26.0692	26.257	26.4655	26.7704	26.51	26.4211	26.4229	26.4946	26.199	26.2984	26.4646	25.9198	26.0692	26.257	26.4655	26.7704	26.51	26.4211	26.4229	26.4946	ARHGAP19	UID2314
	0	0	0	25.3322	26.5717	26.9872	26.9649	26.947	26.4423	26.9353	26.2229	26.5921	27.597	26.7243	25.9487	25.3322	26.5717	26.9872	26.9649	26.947	26.4423	26.9353	26.2229	26.5921	27.597	26.7243	25.9487	ATXN7L3	UID2315
	0	0	0	25.8167	26.8695	26.4373	25.7112	27.1844	27.133	27.331	25.833	26.5682	27.4469	26.8103	26.0347	25.8167	26.8695	26.4373	25.7112	27.1844	27.133	27.331	25.833	26.5682	27.4469	26.8103	26.0347	MORF4L2	UID2317
	1	0	0	26.5015	25.7735	25.9888	25.5409	NA	NA	NA	NA	NA	25.0212	NA	NA	26.5015	25.7735	25.9888	25.5409	23.7154	25.0591	23.8369	22.5539	23.7771	25.0212	23.7901	23.3429	FAM175B	UID2318
	1	1	0	30.1562	29.9245	29.5999	28.6513	28.1507	28.0419	NA	NA	NA	NA	NA	NA	30.1562	29.9245	29.5999	28.6513	28.1507	28.0419	24.346	23.5279	22.8455	23.3046	23.3353	23.7432	2002-09-01	UID2319
	0	0	0	27.2096	26.7192	26.18	26.3099	NA	26.7093	26.093	26.8392	26.7301	25.5326	26.265	26.152	27.2096	26.7192	26.18	26.3099	24.2966	26.7093	26.093	26.8392	26.7301	25.5326	26.265	26.152	TNIP1	UID2321
	0	0	0	26.3914	NA	26.7725	25.6112	NA	26.7216	26.4013	26.6067	26.8662	26.7676	26.6005	26.8114	26.3914	23.6602	26.7725	25.6112	24.6842	26.7216	26.4013	26.6067	26.8662	26.7676	26.6005	26.8114	ACAP1	UID2322
	-1	0	0	30.3311	29.9566	30.1737	31.2344	30.4301	30.1326	30.8102	31.9851	31.6266	30.7585	31.6722	31.798	30.3311	29.9566	30.1737	31.2344	30.4301	30.1326	30.8102	31.9851	31.6266	30.7585	31.6722	31.798	EFTUD2	UID2323
	0	0	0	24.9648	24.9639	24.7497	24.8879	NA	NA	25.0338	24.983	24.8269	24.6354	NA	24.2211	24.9648	24.9639	24.7497	24.8879	24.1212	23.8227	25.0338	24.983	24.8269	24.6354	23.0052	24.2211	TRAM2	UID2324
	0	0	0	26.4254	26.0848	26.1502	25.2727	25.4578	NA	25.3956	24.2437	24.7234	24.8794	NA	NA	26.4254	26.0848	26.1502	25.2727	25.4578	23.3726	25.3956	24.2437	24.7234	24.8794	23.6442	22.7511	RAB3GAP1	UID2325
	0	0	0	32.2496	32.3504	32.2448	31.8141	32.0565	31.9986	31.8232	31.5138	31.6277	31.8247	31.5247	31.6492	32.2496	32.3504	32.2448	31.8141	32.0565	31.9986	31.8232	31.5138	31.6277	31.8247	31.5247	31.6492	KARS	UID2326
	0	0	0	28.5178	28.5478	28.4912	29.095	28.8523	28.8012	28.9114	29.018	28.6099	29.3596	28.9319	28.8978	28.5178	28.5478	28.4912	29.095	28.8523	28.8012	28.9114	29.018	28.6099	29.3596	28.9319	28.8978	RRS1	UID2327
	0	0	0	28.9714	28.9279	28.8504	29.4197	29.1129	28.8491	29.2421	29.0438	29.0992	29.0565	29.1633	29.143	28.9714	28.9279	28.8504	29.4197	29.1129	28.8491	29.2421	29.0438	29.0992	29.0565	29.1633	29.143	IQCB1	UID2328
	1	1	0	30.9613	30.6534	30.4473	29.453	29.2387	29.2327	27.8744	28.2913	28.0847	28.393	28.6016	28.2707	30.9613	30.6534	30.4473	29.453	29.2387	29.2327	27.8744	28.2913	28.0847	28.393	28.6016	28.2707	ARHGEF6	UID2329
	0	0	0	26.3865	26.0538	26.2368	26.4592	NA	26.2206	25.9838	25.7095	25.8973	26.1059	26.1363	26.3217	26.3865	26.0538	26.2368	26.4592	22.9352	26.2206	25.9838	25.7095	25.8973	26.1059	26.1363	26.3217	POLD3	UID2330
	1	0	0	27.0533	27.4694	27.1007	25.6908	25.7089	25.6127	NA	25.4385	NA	24.8339	25.6849	25.5053	27.0533	27.4694	27.1007	25.6908	25.7089	25.6127	23.1865	25.4385	24.2735	24.8339	25.6849	25.5053	EIF4H	UID2331
	0	0	0	25.3923	NA	NA	26.2858	NA	NA	24.9878	25.9608	25.9505	26.2385	25.8539	25.7048	25.3923	25.0987	23.0131	26.2858	24.5145	25.3505	24.9878	25.9608	25.9505	26.2385	25.8539	25.7048	WDR43	UID2333
	0	0	0	26.3903	26.651	27.3956	26.1535	26.8051	26.9615	26.8901	26.8949	26.8271	27.0552	27.1196	27.212	26.3903	26.651	27.3956	26.1535	26.8051	26.9615	26.8901	26.8949	26.8271	27.0552	27.1196	27.212	ZNF146	UID2334
	0	0	0	25.7151	25.4216	25.6869	25.7548	25.8773	26.2597	26.0009	25.6343	25.335	26.0926	26.2258	25.4973	25.7151	25.4216	25.6869	25.7548	25.8773	26.2597	26.0009	25.6343	25.335	26.0926	26.2258	25.4973	PDIA6	UID2335
	1	0	0	30.0807	30.1205	30.0081	29.6021	29.8646	29.9586	29.1412	28.9333	29.0325	29.2156	29.3218	28.8745	30.0807	30.1205	30.0081	29.6021	29.8646	29.9586	29.1412	28.9333	29.0325	29.2156	29.3218	28.8745	PLEC	UID2338
	0	0	0	26.5172	25.8531	NA	25.8568	27.0009	26.3165	26.305	26.2251	25.8809	26.4865	26.1817	26.6098	26.5172	25.8531	24.6832	25.8568	27.0009	26.3165	26.305	26.2251	25.8809	26.4865	26.1817	26.6098	PTGES3	UID2341
	1	1	0	30.2805	30.2885	30.0705	26.7203	25.1463	25.8166	24.6826	23.8137	25.5429	25.1734	24.5151	23.3705	30.2805	30.2885	30.0705	26.7203	25.1463	25.8166	24.6826	23.8137	25.5429	25.1734	24.5151	23.3705	STK38	UID2342
	0	0	0	31.9265	33.8641	33.2114	32.5185	33.3567	33.0899	32.4754	30.8837	31.9944	32.8497	32.4171	31.6812	31.9265	33.8641	33.2114	32.5185	33.3567	33.0899	32.4754	30.8837	31.9944	32.8497	32.4171	31.6812	NONO	UID2343
	0	0	0	26.7439	26.3465	26.8254	27.2663	26.6935	26.8945	27.4221	27.7489	27.4226	27.1915	27.5288	27.2116	26.7439	26.3465	26.8254	27.2663	26.6935	26.8945	27.4221	27.7489	27.4226	27.1915	27.5288	27.2116	RALBP1	UID2345
	0	0	0	30.1138	30.2847	30.0628	29.3972	29.4865	29.5365	29.4656	28.9844	29.241	29.4456	29.0279	29.0013	30.1138	30.2847	30.0628	29.3972	29.4865	29.5365	29.4656	28.9844	29.241	29.4456	29.0279	29.0013	PCBP1	UID2347
	0	0	0	30.3106	30.6498	31.0248	30.8662	30.499	30.5065	31.3621	NA	NA	32.2267	31.1622	30.4577	30.3106	30.6498	31.0248	30.8662	30.499	30.5065	31.3621	24.4592	23.6786	32.2267	31.1622	30.4577	TOMM20	UID2348
	0	0	0	28.4501	28.3077	28.6028	28.3587	28.3624	28.6734	28.7482	28.815	28.449	28.4204	29.118	29.1795	28.4501	28.3077	28.6028	28.3587	28.3624	28.6734	28.7482	28.815	28.449	28.4204	29.118	29.1795	SF3B3	UID2349
	0	0	0	25.5097	25.8623	NA	25.0049	25.3346	NA	25.9546	25.2217	NA	26.7255	25.521	25.6578	25.5097	25.8623	24.9467	25.0049	25.3346	25.2516	25.9546	25.2217	23.1331	26.7255	25.521	25.6578	SF3A1	UID2352
	0	0	0	25.4015	25.4063	25.3902	25.7903	25.493	25.7108	NA	25.4568	NA	25.5851	NA	25.3974	25.4015	25.4063	25.3902	25.7903	25.493	25.7108	23.3473	25.4568	23.8714	25.5851	23.3614	25.3974	SURF1	UID2354
	0	0	0	31.6972	31.4909	31.5297	32.0579	31.7447	31.9394	32.2594	32.6116	32.4483	31.7637	32.1307	32.5481	31.6972	31.4909	31.5297	32.0579	31.7447	31.9394	32.2594	32.6116	32.4483	31.7637	32.1307	32.5481	TAF5	UID2355
	0	0	0	28.9313	28.4593	28.4621	29.5597	28.9629	29.0377	29.4952	29.6212	28.9418	29.8328	29.0459	29.3052	28.9313	28.4593	28.4621	29.5597	28.9629	29.0377	29.4952	29.6212	28.9418	29.8328	29.0459	29.3052	TAF13	UID2356
	0	0	0	28.8531	28.7329	28.8439	29.104	28.7609	28.9252	29.2851	29.4289	29.4277	29.1464	29.0423	29.3682	28.8531	28.7329	28.8439	29.104	28.7609	28.9252	29.2851	29.4289	29.4277	29.1464	29.0423	29.3682	TAF7	UID2357
	0	0	0	27.1629	26.7248	26.8187	27.0522	27.1874	27.3115	27.1571	27.7879	27.3639	27.6828	27.3824	27.8813	27.1629	26.7248	26.8187	27.0522	27.1874	27.3115	27.1571	27.7879	27.3639	27.6828	27.3824	27.8813	TERF2	UID2358
	1	1	0	28.4831	28.3995	28.5828	26.9118	26.4275	26.1603	NA	NA	NA	NA	NA	NA	28.4831	28.3995	28.5828	26.9118	26.4275	26.1603	23.1659	23.5972	22.7319	24.5102	24.4362	23.5809	MAPRE2	UID2359
	-1	0	0	25.7944	26.4944	26.2823	26.6551	26.7542	26.4002	27.4303	27.2786	26.9627	27.0403	27.2172	26.9796	25.7944	26.4944	26.2823	26.6551	26.7542	26.4002	27.4303	27.2786	26.9627	27.0403	27.2172	26.9796	TAF1C	UID2360
	0	0	0	26.9526	27.4396	27.3288	26.0393	26.8504	26.3806	25.9075	26.0718	26.2396	26.6672	26.216	NA	26.9526	27.4396	27.3288	26.0393	26.8504	26.3806	25.9075	26.0718	26.2396	26.6672	26.216	23.4468	SF1	UID2363
	0	0	0	27.0221	27.4301	27.2654	27.0165	27.3806	27.5743	27.2628	26.4052	26.865	27.0787	27.2521	26.8688	27.0221	27.4301	27.2654	27.0165	27.3806	27.5743	27.2628	26.4052	26.865	27.0787	27.2521	26.8688	OASL	UID2365
	0	0	0	30.3638	30.174	30.2159	30.4863	30.5739	30.2326	30.5624	30.4425	30.5264	30.6086	30.2787	30.4456	30.3638	30.174	30.2159	30.4863	30.5739	30.2326	30.5624	30.4425	30.5264	30.6086	30.2787	30.4456	MED1	UID2366
	0	0	0	26.0431	26.2864	25.6011	26.2338	26.5637	NA	26.4952	26.7313	26.1672	25.7766	26.2556	26.5543	26.0431	26.2864	25.6011	26.2338	26.5637	24.1719	26.4952	26.7313	26.1672	25.7766	26.2556	26.5543	ZNHIT3	UID2367
	1	0	0	28.8105	29.313	29.3203	27.7693	28.2858	28.4694	27.8632	27.0561	27.4231	28.0506	27.3704	27.1342	28.8105	29.313	29.3203	27.7693	28.2858	28.4694	27.8632	27.0561	27.4231	28.0506	27.3704	27.1342	TRIP4	UID2368
	1	1	0	28.5534	28.1365	27.3934	24.1576	NA	25.0958	25.2769	NA	NA	26.0552	25.1443	24.749	28.5534	28.1365	27.3934	24.1576	23.7028	25.0958	25.2769	23.24	23.7985	26.0552	25.1443	24.749	JMJD1C	UID2369
	0	0	0	27.4047	27.142	27.2901	26.4459	27.0576	26.6081	26.0746	26.5273	26.5961	26.5199	26.511	NA	27.4047	27.142	27.2901	26.4459	27.0576	26.6081	26.0746	26.5273	26.5961	26.5199	26.511	23.6802	TRIP6	UID2370
	0	0	0	25.8699	24.8246	25.5374	25.6817	NA	NA	24.8864	25.1894	24.4748	NA	NA	24.5345	25.8699	24.8246	25.5374	25.6817	23.7174	24.0009	24.8864	25.1894	24.4748	23.4354	24.5644	24.5345	MAPRE1	UID2372
	1	0	0	24.7209	26.422	26.638	25.6441	25.6456	NA	23.9119	24.6595	NA	NA	NA	24.7547	24.7209	26.422	26.638	25.6441	25.6456	25.0689	23.9119	24.6595	24.143	24.0318	24.0385	24.7547	ELAVL1	UID2373
	-1	0	0	27.2867	27.374	27.499	28.098	28.1016	27.9133	29.8636	29.4089	29.4161	29.9851	29.4722	29.5477	27.2867	27.374	27.499	28.098	28.1016	27.9133	29.8636	29.4089	29.4161	29.9851	29.4722	29.5477	LTB4R	UID2374
	0	0	0	24.857	NA	NA	NA	NA	NA	NA	NA	NA	25.4227	24.4977	24.3287	24.857	24.4019	24.8603	23.2638	23.068	24.4675	24.2017	23.2571	23.4741	25.4227	24.4977	24.3287	ELF2	UID2375
	0	0	0	30.3814	30.1624	30.3691	30.2019	30.431	30.5518	30.7724	30.7265	30.5842	30.8215	30.8662	30.667	30.3814	30.1624	30.3691	30.2019	30.431	30.5518	30.7724	30.7265	30.5842	30.8215	30.8662	30.667	CEBPE	UID2376
	1	1	0	27.6682	28.5404	28.6399	25.7759	24.9282	NA	NA	NA	23.6277	NA	NA	NA	27.6682	28.5404	28.6399	25.7759	24.9282	24.026	25.2913	23.6212	23.6277	23.2475	23.5749	22.9196	TAB1	UID2377
	0	0	0	26.3929	26.6755	26.7836	26.2271	26.236	NA	NA	25.57	25.5795	26.5741	NA	25.5201	26.3929	26.6755	26.7836	26.2271	26.236	23.6379	25.0977	25.57	25.5795	26.5741	23.2818	25.5201	SLC1A5	UID2379
	0	0	0	25.4731	26.0739	25.6503	25.1818	25.3864	26.0493	25.3644	25.7302	25.2161	25.1994	25.1242	24.9107	25.4731	26.0739	25.6503	25.1818	25.3864	26.0493	25.3644	25.7302	25.2161	25.1994	25.1242	24.9107	MLF2	UID2380
	0	0	0	25.9246	26.5314	26.4244	26.4007	26.6051	25.9699	26.864	26.2645	26.4843	26.8452	26.7439	26.9535	25.9246	26.5314	26.4244	26.4007	26.6051	25.9699	26.864	26.2645	26.4843	26.8452	26.7439	26.9535	SMAD2	UID2381
	0	0	0	29.3947	29.7231	29.5529	29.4535	29.5851	29.6596	29.416	29.3151	29.325	28.9935	29.5689	29.787	29.3947	29.7231	29.5529	29.4535	29.5851	29.6596	29.416	29.3151	29.325	28.9935	29.5689	29.787	STXBP2	UID2382
	0	0	0	31.9791	32.3968	31.4522	32.5654	32.7632	31.9345	32.8944	32.5882	32.205	32.769	31.6776	32.2173	31.9791	32.3968	31.4522	32.5654	32.7632	31.9345	32.8944	32.5882	32.205	32.769	31.6776	32.2173	RAB11B;RAB11A	UID2384
	1	1	0	30.3093	30.5098	29.7918	28.0808	27.9508	28.0936	26.7574	24.9736	26.0402	26.2186	26.3436	26.883	30.3093	30.5098	29.7918	28.0808	27.9508	28.0936	26.7574	24.9736	26.0402	26.2186	26.3436	26.883	ZYX	UID2386
	1	1	0	30.7954	30.5081	30.5432	26.9983	27.9882	27.0496	23.7451	NA	NA	24.4168	24.1529	23.6218	30.7954	30.5081	30.5432	26.9983	27.9882	27.0496	23.7451	25.2784	24.271	24.4168	24.1529	23.6218	2007-09-01	UID2387
	1	1	0	28.1158	28.3276	27.6628	26.1794	26.2026	25.6584	25.1818	24.5523	24.199	24.6663	25.0529	NA	28.1158	28.3276	27.6628	26.1794	26.2026	25.6584	25.1818	24.5523	24.199	24.6663	25.0529	23.9284	CCDC6	UID2388
	0	0	0	28.0003	28.7788	28.5384	28.319	28.6322	28.6392	28.1478	27.6743	28.0664	28.4438	28.0395	27.8592	28.0003	28.7788	28.5384	28.319	28.6322	28.6392	28.1478	27.6743	28.0664	28.4438	28.0395	27.8592	PDCD2	UID2389
	1	0	0	23.9187	NA	NA	23.628	NA	NA	NA	23.3799	NA	23.4559	23.4285	23.5164	23.9187	24.2745	24.7394	23.628	23.9232	24.3835	22.4144	23.3799	23.3849	23.4559	23.4285	23.5164	PSMD5	UID2390
	0	0	0	27.8314	27.9862	28.0508	27.3867	27.8339	27.8487	27.1619	27.1326	26.7757	27.5627	27.1716	27.1027	27.8314	27.9862	28.0508	27.3867	27.8339	27.8487	27.1619	27.1326	26.7757	27.5627	27.1716	27.1027	PKN1	UID2391
	0	0	0	28.7205	28.7595	28.3043	29.0641	28.8235	28.8776	29.5808	29.7555	29.4289	28.8672	29.006	29.27	28.7205	28.7595	28.3043	29.0641	28.8235	28.8776	29.5808	29.7555	29.4289	28.8672	29.006	29.27	TAF12	UID2392
	1	0	0	28.9134	28.6194	28.6687	28.043	27.8014	28.2144	27.5605	27.3492	27.2397	28.2355	27.5265	27.2696	28.9134	28.6194	28.6687	28.043	27.8014	28.2144	27.5605	27.3492	27.2397	28.2355	27.5265	27.2696	CDC37	UID2393
	0	0	0	30.24	30.5647	30.4142	30.5015	30.6606	30.6074	30.9429	30.9623	30.8106	30.9622	30.7937	30.6377	30.24	30.5647	30.4142	30.5015	30.6606	30.6074	30.9429	30.9623	30.8106	30.9622	30.7937	30.6377	TAF9	UID2396
	0	0	0	25.9331	26.1919	26.1936	26.7924	NA	26.8746	26.0978	26.204	NA	26.4219	26.1778	26.6682	25.9331	26.1919	26.1936	26.7924	25.3991	26.8746	26.0978	26.204	23.3961	26.4219	26.1778	26.6682	FSCN1	UID2397
	0	0	0	33.2678	33.0422	33.3952	32.9746	33.1024	32.9606	33.3531	33.3837	33.3182	33.39	33.4548	33.4146	33.2678	33.0422	33.3952	32.9746	33.1024	32.9606	33.3531	33.3837	33.3182	33.39	33.4548	33.4146	IFI16	UID2398
	0	0	0	27.1786	27.4644	27.4049	27.349	27.6708	27.7362	27.1078	27.1016	26.4016	26.167	26.8109	26.5497	27.1786	27.4644	27.4049	27.349	27.6708	27.7362	27.1078	27.1016	26.4016	26.167	26.8109	26.5497	CYP1B1	UID2399
	0	0	0	24.8982	25.1347	25.5002	25.5617	NA	25.6301	24.5257	25.0135	24.5503	25.724	24.3598	24.4336	24.8982	25.1347	25.5002	25.5617	23.6187	25.6301	24.5257	25.0135	24.5503	25.724	24.3598	24.4336	DUSP5	UID2400
	0	0	0	26.3512	25.7697	26.3501	26.3287	NA	26.4122	26.246	26.0768	26.4374	26.3901	26.7677	26.2336	26.3512	25.7697	26.3501	26.3287	25.1335	26.4122	26.246	26.0768	26.4374	26.3901	26.7677	26.2336	NDUFA5	UID2401
	0	0	0	NA	25.3315	24.9798	25.1706	25.3484	24.7036	NA	25.4074	NA	NA	24.7485	24.9421	25.4693	25.3315	24.9798	25.1706	25.3484	24.7036	23.5619	25.4074	23.451	23.1722	24.7485	24.9421	NDUFA9	UID2402
	0	0	0	26.1956	26.7782	26.2969	26.1354	26.1919	26.4562	26.5631	26.1165	26.5508	26.6034	26.3465	26.2503	26.1956	26.7782	26.2969	26.1354	26.1919	26.4562	26.5631	26.1165	26.5508	26.6034	26.3465	26.2503	PCK2	UID2403
	0	0	0	28.0295	27.996	27.7767	28.4707	28.4486	28.7204	28.8723	28.6872	28.6543	28.1198	28.6022	28.6253	28.0295	27.996	27.7767	28.4707	28.4486	28.7204	28.8723	28.6872	28.6543	28.1198	28.6022	28.6253	KNOP1	UID2404
	0	0	0	29.6794	29.6973	29.8787	29.7216	29.9584	29.7414	29.8558	29.7109	29.7283	30.1615	30.1405	29.8431	29.6794	29.6973	29.8787	29.7216	29.9584	29.7414	29.8558	29.7109	29.7283	30.1615	30.1405	29.8431	PDS5A	UID2406
	1	0	0	27.178	27.2186	26.8662	25.7817	26.6105	26.0533	25.3966	NA	25.646	25.794	25.9031	25.2231	27.178	27.2186	26.8662	25.7817	26.6105	26.0533	25.3966	24.7985	25.646	25.794	25.9031	25.2231	AAK1	UID2407
	-1	-1	0	NA	NA	NA	25.395	25.9819	25.7761	26.0638	26.1301	26.2894	26.1865	25.631	25.6735	24.2126	23.9019	23.9622	25.395	25.9819	25.7761	26.0638	26.1301	26.2894	26.1865	25.631	25.6735	MPEG1	UID2408
	0	0	0	27.411	27.5444	27.9005	26.9166	27.1874	27.6985	27.1656	27.6183	27.5033	27.9896	27.2084	27.3642	27.411	27.5444	27.9005	26.9166	27.1874	27.6985	27.1656	27.6183	27.5033	27.9896	27.2084	27.3642	TSR1	UID2409
	-1	0	0	27.9539	27.9715	28.0106	27.942	28.5473	28.3266	29.2385	28.8703	28.9093	29.1682	28.7036	29.0286	27.9539	27.9715	28.0106	27.942	28.5473	28.3266	29.2385	28.8703	28.9093	29.1682	28.7036	29.0286	ZNF800	UID2412
	0	0	0	29.6567	30.0202	30.0317	29.6919	30.0889	30.0899	29.9855	29.806	29.912	30.1678	29.912	29.7774	29.6567	30.0202	30.0317	29.6919	30.0889	30.0899	29.9855	29.806	29.912	30.1678	29.912	29.7774	CWF19L2	UID2413
	0	0	0	NA	23.5464	24.2364	24.1414	24.091	24.071	24.7196	23.79	24.4825	24.2624	24.9819	NA	24.8527	23.5464	24.2364	24.1414	24.091	24.071	24.7196	23.79	24.4825	24.2624	24.9819	23.4422	UVSSA	UID2414
	0	0	0	25.4798	25.644	25.4535	25.5503	NA	25.2998	26.347	25.8633	25.9309	26.3464	26.2652	26.1645	25.4798	25.644	25.4535	25.5503	24.824	25.2998	26.347	25.8633	25.9309	26.3464	26.2652	26.1645	ZNF699	UID2415
	1	1	0	29.4917	29.5375	29.0592	27.4307	26.892	27.4376	26.6748	26.277	26.7677	27.1129	26.8257	26.2684	29.4917	29.5375	29.0592	27.4307	26.892	27.4376	26.6748	26.277	26.7677	27.1129	26.8257	26.2684	LRRFIP1	UID2416
	0	0	0	25.7878	25.9579	25.6429	25.0781	25.315	25.5249	25.7048	25.0895	25.4416	25.3911	25.6041	25.0354	25.7878	25.9579	25.6429	25.0781	25.315	25.5249	25.7048	25.0895	25.4416	25.3911	25.6041	25.0354	C18orf21	UID2418
	0	0	0	28.2716	27.942	28.4139	28.7289	28.0977	27.9235	28.4126	28.5303	28.3057	28.3058	28.679	28.8007	28.2716	27.942	28.4139	28.7289	28.0977	27.9235	28.4126	28.5303	28.3057	28.3058	28.679	28.8007	TWISTNB	UID2419
	0	0	0	28.6473	28.4119	28.596	28.4632	28.2728	28.4173	28.4006	28.3318	28.3559	28.8233	28.7068	28.5725	28.6473	28.4119	28.596	28.4632	28.2728	28.4173	28.4006	28.3318	28.3559	28.8233	28.7068	28.5725	MAP7D1	UID2421
	1	1	0	27.6963	27.6394	27.1425	26.1916	25.3761	25.3238	24.6883	NA	NA	NA	24.7601	NA	27.6963	27.6394	27.1425	26.1916	25.3761	25.3238	24.6883	24.0078	23.1202	23.933	24.7601	23.0651	LSM12	UID2422
	0	0	0	26.9102	26.1297	25.8099	26.3195	25.675	25.5808	25.9945	26.0007	25.5636	26.078	26.2358	26.4808	26.9102	26.1297	25.8099	26.3195	25.675	25.5808	25.9945	26.0007	25.5636	26.078	26.2358	26.4808	CCDC88A	UID2424
	0	0	0	25.9612	25.8185	25.7558	26.6315	26.4986	26.2753	26.7336	26.6678	26.5604	26.9271	25.8161	26.5813	25.9612	25.8185	25.7558	26.6315	26.4986	26.2753	26.7336	26.6678	26.5604	26.9271	25.8161	26.5813	TBRG1	UID2425
	0	0	0	32.2298	31.5756	32.2823	31.7133	31.509	31.8536	31.4111	31.5588	31.4032	31.953	31.9975	31.9963	32.2298	31.5756	32.2823	31.7133	31.509	31.8536	31.4111	31.5588	31.4032	31.953	31.9975	31.9963	RABL6	UID2426
	0	0	0	30.7915	30.124	30.1409	30.1595	30.0695	30.1694	29.7231	30.1224	29.5324	29.8527	29.7629	29.7022	30.7915	30.124	30.1409	30.1595	30.0695	30.1694	29.7231	30.1224	29.5324	29.8527	29.7629	29.7022	TUBB8	UID2427
	0	0	0	27.7168	27.5057	27.3251	27.6793	27.9809	27.9585	27.5694	27.4191	27.2481	28.0667	27.4534	26.5902	27.7168	27.5057	27.3251	27.6793	27.9809	27.9585	27.5694	27.4191	27.2481	28.0667	27.4534	26.5902	TIMM50	UID2428
	0	0	0	28.3282	28.2589	28.0543	27.7251	28.0679	27.9125	27.6688	27.6098	27.7825	27.562	27.7774	27.4358	28.3282	28.2589	28.0543	27.7251	28.0679	27.9125	27.6688	27.6098	27.7825	27.562	27.7774	27.4358	PARP14	UID2429
	0	0	0	24.7872	NA	24.3005	24.6783	NA	24.3262	24.4069	25.4378	24.8491	25.5249	25.0093	25.9284	24.7872	24.695	24.3005	24.6783	23.4766	24.3262	24.4069	25.4378	24.8491	25.5249	25.0093	25.9284	ZBED5	UID2430
	0	0	0	24.1045	24.0764	24.5177	NA	NA	24.1367	NA	NA	24.9125	24.7416	NA	NA	24.1045	24.0764	24.5177	24.2482	23.3783	24.1367	23.3449	23.9732	24.9125	24.7416	24.3733	23.5737	TTC31	UID2431
	0	0	0	27.2177	26.9311	27.3682	27.104	27.1795	27.3313	27.7695	27.8836	27.7726	27.4884	28.139	28.3244	27.2177	26.9311	27.3682	27.104	27.1795	27.3313	27.7695	27.8836	27.7726	27.4884	28.139	28.3244	LARP7	UID2434
	0	0	0	29.1225	29.3991	29.1515	29.5661	29.6379	29.8308	29.5776	29.3644	29.4433	29.4223	29.3668	29.3197	29.1225	29.3991	29.1515	29.5661	29.6379	29.8308	29.5776	29.3644	29.4433	29.4223	29.3668	29.3197	TBC1D10B	UID2435
	1	0	0	30.0229	30.4585	30.3524	29.8941	30.5114	30.0747	28.5971	27.9158	28.268	28.9449	28.7903	28.7611	30.0229	30.4585	30.3524	29.8941	30.5114	30.0747	28.5971	27.9158	28.268	28.9449	28.7903	28.7611	SYTL3	UID2436
	0	0	0	27.5345	28.2297	28.0981	27.5119	27.9136	27.6946	27.5443	27.6235	27.5768	28.1015	27.8344	27.1111	27.5345	28.2297	28.0981	27.5119	27.9136	27.6946	27.5443	27.6235	27.5768	28.1015	27.8344	27.1111	PDCD4	UID2439
	0	0	0	26.6331	26.6897	26.7798	27.359	27.0715	26.9895	26.0373	25.5726	26.397	26.6305	25.404	25.7747	26.6331	26.6897	26.7798	27.359	27.0715	26.9895	26.0373	25.5726	26.397	26.6305	25.404	25.7747	FNDC3B	UID2440
	0	0	0	26.9465	26.6312	26.8706	27.3262	27.0757	26.8657	26.5498	27.2207	NA	26.5449	NA	NA	26.9465	26.6312	26.8706	27.3262	27.0757	26.8657	26.5498	27.2207	23.727	26.5449	24.3752	24.2605	AGPAT9	UID2441
	0	0	0	26.4696	26.7615	26.3146	26.393	26.397	NA	NA	27.0772	NA	26.494	26.3389	NA	26.4696	26.7615	26.3146	26.393	26.397	22.6535	23.04	27.0772	24.0624	26.494	26.3389	23.0198	PLEKHO1	UID2443
	0	0	0	28.02	28.0612	27.861	27.962	27.9054	27.8251	28.583	29.0421	28.6216	28.3836	28.8705	29.0264	28.02	28.0612	27.861	27.962	27.9054	27.8251	28.583	29.0421	28.6216	28.3836	28.8705	29.0264	HSD17B12	UID2444
	0	0	0	28.2187	28.3719	28.2224	28.4946	28.3336	28.5667	28.9913	28.9701	28.7595	29.0792	29.0145	28.9399	28.2187	28.3719	28.2224	28.4946	28.3336	28.5667	28.9913	28.9701	28.7595	29.0792	29.0145	28.9399	AGK	UID2445
	0	0	0	30.1101	30.6601	30.5403	29.8062	30.3376	30.2224	30.1817	29.726	30.0758	30.2166	30.3717	29.8099	30.1101	30.6601	30.5403	29.8062	30.3376	30.2224	30.1817	29.726	30.0758	30.2166	30.3717	29.8099	ARHGAP15	UID2446
	-1	0	0	NA	NA	NA	25.3308	NA	NA	25.7637	25.6721	25.5136	25.9068	25.5495	25.5213	24.1222	23.6467	24.5896	25.3308	23.5856	24.0982	25.7637	25.6721	25.5136	25.9068	25.5495	25.5213	TAF1B	UID2448
	0	0	0	28.8434	28.9413	29.0697	28.6895	29.2997	29.3517	29.8911	29.7661	29.4387	30.0193	29.5645	29.7542	28.8434	28.9413	29.0697	28.6895	29.2997	29.3517	29.8911	29.7661	29.4387	30.0193	29.5645	29.7542	INO80D	UID2449
	1	0	0	27.1951	26.7193	26.9808	25.6343	26.7613	25.5086	25.8261	25.2837	25.0562	25.2226	25.5624	25.294	27.1951	26.7193	26.9808	25.6343	26.7613	25.5086	25.8261	25.2837	25.0562	25.2226	25.5624	25.294	PAN3	UID2451
	0	0	0	25.7722	25.5757	25.3089	26.2565	25.5124	25.5956	25.1926	NA	NA	NA	25.8946	25.0722	25.7722	25.5757	25.3089	26.2565	25.5124	25.5956	25.1926	23.3888	23.2237	23.2692	25.8946	25.0722	HSP90AB2P	UID2453
	0	0	0	32.0347	32.0241	32.0163	32.0659	32.1192	32.046	32.0937	32.1198	32.0326	32.3998	32.1753	32.289	32.0347	32.0241	32.0163	32.0659	32.1192	32.046	32.0937	32.1198	32.0326	32.3998	32.1753	32.289	NOM1	UID2455
	0	0	0	26.4097	26.9679	26.81	26.7201	26.9599	26.7992	26.679	26.9159	26.9373	27.6311	27.6137	27.0816	26.4097	26.9679	26.81	26.7201	26.9599	26.7992	26.679	26.9159	26.9373	27.6311	27.6137	27.0816	CMPK2	UID2456
	0	0	0	27.0966	26.3379	26.6702	26.638	26.2543	26.0787	26.7279	26.7517	26.7838	27.3029	26.8511	27.1043	27.0966	26.3379	26.6702	26.638	26.2543	26.0787	26.7279	26.7517	26.7838	27.3029	26.8511	27.1043	DNAJC21	UID2457
	0	0	0	30.7068	30.5948	30.2821	31.3846	30.802	30.7433	31.2541	31.6605	31.3441	30.7634	31.2069	31.5258	30.7068	30.5948	30.2821	31.3846	30.802	30.7433	31.2541	31.6605	31.3441	30.7634	31.2069	31.5258	DDX60L	UID2459
	0	0	0	26.5958	27.3138	27.4392	26.8965	27.2379	26.8895	27.2708	26.7905	27.1186	27.3557	26.6665	26.4639	26.5958	27.3138	27.4392	26.8965	27.2379	26.8895	27.2708	26.7905	27.1186	27.3557	26.6665	26.4639	RABL3	UID2462
	0	0	0	26.8496	26.8287	26.8525	26.5665	26.9674	26.7595	26.4966	26.4096	26.7523	26.8985	26.7179	26.247	26.8496	26.8287	26.8525	26.5665	26.9674	26.7595	26.4966	26.4096	26.7523	26.8985	26.7179	26.247	FGD3	UID2464
	0	0	0	34.688	34.8228	34.567	35.3876	35.1634	35.2132	35.124	35.3295	35.2527	34.9692	35.0974	35.3514	34.688	34.8228	34.567	35.3876	35.1634	35.2132	35.124	35.3295	35.2527	34.9692	35.0974	35.3514	RRP12	UID2466
	0	0	0	25.4772	25.3618	NA	25.6619	25.5356	25.6116	25.6554	25.5852	25.5759	25.856	25.6002	25.2739	25.4772	25.3618	24.1734	25.6619	25.5356	25.6116	25.6554	25.5852	25.5759	25.856	25.6002	25.2739	AARS2	UID2467
	0	0	0	27.2317	27.5599	26.7246	27.6091	27.3358	27.1982	27.2007	27.447	27.5561	27.2914	27.1978	27.6285	27.2317	27.5599	26.7246	27.6091	27.3358	27.1982	27.2007	27.447	27.5561	27.2914	27.1978	27.6285	PCID2	UID2470
	0	0	0	25.2189	26.5707	26.4166	25.6138	26.3234	26.2945	26.558	24.8242	25.9666	27.2285	26.267	24.9639	25.2189	26.5707	26.4166	25.6138	26.3234	26.2945	26.558	24.8242	25.9666	27.2285	26.267	24.9639	TASP1	UID2471
	0	0	0	25.6087	25.7297	25.8838	25.8791	NA	25.5185	25.8192	26.0093	25.3141	26.3744	26.1352	25.9952	25.6087	25.7297	25.8838	25.8791	23.7986	25.5185	25.8192	26.0093	25.3141	26.3744	26.1352	25.9952	CRNKL1	UID2474
	1	0	0	29.4755	29.6182	29.6144	28.732	28.8635	28.5686	28.4644	28.385	28.2758	28.7405	28.4999	28.4976	29.4755	29.6182	29.6144	28.732	28.8635	28.5686	28.4644	28.385	28.2758	28.7405	28.4999	28.4976	SAMD9	UID2475
	0	0	0	25.2449	NA	25.3834	25.3651	NA	25.0891	25.0239	25.9154	25.7854	NA	NA	26.26	25.2449	25.911	25.3834	25.3651	24.3646	25.0891	25.0239	25.9154	25.7854	23.6208	22.9782	26.26	UCHL5	UID2476
	0	0	0	31.3893	31.3633	31.2613	30.8875	30.9907	31.0941	31.1752	30.8759	30.9375	31.1369	30.8488	30.7292	31.3893	31.3633	31.2613	30.8875	30.9907	31.0941	31.1752	30.8759	30.9375	31.1369	30.8488	30.7292	SPECC1	UID2477
	0	0	0	29.1057	29.218	29.1577	29.6414	29.6308	29.5875	29.6698	29.6361	29.2412	29.6558	29.1454	29.1888	29.1057	29.218	29.1577	29.6414	29.6308	29.5875	29.6698	29.6361	29.2412	29.6558	29.1454	29.1888	DNTTIP2	UID2479
	0	0	0	25.5395	25.2773	25.3623	25.7415	25.3719	25.8137	25.329	25.5119	25.5587	25.6627	NA	25.942	25.5395	25.2773	25.3623	25.7415	25.3719	25.8137	25.329	25.5119	25.5587	25.6627	23.5533	25.942	RALY	UID2481
	1	0	0	26.7132	27.1846	26.4549	26.1406	26.1036	25.7526	NA	NA	25.188	25.4059	NA	25.4299	26.7132	27.1846	26.4549	26.1406	26.1036	25.7526	22.9343	22.4745	25.188	25.4059	23.8752	25.4299	EXOSC6	UID2483
	0	0	0	31.3386	31.1573	31.378	31.52	31.8285	31.8739	31.5344	31.7045	31.4476	31.1412	31.3253	31.3101	31.3386	31.1573	31.378	31.52	31.8285	31.8739	31.5344	31.7045	31.4476	31.1412	31.3253	31.3101	LRRK2	UID2484
	0	0	0	32.0454	31.6577	32.2027	31.6125	31.9173	31.8455	31.8708	32.3231	32.0975	32.3575	32.5385	32.5323	32.0454	31.6577	32.2027	31.6125	31.9173	31.8455	31.8708	32.3231	32.0975	32.3575	32.5385	32.5323	HP1BP3	UID2486
	0	0	0	25.3321	25.3863	26.1532	26.0911	26.2739	26.0649	25.9024	25.7869	25.5463	26.3161	25.8639	25.5064	25.3321	25.3863	26.1532	26.0911	26.2739	26.0649	25.9024	25.7869	25.5463	26.3161	25.8639	25.5064	NFKBIL1	UID2487
	0	0	0	27.571	25.7654	26.0539	26.2462	25.8316	25.3554	26.5542	25.8888	25.6061	26.1213	26.0101	26.0661	27.571	25.7654	26.0539	26.2462	25.8316	25.3554	26.5542	25.8888	25.6061	26.1213	26.0101	26.0661	ABCF1	UID2488
	1	1	0	26.3537	26.0956	25.5245	24.556	24.9278	24.3747	NA	23.8367	23.8639	NA	23.1052	23.3762	26.3537	26.0956	25.5245	24.556	24.9278	24.3747	23.6519	23.8367	23.8639	23.9682	23.1052	23.3762	CEP170	UID2489
	0	0	0	26.116	25.9195	26.1701	26.1503	26.1448	26.571	25.9776	26.5489	26.1611	25.3768	26.4207	26.1479	26.116	25.9195	26.1701	26.1503	26.1448	26.571	25.9776	26.5489	26.1611	25.3768	26.4207	26.1479	NOL9	UID2490
	1	1	0	30.0807	29.5787	29.4711	27.4105	26.8979	27.1171	25.838	26.4103	26.7054	25.0818	25.7805	24.7156	30.0807	29.5787	29.4711	27.4105	26.8979	27.1171	25.838	26.4103	26.7054	25.0818	25.7805	24.7156	FKBP15	UID2494
	0	0	0	25.9834	26.2177	26.4823	26.1069	26.4943	25.9316	25.5667	25.692	25.696	26.8044	25.6543	25.2719	25.9834	26.2177	26.4823	26.1069	26.4943	25.9316	25.5667	25.692	25.696	26.8044	25.6543	25.2719	HIVEP3	UID2495
	0	0	0	30.4906	30.5486	30.4935	30.9299	30.6363	30.6431	30.8773	30.9688	30.8853	30.8522	30.7531	30.8138	30.4906	30.5486	30.4935	30.9299	30.6363	30.6431	30.8773	30.9688	30.8853	30.8522	30.7531	30.8138	C9orf114	UID2496
	0	0	0	28.3113	28.2827	28.1608	28.6375	28.3383	28.472	28.6602	28.4523	28.4554	28.4009	28.0004	28.3407	28.3113	28.2827	28.1608	28.6375	28.3383	28.472	28.6602	28.4523	28.4554	28.4009	28.0004	28.3407	GPATCH4	UID2497
	0	0	0	25.9954	25.6869	26.2345	25.1303	26.2054	25.4137	25.7412	25.4178	25.1773	26.2061	25.254	25.2923	25.9954	25.6869	26.2345	25.1303	26.2054	25.4137	25.7412	25.4178	25.1773	26.2061	25.254	25.2923	LRIF1	UID2498
	1	0	0	26.6568	26.3521	26.5174	26.0764	26.3245	26.3096	NA	25.9825	25.9122	26.7801	26.254	26.0812	26.6568	26.3521	26.5174	26.0764	26.3245	26.3096	24.31	25.9825	25.9122	26.7801	26.254	26.0812	UBR4	UID2499
	0	0	0	25.4266	25.3902	25.2127	NA	25.0889	25.0161	24.8841	25.1895	24.3019	25.0284	24.5161	25.2101	25.4266	25.3902	25.2127	23.407	25.0889	25.0161	24.8841	25.1895	24.3019	25.0284	24.5161	25.2101	ATXN7L2	UID2503
	1	1	0	28.9854	28.8037	28.7717	26.4829	NA	25.8522	NA	NA	NA	NA	NA	NA	28.9854	28.8037	28.7717	26.4829	24.0228	25.8522	24.0122	23.6697	23.5177	24.0571	23.98	23.0942	UBAP2	UID2505
	0	0	0	29.2971	29.1367	28.9489	29.2992	28.9012	29.3052	28.6855	28.468	28.9668	29.2319	28.6007	28.3945	29.2971	29.1367	28.9489	29.2992	28.9012	29.3052	28.6855	28.468	28.9668	29.2319	28.6007	28.3945	THEMIS2	UID2508
	0	0	0	26.0001	26.2236	26.4068	25.3758	26.1264	26.0742	25.6162	25.7855	26.0233	26.0117	25.814	25.7074	26.0001	26.2236	26.4068	25.3758	26.1264	26.0742	25.6162	25.7855	26.0233	26.0117	25.814	25.7074	DMAP1	UID2509
	0	0	0	25.9215	NA	26.3602	26.052	NA	26.3038	26.6807	25.8455	26.2214	27.1426	26.7068	26.3677	25.9215	22.8251	26.3602	26.052	24.5355	26.3038	26.6807	25.8455	26.2214	27.1426	26.7068	26.3677	PRR14L	UID2511
	-1	0	0	24.8384	25.2771	25.2308	25.4761	26.4388	25.9082	27.3691	26.5386	27.5013	27.1909	27.5225	27.2455	24.8384	25.2771	25.2308	25.4761	26.4388	25.9082	27.3691	26.5386	27.5013	27.1909	27.5225	27.2455	RIF1	UID2512
	1	0	0	26.0304	25.6684	25.803	25.1746	24.6791	24.8544	NA	NA	NA	24.6534	24.7595	24.7752	26.0304	25.6684	25.803	25.1746	24.6791	24.8544	25.272	24.274	23.6784	24.6534	24.7595	24.7752	STRIP1	UID2513
	0	0	0	28.4842	28.5875	28.2207	28.6918	28.4319	28.544	28.3246	28.471	28.3461	28.0649	28.0917	28.2696	28.4842	28.5875	28.2207	28.6918	28.4319	28.544	28.3246	28.471	28.3461	28.0649	28.0917	28.2696	CEP350	UID2514
	0	0	0	26.6737	27.4842	27.2842	27.1999	27.7684	27.5862	26.8065	26.536	26.9959	27.6559	27.5987	26.8459	26.6737	27.4842	27.2842	27.1999	27.7684	27.5862	26.8065	26.536	26.9959	27.6559	27.5987	26.8459	PRPF38B	UID2515
	0	0	0	26.4138	26.4124	26.5661	25.9014	26.0046	26.2579	25.638	25.5151	25.8886	26.4282	25.5344	25.888	26.4138	26.4124	26.5661	25.9014	26.0046	26.2579	25.638	25.5151	25.8886	26.4282	25.5344	25.888	ZNF318	UID2516
	0	0	0	26.4101	NA	24.7591	24.8244	NA	NA	24.4075	24.3676	24.4865	24.5034	25.0802	24.6914	26.4101	23.6665	24.7591	24.8244	24.442	25.7324	24.4075	24.3676	24.4865	24.5034	25.0802	24.6914	CDKAL1	UID2518
	0	0	0	25.9161	NA	26.1058	NA	26.8151	NA	26.5076	25.9573	26.4895	27.033	26.6281	NA	25.9161	23.3957	26.1058	24.1774	26.8151	23.174	26.5076	25.9573	26.4895	27.033	26.6281	24.5926	ZNF691	UID2519
	0	0	0	30.2062	30.2992	30.2283	30.5916	30.4554	30.7162	31.0077	30.945	30.8651	30.6729	30.6594	30.9011	30.2062	30.2992	30.2283	30.5916	30.4554	30.7162	31.0077	30.945	30.8651	30.6729	30.6594	30.9011	TAF3	UID2520
	1	1	0	25.8007	26.5631	26.0636	NA	NA	NA	NA	NA	NA	NA	NA	NA	25.8007	26.5631	26.0636	24.0487	24.2234	22.5223	23.6705	22.5655	23.1077	23.2933	23.3715	23.59	SNX30	UID2521
	0	0	0	NA	25.7549	25.6916	25.9288	25.7375	25.7351	NA	25.9453	NA	NA	25.8673	NA	24.376	25.7549	25.6916	25.9288	25.7375	25.7351	22.7559	25.9453	22.6592	23.8139	25.8673	23.8617	LYPLAL1	UID2522
	0	0	0	27.4506	27.8351	28.0764	27.2863	27.7305	27.3786	27.3015	27.0646	26.941	27.7821	27.748	27.4885	27.4506	27.8351	28.0764	27.2863	27.7305	27.3786	27.3015	27.0646	26.941	27.7821	27.748	27.4885	ZCCHC6	UID2523
	0	0	0	24.9419	25.11	25.2608	25.0745	25.4638	25.7208	25.5974	25.0256	25.2334	25.6074	24.9779	25.1214	24.9419	25.11	25.2608	25.0745	25.4638	25.7208	25.5974	25.0256	25.2334	25.6074	24.9779	25.1214	SLX4IP	UID2524
	0	0	0	25.685	25.3956	25.6559	25.3431	25.8393	25.4465	25.573	25.421	25.3458	25.4419	25.4309	25.4626	25.685	25.3956	25.6559	25.3431	25.8393	25.4465	25.573	25.421	25.3458	25.4419	25.4309	25.4626	ANKRD22	UID2525
	1	1	0	30.5582	30.6954	30.0797	26.9082	26.4787	27.0826	24.1545	24.6208	24.6291	24.0527	24.3525	23.7665	30.5582	30.6954	30.0797	26.9082	26.4787	27.0826	24.1545	24.6208	24.6291	24.0527	24.3525	23.7665	DENND4C	UID2526
	1	0	0	25.9174	25.6971	25.8416	25.6925	NA	NA	NA	NA	NA	25.0962	NA	NA	25.9174	25.6971	25.8416	25.6925	24.1312	24.5009	23.8228	24.6959	22.1843	25.0962	24.7008	23.1679	NAA35	UID2527
	1	0	0	29.4135	29.8249	29.5609	29.0077	29.3993	29.2689	28.7478	28.3524	28.6757	28.5639	28.8351	28.6096	29.4135	29.8249	29.5609	29.0077	29.3993	29.2689	28.7478	28.3524	28.6757	28.5639	28.8351	28.6096	MAP1S	UID2528
	0	0	0	30.7236	30.4784	30.5547	30.6875	30.9263	30.6396	31.2392	31.3247	31.0971	31.291	31.2585	31.3461	30.7236	30.4784	30.5547	30.6875	30.9263	30.6396	31.2392	31.3247	31.0971	31.291	31.2585	31.3461	ARID2	UID2529
	0	0	0	28.6273	28.4317	29.0861	28.2417	28.3942	28.3554	28.6862	28.3327	28.0619	28.8106	28.2948	27.8313	28.6273	28.4317	29.0861	28.2417	28.3942	28.3554	28.6862	28.3327	28.0619	28.8106	28.2948	27.8313	SPTY2D1	UID2531
	1	0	0	25.0481	25.5983	25.0476	NA	NA	NA	NA	NA	NA	NA	NA	NA	25.0481	25.5983	25.0476	25.1882	24.2917	22.8869	24.1843	22.0603	23.5352	22.7146	23.6094	23.6331	CRYBG3	UID2533
	0	0	0	28.4523	28.3692	28.4446	28.6416	28.962	28.9621	29.3326	29.3348	29.0689	29.6584	29.0718	29.5353	28.4523	28.3692	28.4446	28.6416	28.962	28.9621	29.3326	29.3348	29.0689	29.6584	29.0718	29.5353	GLTSCR1L	UID2537
	0	0	0	24.5459	NA	NA	24.42	NA	NA	25.3902	NA	25.1575	25.722	25.0441	25.207	24.5459	24.4657	25.0665	24.42	22.7947	23.4498	25.3902	22.5708	25.1575	25.722	25.0441	25.207	ZNF660	UID2538
	0	0	0	26.6098	26.4428	NA	NA	NA	NA	NA	NA	NA	26.6031	26.5928	26.6387	26.6098	26.4428	23.3867	23.5056	24.6367	23.5342	23.1183	24.6215	23.6414	26.6031	26.5928	26.6387	UHRF1BP1	UID2539
	0	0	0	27.6911	28.3152	28.6978	27.7128	28.4259	28.1938	28.418	28.0239	28.3121	28.8783	28.7926	28.48	27.6911	28.3152	28.6978	27.7128	28.4259	28.1938	28.418	28.0239	28.3121	28.8783	28.7926	28.48	ZNF787	UID2540
	-1	0	0	26.7295	26.9995	26.2505	27.4012	26.9923	26.8716	27.2306	28.1946	27.9448	27.5147	27.9237	28.3519	26.7295	26.9995	26.2505	27.4012	26.9923	26.8716	27.2306	28.1946	27.9448	27.5147	27.9237	28.3519	RPL7L1	UID2542
	0	0	0	NA	25.4488	NA	24.8531	25.4862	NA	25.9658	25.5824	25.3286	25.3791	NA	24.7571	23.786	25.4488	23.9768	24.8531	25.4862	23.777	25.9658	25.5824	25.3286	25.3791	23.9312	24.7571	MCTP2	UID2543
	1	1	0	27.846	27.4989	27.0967	25.7964	NA	25.644	NA	NA	NA	25.7126	NA	24.58	27.846	27.4989	27.0967	25.7964	23.4991	25.644	24.7668	24.8569	24.406	25.7126	23.7717	24.58	RLTPR	UID2544
	1	0	0	27.3685	27.361	26.8815	25.8428	26.4912	NA	NA	NA	NA	25.7367	NA	NA	27.3685	27.361	26.8815	25.8428	26.4912	25.9674	23.9423	23.8756	21.8891	25.7367	23.9725	23.8394	CIAPIN1	UID2545
	0	0	0	27.7112	28.0933	28.2022	27.9643	28.491	28.0973	28.9429	28.2982	28.5273	28.6676	28.6064	28.5173	27.7112	28.0933	28.2022	27.9643	28.491	28.0973	28.9429	28.2982	28.5273	28.6676	28.6064	28.5173	XAF1	UID2546
	0	0	0	30.0509	29.4778	30.05	29.3693	29.9347	29.5598	29.8228	29.8237	29.6472	30.1964	30.2201	29.8581	30.0509	29.4778	30.05	29.3693	29.9347	29.5598	29.8228	29.8237	29.6472	30.1964	30.2201	29.8581	THOC7	UID2547
	0	0	0	26.5373	25.7718	26.1327	NA	NA	25.884	26.0659	26.1597	25.8544	26.2026	25.8715	NA	26.5373	25.7718	26.1327	23.6156	23.9696	25.884	26.0659	26.1597	25.8544	26.2026	25.8715	22.8419	LAMTOR1	UID2549
	1	0	0	26.5892	26.2793	26.0957	26.1401	25.4837	26.0848	25.0955	24.9924	25.5335	NA	25.6356	25.1389	26.5892	26.2793	26.0957	26.1401	25.4837	26.0848	25.0955	24.9924	25.5335	24.1016	25.6356	25.1389	TWF2	UID2550
	0	0	0	27.2414	27.3146	27.5955	27.339	27.5888	27.3216	27.7464	27.4281	27.151	27.8348	27.7002	26.9852	27.2414	27.3146	27.5955	27.339	27.5888	27.3216	27.7464	27.4281	27.151	27.8348	27.7002	26.9852	GRAMD4	UID2551
	0	0	0	25.8907	25.9386	26.0722	26.4746	26.0747	26.133	26.6363	27.0069	26.3401	NA	26.7163	26.2473	25.8907	25.9386	26.0722	26.4746	26.0747	26.133	26.6363	27.0069	26.3401	23.6605	26.7163	26.2473	ADNP2	UID2553
	0	0	0	28.0691	NA	NA	27.6706	28.3311	28.2148	NA	27.6044	NA	NA	28.5035	27.8016	28.0691	23.8996	23.5563	27.6706	28.3311	28.2148	24.2842	27.6044	22.58	24.3566	28.5035	27.8016	ZSCAN25	UID2555
	0	0	0	25.4532	25.9713	26.0678	25.5388	25.7311	NA	26.2193	25.989	26.0229	26.5187	26.0393	26.3506	25.4532	25.9713	26.0678	25.5388	25.7311	23.971	26.2193	25.989	26.0229	26.5187	26.0393	26.3506	SLC25A24	UID2558
	0	0	0	28.8903	28.0108	28.7372	28.3599	27.9164	28.3701	28.3765	28.9164	28.8691	28.3782	28.6677	28.6712	28.8903	28.0108	28.7372	28.3599	27.9164	28.3701	28.3765	28.9164	28.8691	28.3782	28.6677	28.6712	REEP3	UID2559
	0	0	0	NA	26.3992	26.3587	25.076	25.4528	26.0465	NA	NA	NA	25.1368	NA	NA	23.2043	26.3992	26.3587	25.076	25.4528	26.0465	23.9143	24.1498	22.9874	25.1368	23.372	23.9165	RINT1	UID2560
	0	0	0	27.0368	26.9195	27.3134	26.9923	27.7027	27.4038	26.9602	27.2972	26.5858	27.5446	26.9732	27.0995	27.0368	26.9195	27.3134	26.9923	27.7027	27.4038	26.9602	27.2972	26.5858	27.5446	26.9732	27.0995	C3orf17	UID2562
	0	0	0	27.6549	28.4885	28.0145	26.9159	27.2658	26.9304	27.115	27.2257	NA	27.2014	27.1948	27.0028	27.6549	28.4885	28.0145	26.9159	27.2658	26.9304	27.115	27.2257	22.7564	27.2014	27.1948	27.0028	MAST2	UID2563
	0	0	0	31.5332	31.4966	31.4925	31.7717	31.9511	32.2772	32.1894	32.0431	32.1256	31.6139	32.3609	32.0447	31.5332	31.4966	31.4925	31.7717	31.9511	32.2772	32.1894	32.0431	32.1256	31.6139	32.3609	32.0447	MRPL14	UID2565
	0	0	0	26.0828	26.3376	26.4626	25.6534	26.5087	26.3046	25.7743	25.4669	25.8291	25.591	25.8943	25.4883	26.0828	26.3376	26.4626	25.6534	26.5087	26.3046	25.7743	25.4669	25.8291	25.591	25.8943	25.4883	SLC27A4	UID2566
	0	0	0	29.4971	29.4377	29.4387	29.8864	29.8872	29.8764	30.1736	30.2898	30.1873	29.9168	29.9886	30.47	29.4971	29.4377	29.4387	29.8864	29.8872	29.8764	30.1736	30.2898	30.1873	29.9168	29.9886	30.47	TAF2	UID2568
	0	0	0	28.2845	28.2733	28.3419	28.8832	28.8333	28.5383	28.6706	28.9888	28.9283	28.0982	28.4244	28.4636	28.2845	28.2733	28.3419	28.8832	28.8333	28.5383	28.6706	28.9888	28.9283	28.0982	28.4244	28.4636	MED27	UID2569
	1	1	0	30.5542	30.7651	29.6376	28.3295	28.049	28.8188	25.7609	24.7431	25.9596	25.908	25.2626	25.8335	30.5542	30.7651	29.6376	28.3295	28.049	28.8188	25.7609	24.7431	25.9596	25.908	25.2626	25.8335	EDC4	UID2570
	0	0	0	31.6684	31.4724	31.4951	32.1292	32.1166	32.0419	32.2924	32.377	32.2205	32.361	32.252	32.3888	31.6684	31.4724	31.4951	32.1292	32.1166	32.0419	32.2924	32.377	32.2205	32.361	32.252	32.3888	PRPF8	UID2571
	0	0	0	26.6734	26.6483	26.5332	26.667	26.5966	26.3238	NA	26.7291	26.4524	26.7924	NA	NA	26.6734	26.6483	26.5332	26.667	26.5966	26.3238	23.529	26.7291	26.4524	26.7924	24.2772	23.9853	SFXN4	UID2572
	0	0	0	31.5579	31.3612	31.5019	31.4923	31.7953	31.7081	32.0414	31.979	31.8401	32.1868	32.0398	32.0995	31.5579	31.3612	31.5019	31.4923	31.7953	31.7081	32.0414	31.979	31.8401	32.1868	32.0398	32.0995	NFRKB	UID2573
	0	0	0	32.546	32.4989	32.4739	32.6117	32.614	32.7105	32.8044	32.9867	32.8253	32.7377	32.7535	32.8746	32.546	32.4989	32.4739	32.6117	32.614	32.7105	32.8044	32.9867	32.8253	32.7377	32.7535	32.8746	RSBN1L	UID2580
	0	0	0	26.1566	26.3467	26.4579	26.0531	26.1179	26.1819	26.308	26.4391	26.1915	26.5087	26.879	26.3637	26.1566	26.3467	26.4579	26.0531	26.1179	26.1819	26.308	26.4391	26.1915	26.5087	26.879	26.3637	SLC27A1	UID2581
	0	0	0	28.7878	28.7341	28.9108	29.0052	29.2111	29.0302	29.573	29.2676	29.1364	29.5637	29.3666	29.2235	28.7878	28.7341	28.9108	29.0052	29.2111	29.0302	29.573	29.2676	29.1364	29.5637	29.3666	29.2235	INO80C	UID2583
	0	0	0	27.5827	27.0151	27.6686	27.3574	27.2689	27.5863	27.1957	27.4138	27.2102	27.6049	27.2937	27.5487	27.5827	27.0151	27.6686	27.3574	27.2689	27.5863	27.1957	27.4138	27.2102	27.6049	27.2937	27.5487	RHBDF2	UID2584
	0	0	0	30.8725	31.1691	30.9604	31.0058	31.3704	31.573	31.3714	31.3509	31.3115	31.3674	31.474	31.3331	30.8725	31.1691	30.9604	31.0058	31.3704	31.573	31.3714	31.3509	31.3115	31.3674	31.474	31.3331	CCDC137	UID2586
	0	0	0	23.5517	NA	24.2416	NA	NA	NA	NA	NA	24.6578	24.2626	23.0763	24.9127	23.5517	24.088	24.2416	23.634	23.7523	24.3958	24.4768	23.2695	24.6578	24.2626	23.0763	24.9127	OGFOD3	UID2587
	1	1	0	31.0686	31.3421	31.0087	29.2918	28.9289	29.3789	27.6553	27.0981	27.78	27.8131	27.0345	27.8816	31.0686	31.3421	31.0087	29.2918	28.9289	29.3789	27.6553	27.0981	27.78	27.8131	27.0345	27.8816	LARP1	UID2589
	0	0	0	27.909	27.9785	28.0591	27.9336	28.3021	28.0076	27.9921	27.9346	27.8373	28.4385	27.8388	27.6909	27.909	27.9785	28.0591	27.9336	28.3021	28.0076	27.9921	27.9346	27.8373	28.4385	27.8388	27.6909	SLC30A9	UID2590
	1	0	0	29.92	30.0352	29.9302	29.3849	29.6267	29.5062	28.9879	28.9189	28.7367	29.4192	29.2317	29.0179	29.92	30.0352	29.9302	29.3849	29.6267	29.5062	28.9879	28.9189	28.7367	29.4192	29.2317	29.0179	RICTOR	UID2591
	0	0	0	30.2523	30.0837	30.0664	30.453	30.4914	30.5961	30.6911	30.7119	30.6112	30.7283	30.522	30.7721	30.2523	30.0837	30.0664	30.453	30.4914	30.5961	30.6911	30.7119	30.6112	30.7283	30.522	30.7721	ANKRD12	UID2593
	0	0	0	30.6377	30.8773	30.7005	31.0982	31.0855	31.3718	31.6925	31.5624	31.5039	31.5691	31.2869	31.5779	30.6377	30.8773	30.7005	31.0982	31.0855	31.3718	31.6925	31.5624	31.5039	31.5691	31.2869	31.5779	ANKRD11	UID2594
	1	1	0	27.3262	27.418	27.14	NA	NA	NA	NA	NA	NA	NA	NA	NA	27.3262	27.418	27.14	24.5343	23.7762	24.4013	26.2321	22.9136	22.8131	24.4794	22.8956	24.8887	AFTPH	UID2595
	0	0	0	30.8987	31.0797	31.1458	30.6638	30.9948	30.7754	30.8507	30.5142	30.3343	31.075	30.61	30.4109	30.8987	31.0797	31.1458	30.6638	30.9948	30.7754	30.8507	30.5142	30.3343	31.075	30.61	30.4109	FIP1L1	UID2596
	0	0	0	26.6352	26.68	26.733	25.3461	26.4998	26.1604	27.0696	25.8744	26.4731	27.4091	27.2437	26.5908	26.6352	26.68	26.733	25.3461	26.4998	26.1604	27.0696	25.8744	26.4731	27.4091	27.2437	26.5908	PACS1	UID2599
	0	0	0	35.0306	35.14	34.9599	35.5191	35.4039	35.7244	35.3623	35.5722	35.5472	35.1585	35.1655	35.2847	35.0306	35.14	34.9599	35.5191	35.4039	35.7244	35.3623	35.5722	35.5472	35.1585	35.1655	35.2847	RAB11FIP1	UID2601
	0	0	0	25.7776	26.1016	26.5698	25.516	27.6762	26.2349	26.7982	24.8689	26.4559	25.6173	27.092	26.8418	25.7776	26.1016	26.5698	25.516	27.6762	26.2349	26.7982	24.8689	26.4559	25.6173	27.092	26.8418	DNAJC14	UID2603
	1	0	0	31.8147	31.9411	31.3534	29.7997	28.9137	29.4092	24.5473	22.5188	24.8777	26.2595	23.2938	22.7759	31.8147	31.9411	31.3534	29.7997	28.9137	29.4092	24.5473	22.5188	24.8777	26.2595	23.2938	22.7759	GIGYF2	UID2604
	0	0	0	25.2978	26.2739	25.9638	25.3981	26.1382	26.0976	26.1367	NA	NA	25.6494	25.7658	NA	25.2978	26.2739	25.9638	25.3981	26.1382	26.0976	26.1367	23.074	22.5974	25.6494	25.7658	23.4685	HSDL2	UID2605
	0	0	0	24.0496	NA	NA	24.1486	NA	23.9996	NA	24.9351	24.486	25.2857	24.6114	24.9882	24.0496	24.165	23.2766	24.1486	24.5651	23.9996	23.177	24.9351	24.486	25.2857	24.6114	24.9882	KDM7A	UID2607
	0	0	0	30.6742	30.6998	30.7192	30.5185	30.9246	30.7793	30.6745	30.4003	30.4149	31.12	30.5941	30.5556	30.6742	30.6998	30.7192	30.5185	30.9246	30.7793	30.6745	30.4003	30.4149	31.12	30.5941	30.5556	NFXL1	UID2610
	0	0	0	24.9931	25.4493	25.5746	NA	25.5857	25.742	25.5713	NA	25.7765	25.7365	NA	NA	24.9931	25.4493	25.5746	24.0434	25.5857	25.742	25.5713	24.3477	25.7765	25.7365	23.0172	24.0668	DPY19L3	UID2611
	1	0	0	27.4926	27.2651	26.9086	26.1829	26.1172	26.4766	26.4095	25.7758	26.0593	25.6677	25.4751	25.5106	27.4926	27.2651	26.9086	26.1829	26.1172	26.4766	26.4095	25.7758	26.0593	25.6677	25.4751	25.5106	WDFY4	UID2613
	1	0	0	29.5882	29.9532	29.6071	28.8807	29.1719	29.092	28.0654	28.4857	28.2536	29.1501	28.4639	28.522	29.5882	29.9532	29.6071	28.8807	29.1719	29.092	28.0654	28.4857	28.2536	29.1501	28.4639	28.522	ARHGEF18	UID2616
	-1	0	0	30.1586	30.4023	30.1931	30.5395	30.4628	30.4653	31.4589	31.3362	31.368	31.2094	31.1819	31.3209	30.1586	30.4023	30.1931	30.5395	30.4628	30.4653	31.4589	31.3362	31.368	31.2094	31.1819	31.3209	UBN2	UID2618
	1	1	0	30.9269	30.5948	30.2507	28.2964	28.3223	28.522	27.2857	27.848	27.8446	27.8083	27.3271	27.2814	30.9269	30.5948	30.2507	28.2964	28.3223	28.522	27.2857	27.848	27.8446	27.8083	27.3271	27.2814	PIK3AP1	UID2619
	0	0	0	28.0117	27.8067	27.9991	27.7124	28.2978	28.4667	28.0612	27.7089	27.7605	28.4937	28.1001	27.8054	28.0117	27.8067	27.9991	27.7124	28.2978	28.4667	28.0612	27.7089	27.7605	28.4937	28.1001	27.8054	C11orf57	UID2620
	0	0	0	25.6119	25.9349	25.6068	24.9751	25.8049	25.2534	25.4362	25.259	25.708	25.3165	24.9302	NA	25.6119	25.9349	25.6068	24.9751	25.8049	25.2534	25.4362	25.259	25.708	25.3165	24.9302	22.9795	TMTC3	UID2621
	0	0	0	26.1281	25.6844	25.7864	25.4008	NA	25.7599	NA	25.3769	NA	NA	NA	NA	26.1281	25.6844	25.7864	25.4008	23.1257	25.7599	24.4843	25.3769	23.6923	23.8998	23.4119	23.5185	UNC13D	UID2624
	0	0	0	26.5081	26.6983	26.2372	27.1582	26.8945	26.8676	26.7013	27.1613	27.1368	26.2557	26.9416	26.7159	26.5081	26.6983	26.2372	27.1582	26.8945	26.8676	26.7013	27.1613	27.1368	26.2557	26.9416	26.7159	CREB3L2	UID2625
	0	0	0	26.4356	26.4904	26.6883	26.9514	27.3135	26.9931	27.1673	27.0491	27.0003	26.6072	27.2606	27.3399	26.4356	26.4904	26.6883	26.9514	27.3135	26.9931	27.1673	27.0491	27.0003	26.6072	27.2606	27.3399	FRA10AC1	UID2626
	0	0	0	31.2004	30.9717	31.2569	30.773	30.8873	30.9452	31.2595	31.4067	31.3336	31.284	31.223	31.2795	31.2004	30.9717	31.2569	30.773	30.8873	30.9452	31.2595	31.4067	31.3336	31.284	31.223	31.2795	SND1	UID2628
	0	0	0	29.7522	29.2766	29.4656	29.533	29.7948	29.5643	29.3612	29.9549	29.6004	29.4792	29.6325	29.6927	29.7522	29.2766	29.4656	29.533	29.7948	29.5643	29.3612	29.9549	29.6004	29.4792	29.6325	29.6927	TRMT10C	UID2629
	0	0	0	25.8403	NA	26.1039	26.1643	26.0151	26.2821	NA	26.3706	26.1245	25.9838	NA	26.0523	25.8403	23.5903	26.1039	26.1643	26.0151	26.2821	24.2155	26.3706	26.1245	25.9838	23.3668	26.0523	PARS2	UID2631
	1	0	0	27.2961	27.8006	27.5782	26.9122	27.8237	27.4125	26.3942	26.5206	25.8973	26.9532	26.7352	26.9381	27.2961	27.8006	27.5782	26.9122	27.8237	27.4125	26.3942	26.5206	25.8973	26.9532	26.7352	26.9381	CYFIP1	UID2632
	0	0	0	26.6023	27.288	27.1375	26.7223	27.5558	27.2424	27.3055	26.8199	26.1824	26.9032	27.2146	26.2157	26.6023	27.288	27.1375	26.7223	27.5558	27.2424	27.3055	26.8199	26.1824	26.9032	27.2146	26.2157	LPCAT2	UID2633
	0	0	0	29.7909	29.9818	29.8187	30.4902	30.5693	30.3133	30.4543	29.9848	29.9441	30.3018	30.0117	30.4926	29.7909	29.9818	29.8187	30.4902	30.5693	30.3133	30.4543	29.9848	29.9441	30.3018	30.0117	30.4926	TAOK1	UID2634
	0	0	0	31.9864	32.3107	31.9956	32.5693	32.4485	32.5951	32.366	32.608	32.2897	32.2051	32.0086	32.2187	31.9864	32.3107	31.9956	32.5693	32.4485	32.5951	32.366	32.608	32.2897	32.2051	32.0086	32.2187	RAB11FIP2	UID2635
	0	0	0	29.5231	29.5649	29.6865	29.6233	30.0077	30.0836	29.6249	29.6674	29.6475	30.0069	29.7292	29.7019	29.5231	29.5649	29.6865	29.6233	30.0077	30.0836	29.6249	29.6674	29.6475	30.0069	29.7292	29.7019	RASGRP2	UID2636
	0	0	0	26.533	26.3689	26.5087	27.0919	27.0597	26.8333	26.4904	26.3856	26.0974	26.5296	26.2274	26.0119	26.533	26.3689	26.5087	27.0919	27.0597	26.8333	26.4904	26.3856	26.0974	26.5296	26.2274	26.0119	CXXC5	UID2637
	0	0	0	26.033	26.3559	26.3377	26.7878	26.5846	NA	26.6807	NA	NA	26.9154	27.0593	NA	26.033	26.3559	26.3377	26.7878	26.5846	23.7441	26.6807	24.1439	23.0954	26.9154	27.0593	21.7739	PHF5A	UID2638
	0	0	0	27.0843	27.5081	27.4782	27.2254	27.583	27.3141	27.6068	27.4805	27.5928	28.0363	28.1675	27.3456	27.0843	27.5081	27.4782	27.2254	27.583	27.3141	27.6068	27.4805	27.5928	28.0363	28.1675	27.3456	APTX	UID2639
	0	0	0	24.8506	NA	NA	NA	NA	NA	24.3331	NA	25.1815	25.2605	24.4659	24.6937	24.8506	25.2047	22.9661	24.4793	25.4115	23.6062	24.3331	23.6257	25.1815	25.2605	24.4659	24.6937	TRMT1L	UID2640
	0	1	0	25.276	25.7804	25.5782	23.4385	23.9524	NA	NA	NA	NA	NA	NA	NA	25.276	25.7804	25.5782	23.4385	23.9524	23.0693	25.3897	24.7881	23.9077	24.3835	23.8207	23.5405	EFTUD1	UID2642
	0	0	0	29.9794	29.8101	30.0186	29.9937	29.9442	29.9134	29.9871	29.821	29.8108	30.3448	29.8736	29.9208	29.9794	29.8101	30.0186	29.9937	29.9442	29.9134	29.9871	29.821	29.8108	30.3448	29.8736	29.9208	SETX	UID2643
	1	0	0	24.9508	24.597	24.9997	NA	NA	NA	NA	NA	NA	NA	NA	NA	24.9508	24.597	24.9997	24.4947	25.187	23.7041	23.7099	22.7015	23.4733	24.8738	24.7094	23.6063	CCDC186	UID2644
	0	0	0	26.0921	26.4317	26.2523	25.7041	26.5189	26.289	26.9302	26.279	26.3948	27.1352	26.7165	26.7837	26.0921	26.4317	26.2523	25.7041	26.5189	26.289	26.9302	26.279	26.3948	27.1352	26.7165	26.7837	POGZ	UID2645
	0	0	0	28.4385	28.4249	28.4516	28.0963	28.5399	28.3536	27.8978	27.9306	27.7593	28.0542	27.9665	27.6587	28.4385	28.4249	28.4516	28.0963	28.5399	28.3536	27.8978	27.9306	27.7593	28.0542	27.9665	27.6587	PIWIL4	UID2646
	0	0	0	26.7203	NA	26.7516	26.918	NA	26.7269	26.97	26.9793	26.7262	27.5098	NA	26.79	26.7203	25.7239	26.7516	26.918	24.0538	26.7269	26.97	26.9793	26.7262	27.5098	24.9256	26.79	TMC6	UID2648
	0	0	0	27.5245	NA	25.3741	27.7918	25.6558	NA	27.5105	28.06	28.2302	27.6607	28.3213	27.1185	27.5245	24.991	25.3741	27.7918	25.6558	24.2901	27.5105	28.06	28.2302	27.6607	28.3213	27.1185	MYH14	UID2649
	1	1	0	30.8534	31.0034	30.9297	30.0506	29.7874	29.7156	28.0048	27.9282	28.2883	29.028	28.675	28.4471	30.8534	31.0034	30.9297	30.0506	29.7874	29.7156	28.0048	27.9282	28.2883	29.028	28.675	28.4471	NUFIP2	UID2650
	0	0	0	26.548	26.199	26.1327	26.85	26.6653	26.6046	26.1849	26.0801	26.2839	26.6568	26.4446	26.6691	26.548	26.199	26.1327	26.85	26.6653	26.6046	26.1849	26.0801	26.2839	26.6568	26.4446	26.6691	LRP10	UID2652
	1	1	0	29.6792	29.9413	29.8918	27.5454	27.5307	26.3163	NA	24.0979	24.073	24.5455	24.746	24.1606	29.6792	29.9413	29.8918	27.5454	27.5307	26.3163	25.2186	24.0979	24.073	24.5455	24.746	24.1606	HAUS6	UID2654
	0	0	0	NA	24.2577	NA	NA	25.0859	NA	24.7572	24.651	25.028	NA	24.3472	24.2266	24.5738	24.2577	25.9295	22.7695	25.0859	24.6908	24.7572	24.651	25.028	23.5982	24.3472	24.2266	HEATR3	UID2655
	0	0	0	27.3183	27.055	27.2309	26.4475	26.6827	26.9908	26.9787	27.0588	26.7025	27.5741	27.0097	26.7361	27.3183	27.055	27.2309	26.4475	26.6827	26.9908	26.9787	27.0588	26.7025	27.5741	27.0097	26.7361	EMSY;C11orf30	UID2656
	0	0	0	24.6632	24.6346	24.6585	24.1463	NA	NA	NA	23.5898	23.8329	25.2686	24.9014	24.144	24.6632	24.6346	24.6585	24.1463	23.4278	23.8432	24.1088	23.5898	23.8329	25.2686	24.9014	24.144	WAPAL	UID2658
	1	1	0	29.2125	27.9342	28.6275	26.26	24.0113	25.5303	23.1761	24.1571	24.4146	24.8833	25.2958	24.6639	29.2125	27.9342	28.6275	26.26	24.0113	25.5303	23.1761	24.1571	24.4146	24.8833	25.2958	24.6639	APBB1IP	UID2659
	0	0	0	32.6962	32.7865	32.6821	32.6323	32.8476	32.831	32.9615	32.8676	32.7812	32.969	32.8724	32.9654	32.6962	32.7865	32.6821	32.6323	32.8476	32.831	32.9615	32.8676	32.7812	32.969	32.8724	32.9654	RBBP6	UID2660
	0	0	0	29.8572	30.1246	30.0956	29.8299	29.9544	30.1253	29.3507	29.1417	29.3945	29.7907	29.7103	29.4414	29.8572	30.1246	30.0956	29.8299	29.9544	30.1253	29.3507	29.1417	29.3945	29.7907	29.7103	29.4414	ARHGAP30	UID2661
	1	0	0	28.5698	29.0765	29.454	27.3881	27.4979	27.6424	25.1555	NA	NA	26.7807	NA	25.1817	28.5698	29.0765	29.454	27.3881	27.4979	27.6424	25.1555	23.2753	23.5912	26.7807	24.3772	25.1817	RAB44	UID2662
	1	0	0	26.2509	26.5004	26.2608	NA	25.5053	25.8599	NA	NA	NA	25.1614	NA	NA	26.2509	26.5004	26.2608	23.061	25.5053	25.8599	23.076	22.6723	23.4147	25.1614	25.6078	23.1834	HUWE1	UID2663
	0	0	0	25.8798	26.1917	26.4213	24.8864	25.8845	25.808	NA	NA	25.4094	26.9208	26.0478	NA	25.8798	26.1917	26.4213	24.8864	25.8845	25.808	24.4109	23.8791	25.4094	26.9208	26.0478	23.4672	CTU1	UID2664
	0	0	0	28.8723	29.2677	28.7922	29.0878	29.2534	29.4969	29.6631	29.5477	29.517	29.2756	29.4828	29.7737	28.8723	29.2677	28.7922	29.0878	29.2534	29.4969	29.6631	29.5477	29.517	29.2756	29.4828	29.7737	TAF8	UID2665
	0	0	0	29.1386	28.3494	29.3922	28.573	28.5602	29.098	28.385	28.94	28.8919	29.0558	29.4491	29.2072	29.1386	28.3494	29.3922	28.573	28.5602	29.098	28.385	28.94	28.8919	29.0558	29.4491	29.2072	MRPL55	UID2666
	0	0	0	27.2321	27.0227	27.6063	27.2644	27.5339	27.155	27.2314	27.3865	26.7636	27.3458	27.636	26.5793	27.2321	27.0227	27.6063	27.2644	27.5339	27.155	27.2314	27.3865	26.7636	27.3458	27.636	26.5793	MRPL10	UID2667
	0	0	0	28.227	28.6926	28.905	27.3022	28.6262	28.305	27.9768	27.3508	27.5664	28.4687	28.2034	27.4428	28.227	28.6926	28.905	27.3022	28.6262	28.305	27.9768	27.3508	27.5664	28.4687	28.2034	27.4428	CENPV	UID2668
	0	0	0	27.8431	27.6686	27.7922	27.6744	28.0857	28.055	27.8582	28.2327	27.865	28.0038	28.1986	27.8452	27.8431	27.6686	27.7922	27.6744	28.0857	28.055	27.8582	28.2327	27.865	28.0038	28.1986	27.8452	SLFN11	UID2669
	0	0	0	28.231	27.9274	27.828	27.3402	27.5681	28.3528	27.5245	27.5116	27.4465	27.7728	27.8375	27.9375	28.231	27.9274	27.828	27.3402	27.5681	28.3528	27.5245	27.5116	27.4465	27.7728	27.8375	27.9375	TMEM55B	UID2672
	1	0	0	28.002	27.2493	27.9398	26.0581	26.0296	26.3649	25.4058	NA	NA	25.5281	24.8341	NA	28.002	27.2493	27.9398	26.0581	26.0296	26.3649	25.4058	24.1756	22.1256	25.5281	24.8341	22.4222	PATL1	UID2673
	1	0	0	28.5172	28.3208	28.5393	27.7892	28.0596	28.1171	27.2105	27.1179	27.4106	27.3768	27.3549	27.1849	28.5172	28.3208	28.5393	27.7892	28.0596	28.1171	27.2105	27.1179	27.4106	27.3768	27.3549	27.1849	TBC1D1	UID2674
	0	0	0	28.9511	28.7368	28.6602	28.7488	28.75	28.6462	28.9375	28.9972	28.7918	28.9082	29.1494	29.4401	28.9511	28.7368	28.6602	28.7488	28.75	28.6462	28.9375	28.9972	28.7918	28.9082	29.1494	29.4401	TADA2B	UID2675
	0	0	0	30.7651	30.6768	30.6271	30.7732	30.8083	30.3948	30.8268	31.155	30.738	30.8053	31.0087	30.9121	30.7651	30.6768	30.6271	30.7732	30.8083	30.3948	30.8268	31.155	30.738	30.8053	31.0087	30.9121	NOP9	UID2676
	0	0	0	26.4384	NA	NA	25.3648	25.0888	NA	25.0629	NA	25.4531	25.4348	25.1757	24.8563	26.4384	23.7073	24.9574	25.3648	25.0888	24.0386	25.0629	24.9469	25.4531	25.4348	25.1757	24.8563	PABPN1	UID2677
	0	0	0	30.9996	30.7688	30.9509	31.0587	31.3126	31.3235	31.5522	31.6394	31.375	31.7309	31.7996	31.6213	30.9996	30.7688	30.9509	31.0587	31.3126	31.3235	31.5522	31.6394	31.375	31.7309	31.7996	31.6213	PBRM1	UID2678
	0	0	0	27.5741	27.2078	27.465	27.948	27.7899	27.4228	27.4724	28.0958	27.9092	27.8196	27.8044	27.5035	27.5741	27.2078	27.465	27.948	27.7899	27.4228	27.4724	28.0958	27.9092	27.8196	27.8044	27.5035	TMEM135	UID2679
	0	0	0	28.0479	27.9838	28.2199	28.2779	27.8137	27.9041	27.341	28.4839	27.9532	27.887	27.8054	28.2044	28.0479	27.9838	28.2199	28.2779	27.8137	27.9041	27.341	28.4839	27.9532	27.887	27.8054	28.2044	MTDH	UID2681
	1	1	0	27.9883	28.3256	28.4194	25.7026	24.6996	27.3096	NA	24.2403	25.1805	25.7248	NA	24.0241	27.9883	28.3256	28.4194	25.7026	24.6996	27.3096	24.175	24.2403	25.1805	25.7248	23.605	24.0241	ZNF598	UID2682
	0	0	0	34.3538	33.694	33.7275	34.7	33.8172	34.1774	33.8859	34.8125	34.4205	34.0578	34.1585	34.6527	34.3538	33.694	33.7275	34.7	33.8172	34.1774	33.8859	34.8125	34.4205	34.0578	34.1585	34.6527	KTN1	UID2684
	0	0	0	25.0728	NA	NA	25.7469	NA	25.6183	NA	25.5355	25.5359	26.2053	25.6981	25.8803	25.0728	24.975	23.9989	25.7469	24.5087	25.6183	23.241	25.5355	25.5359	26.2053	25.6981	25.8803	NLRX1	UID2685
	1	0	0	37.4235	37.1977	37.2135	37.062	36.5037	36.6082	28.4807	28.8972	28.608	28.6129	28.6393	28.546	37.4235	37.1977	37.2135	37.062	36.5037	36.6082	28.4807	28.8972	28.608	28.6129	28.6393	28.546	FERMT3	UID2686
	0	0	0	27.0275	28.0228	27.4166	27.3225	27.5424	27.7602	28.2186	27.2902	27.725	27.7876	27.7762	27.1245	27.0275	28.0228	27.4166	27.3225	27.5424	27.7602	28.2186	27.2902	27.725	27.7876	27.7762	27.1245	NAA40	UID2687
	1	1	0	30.2498	29.9086	29.6939	27.1842	27.2953	27.2624	24.9116	24.3941	23.9518	26.5866	NA	24.3645	30.2498	29.9086	29.6939	27.1842	27.2953	27.2624	24.9116	24.3941	23.9518	26.5866	24.4325	24.3645	LUZP1	UID2689
	0	0	0	26.424	26.5774	26.5195	26.5979	26.544	26.5536	26.5242	26.071	25.9461	27.2298	26.4794	26.2888	26.424	26.5774	26.5195	26.5979	26.544	26.5536	26.5242	26.071	25.9461	27.2298	26.4794	26.2888	CAND1	UID2690
	0	0	0	30.7675	29.9794	30.5936	29.8975	30.3592	29.7612	30.1594	30.3804	30.1173	30.851	30.5459	30.633	30.7675	29.9794	30.5936	29.8975	30.3592	29.7612	30.1594	30.3804	30.1173	30.851	30.5459	30.633	THOC6	UID2693
	0	0	0	30.2054	30.0073	30.1473	30.323	30.3715	30.4151	30.3367	30.3134	30.3563	30.3038	30.2544	30.1762	30.2054	30.0073	30.1473	30.323	30.3715	30.4151	30.3367	30.3134	30.3563	30.3038	30.2544	30.1762	SBF2	UID2695
	0	0	0	31.1185	31.7779	31.7227	31.5466	31.7782	31.85	31.6373	31.6348	31.5827	31.757	31.8027	31.5265	31.1185	31.7779	31.7227	31.5466	31.7782	31.85	31.6373	31.6348	31.5827	31.757	31.8027	31.5265	TMEM173	UID2697
	1	1	0	25.3736	26.4893	26.066	25.335	NA	NA	NA	NA	NA	NA	NA	NA	25.3736	26.4893	26.066	25.335	23.9689	23.6307	24.1513	22.9775	23.7891	23.8433	23.9662	23.7541	CCDC43	UID2698
	0	0	0	29.415	30.1708	29.7656	29.9771	29.8762	30.2142	30.0239	30.158	29.8094	30.2331	29.9695	29.9207	29.415	30.1708	29.7656	29.9771	29.8762	30.2142	30.0239	30.158	29.8094	30.2331	29.9695	29.9207	RPS19BP1	UID2699
	0	0	0	28.7008	28.971	28.9239	28.7785	28.7919	28.7777	28.6813	28.7306	28.7733	28.6454	28.7528	28.7084	28.7008	28.971	28.9239	28.7785	28.7919	28.7777	28.6813	28.7306	28.7733	28.6454	28.7528	28.7084	CHSY1	UID2700
	0	0	0	30.9811	31.18	30.8874	31.575	31.438	31.7143	31.7852	31.6129	31.5698	31.4478	31.4615	31.5014	30.9811	31.18	30.8874	31.575	31.438	31.7143	31.7852	31.6129	31.5698	31.4478	31.4615	31.5014	CIR1	UID2702
	0	0	0	26.0266	25.8962	25.7806	25.7708	25.9537	26.2241	25.5642	25.4421	25.6442	26.7112	25.6787	25.419	26.0266	25.8962	25.7806	25.7708	25.9537	26.2241	25.5642	25.4421	25.6442	26.7112	25.6787	25.419	ANKLE2	UID2704
	1	0	0	25.8483	25.7349	25.7938	25.5456	25.8376	25.4953	NA	25.2512	NA	25.1949	25.0334	24.6425	25.8483	25.7349	25.7938	25.5456	25.8376	25.4953	23.3052	25.2512	23.3575	25.1949	25.0334	24.6425	SPATS2	UID2705
	0	0	0	28.1648	27.8839	28.0954	27.6859	27.6411	27.4445	27.754	27.5143	27.7747	27.8135	27.572	27.4808	28.1648	27.8839	28.0954	27.6859	27.6411	27.4445	27.754	27.5143	27.7747	27.8135	27.572	27.4808	VRK2	UID2706
	0	0	0	29.0676	29.3736	29.4635	29.4254	29.5113	29.2059	29.5804	29.595	29.7052	29.7996	29.7043	29.9021	29.0676	29.3736	29.4635	29.4254	29.5113	29.2059	29.5804	29.595	29.7052	29.7996	29.7043	29.9021	GPR97;ADGRG3	UID2707
	0	0	0	28.0646	27.851	28.2435	27.4024	28.2799	27.7591	27.9611	27.8533	27.7106	28.7236	27.8786	28.0705	28.0646	27.851	28.2435	27.4024	28.2799	27.7591	27.9611	27.8533	27.7106	28.7236	27.8786	28.0705	GATAD2A	UID2711
	0	0	0	32.2628	31.9971	32.0883	32.5787	32.279	32.2496	32.3914	32.5665	32.6243	32.2694	32.389	32.4243	32.2628	31.9971	32.0883	32.5787	32.279	32.2496	32.3914	32.5665	32.6243	32.2694	32.389	32.4243	C2CD5	UID2712
	0	0	0	27.6519	27.7208	27.2238	26.8536	27.1007	27.2008	26.0582	26.7596	26.2363	26.349	NA	NA	27.6519	27.7208	27.2238	26.8536	27.1007	27.2008	26.0582	26.7596	26.2363	26.349	23.5333	24.2997	MIB1	UID2713
	1	1	0	30.8545	30.9345	30.8466	29.3167	29.5114	29.4801	28.3934	27.6642	28.016	28.457	28.2896	28.1662	30.8545	30.9345	30.8466	29.3167	29.5114	29.4801	28.3934	27.6642	28.016	28.457	28.2896	28.1662	RASAL3	UID2714
	1	0	0	25.523	26.2098	25.4666	NA	NA	NA	NA	NA	NA	NA	NA	NA	25.523	26.2098	25.4666	24.9746	24.6901	23.6832	23.9172	23.685	23.5938	23.6841	23.1399	24.5228	SGK223	UID2715
	0	0	0	27.4736	27.1561	27.3087	26.8393	27.3074	27.6685	27.1121	NA	NA	27.1382	NA	26.7221	27.4736	27.1561	27.3087	26.8393	27.3074	27.6685	27.1121	23.5874	23.9829	27.1382	24.4348	26.7221	HPS6	UID2716
	0	0	0	27.7563	28.3528	28.5257	27.6115	28.4092	28.1525	27.7312	27.6787	27.5424	27.8102	28.0712	27.2697	27.7563	28.3528	28.5257	27.6115	28.4092	28.1525	27.7312	27.6787	27.5424	27.8102	28.0712	27.2697	RELL1	UID2720
	0	0	0	26.2491	26.6607	27.1738	NA	26.4196	27.2541	27.1197	26.0971	27.2836	26.9717	27.3629	26.8713	26.2491	26.6607	27.1738	22.4492	26.4196	27.2541	27.1197	26.0971	27.2836	26.9717	27.3629	26.8713	TBC1D10C	UID2722
	0	0	0	29.9989	30.1493	29.9599	30.5711	30.6042	30.5981	30.4985	30.5327	30.5727	30.1247	30.2443	30.306	29.9989	30.1493	29.9599	30.5711	30.6042	30.5981	30.4985	30.5327	30.5727	30.1247	30.2443	30.306	FMNL3	UID2724
	0	0	0	26.0312	NA	26.7633	25.784	26.3794	26.7327	26.1337	26.1898	26.5027	26.1988	26.1608	25.9203	26.0312	23.378	26.7633	25.784	26.3794	26.7327	26.1337	26.1898	26.5027	26.1988	26.1608	25.9203	SAMD9L	UID2725
	0	0	0	24.6745	25.3607	25.452	NA	NA	NA	24.9327	NA	25.0425	25.2879	NA	NA	24.6745	25.3607	25.452	24.9093	24.8425	24.0063	24.9327	23.7879	25.0425	25.2879	24.9233	24.3191	MAP4K3	UID2726
	0	0	0	26.1337	25.8303	25.511	NA	26.0421	25.7832	25.8872	25.7794	26.0717	26.4009	26.0515	26.1555	26.1337	25.8303	25.511	23.9726	26.0421	25.7832	25.8872	25.7794	26.0717	26.4009	26.0515	26.1555	WDR75	UID2730
	0	0	0	27.963	28.0188	28.1667	28.3438	28.6954	28.5164	27.977	28.0913	28.0639	28.1551	28.0036	27.9759	27.963	28.0188	28.1667	28.3438	28.6954	28.5164	27.977	28.0913	28.0639	28.1551	28.0036	27.9759	ITPRIP	UID2731
	1	0	0	27.1544	26.2824	26.1467	25.5846	25.9988	NA	NA	24.4966	NA	24.945	NA	NA	27.1544	26.2824	26.1467	25.5846	25.9988	24.8794	22.2855	24.4966	23.7296	24.945	24.7918	23.9866	MAP7D3	UID2732
	0	0	0	24.1692	NA	NA	NA	NA	NA	NA	23.4997	NA	24.8414	23.975	23.8036	24.1692	22.8878	25.2499	24.2184	24.8203	24.0014	24.2007	23.4997	24.7463	24.8414	23.975	23.8036	MGA	UID2733
	1	1	0	26.4088	25.8523	25.9432	NA	NA	NA	NA	NA	NA	NA	NA	NA	26.4088	25.8523	25.9432	23.4977	24.5186	23.667	24.2497	23.1465	24.5622	23.7942	23.5039	23.0369	GCC2	UID2734
	1	1	0	28.5249	28.472	28.5525	26.9373	27.6163	27.2383	27.574	27.4092	26.4719	27.2691	26.9281	26.658	28.5249	28.472	28.5525	26.9373	27.6163	27.2383	27.574	27.4092	26.4719	27.2691	26.9281	26.658	ZC3H7A	UID2735
	0	0	0	NA	NA	NA	26.8531	26.6502	26.9055	NA	27.1882	26.9708	26.772	27.1512	NA	24.0793	24.323	24.5214	26.8531	26.6502	26.9055	24.9911	27.1882	26.9708	26.772	27.1512	23.091	PHF6	UID2736
	1	1	0	29.5019	29.8883	29.8787	28.4019	29.0405	28.8215	28.4888	28.2171	28.0599	28.9801	28.4572	28.3746	29.5019	29.8883	29.8787	28.4019	29.0405	28.8215	28.4888	28.2171	28.0599	28.9801	28.4572	28.3746	ANKHD1	UID2737
	0	0	0	28.5046	28.3557	27.9895	28.1234	27.9404	27.8234	27.5855	27.8599	27.6441	28.3596	27.6618	27.5899	28.5046	28.3557	27.9895	28.1234	27.9404	27.8234	27.5855	27.8599	27.6441	28.3596	27.6618	27.5899	DNAJC10	UID2739
	0	0	0	27.324	26.7861	27.0477	26.7279	26.5254	26.8541	26.3705	26.2381	25.7653	26.808	26.0311	26.2627	27.324	26.7861	27.0477	26.7279	26.5254	26.8541	26.3705	26.2381	25.7653	26.808	26.0311	26.2627	TP53INP2	UID2740
	0	0	0	26.1993	26.0574	26.0069	26.215	26.0729	26.2191	26.3669	26.4722	26.0669	25.9202	NA	25.9338	26.1993	26.0574	26.0069	26.215	26.0729	26.2191	26.3669	26.4722	26.0669	25.9202	24.2812	25.9338	RHOT1	UID2742
	0	0	0	26.7572	26.2857	26.0246	26.874	26.7415	26.6005	NA	26.3926	26.5094	26.217	26.0731	26.8316	26.7572	26.2857	26.0246	26.874	26.7415	26.6005	23.8771	26.3926	26.5094	26.217	26.0731	26.8316	GALNT12	UID2743
	0	0	0	25.6352	25.3933	NA	26.0037	25.8977	25.6333	25.9789	25.7905	26.1158	25.9126	25.8999	25.8766	25.6352	25.3933	24.9066	26.0037	25.8977	25.6333	25.9789	25.7905	26.1158	25.9126	25.8999	25.8766	FAM20C	UID2744
	0	0	0	28.265	28.6417	28.2024	29.1622	28.4732	28.7771	28.7837	28.9655	29.0724	28.2411	28.5601	29.1306	28.265	28.6417	28.2024	29.1622	28.4732	28.7771	28.7837	28.9655	29.0724	28.2411	28.5601	29.1306	BAP18;C17orf49;RNASEK-C17orf49	UID2745
	0	0	0	30.5091	30.2119	30.1935	30.0162	30.0766	29.8876	29.7309	29.8622	29.7614	30.1086	29.9468	29.8617	30.5091	30.2119	30.1935	30.0162	30.0766	29.8876	29.7309	29.8622	29.7614	30.1086	29.9468	29.8617	PARP9	UID2746
	0	0	0	26.9849	26.9949	26.6206	26.6174	26.9692	26.8509	26.9201	26.832	26.6846	27.5824	26.9536	27.195	26.9849	26.9949	26.6206	26.6174	26.9692	26.8509	26.9201	26.832	26.6846	27.5824	26.9536	27.195	RPAP2	UID2748
	0	0	0	26.3617	NA	NA	NA	NA	26.9431	26.8881	26.7899	26.5908	27.1643	26.3965	26.7278	26.3617	24.296	24.3596	23.6922	25.4237	26.9431	26.8881	26.7899	26.5908	27.1643	26.3965	26.7278	TMEM183A	UID2749
	0	0	0	34.0118	33.8907	33.9026	34.2954	34.2256	34.2697	34.5224	34.886	34.6304	34.2647	34.4778	34.6528	34.0118	33.8907	33.9026	34.2954	34.2256	34.2697	34.5224	34.886	34.6304	34.2647	34.4778	34.6528	DDX60	UID2750
	0	0	0	26.5319	NA	26.4415	26.4693	NA	26.6313	26.7615	26.5656	26.5605	26.7257	26.6716	26.488	26.5319	24.006	26.4415	26.4693	25.0011	26.6313	26.7615	26.5656	26.5605	26.7257	26.6716	26.488	PPAPDC2	UID2752
	0	0	0	28.9328	28.8237	29.1099	28.4969	29.0378	28.7488	28.6864	28.5941	28.2135	28.7699	28.3881	28.419	28.9328	28.8237	29.1099	28.4969	29.0378	28.7488	28.6864	28.5941	28.2135	28.7699	28.3881	28.419	DHX37	UID2753
	0	0	0	30.4073	30.2437	30.1393	30.8086	30.6044	30.6226	31.077	31.3452	31.3152	31.1253	31.0445	31.4624	30.4073	30.2437	30.1393	30.8086	30.6044	30.6226	31.077	31.3452	31.3152	31.1253	31.0445	31.4624	FTSJ3	UID2755
	0	0	0	26.8991	26.8014	26.7081	26.4764	26.8683	26.6557	27.1737	26.6153	26.9583	27.7546	26.9659	27.1225	26.8991	26.8014	26.7081	26.4764	26.8683	26.6557	27.1737	26.6153	26.9583	27.7546	26.9659	27.1225	SLX4	UID2756
	0	0	0	24.7219	25.1473	24.753	24.7061	NA	25.9364	26.1217	25.3939	25.851	26.4927	NA	26.3399	24.7219	25.1473	24.753	24.7061	24.1571	25.9364	26.1217	25.3939	25.851	26.4927	24.6023	26.3399	ZNF595	UID2758
	0	0	0	26.68	26.462	26.8777	26.7562	26.7053	26.746	26.648	26.6883	26.4033	27.4515	26.6106	26.5181	26.68	26.462	26.8777	26.7562	26.7053	26.746	26.648	26.6883	26.4033	27.4515	26.6106	26.5181	EXOC8	UID2759
	0	0	0	28.2516	28.2051	27.9605	27.8586	28.469	28.1155	27.9316	27.9811	28.3957	28.583	28.205	28.0791	28.2516	28.2051	27.9605	27.8586	28.469	28.1155	27.9316	27.9811	28.3957	28.583	28.205	28.0791	TRIM22	UID2762
	0	0	0	30.941	30.8335	30.7738	31.1618	30.8644	31.0894	31.0485	31.6983	31.2674	30.6537	31.0505	30.9999	30.941	30.8335	30.7738	31.1618	30.8644	31.0894	31.0485	31.6983	31.2674	30.6537	31.0505	30.9999	MICU2	UID2763
	1	0	0	28.5297	29.1438	28.826	28.3821	28.5829	28.5301	26.4175	27.5536	28.0458	27.1528	27.5904	27.0043	28.5297	29.1438	28.826	28.3821	28.5829	28.5301	26.4175	27.5536	28.0458	27.1528	27.5904	27.0043	CHPF	UID2765
	1	0	0	26.1439	26.5193	26.5564	25.7423	25.9924	26.2294	NA	25.0998	NA	26.3953	NA	25.1163	26.1439	26.5193	26.5564	25.7423	25.9924	26.2294	24.2887	25.0998	24.0294	26.3953	23.3179	25.1163	ALDH16A1	UID2766
	0	0	0	27.6109	27.4881	27.7635	27.5377	27.8753	27.4567	27.6578	27.437	27.6693	27.9598	27.2497	27.3732	27.6109	27.4881	27.7635	27.5377	27.8753	27.4567	27.6578	27.437	27.6693	27.9598	27.2497	27.3732	KMT2E	UID2767
	1	1	0	29.2925	30.3541	30.1591	26.4552	26.1433	26.5314	23.8394	23.7817	24.2067	24.6696	23.4316	24.0019	29.2925	30.3541	30.1591	26.4552	26.1433	26.5314	23.8394	23.7817	24.2067	24.6696	23.4316	24.0019	XRN1	UID2768
	0	0	0	28.4187	27.6171	28.3759	27.7593	27.7389	28.365	27.363	27.8284	27.9054	27.8492	27.9253	27.8425	28.4187	27.6171	28.3759	27.7593	27.7389	28.365	27.363	27.8284	27.9054	27.8492	27.9253	27.8425	C8orf59	UID2769
	0	0	0	28.0762	27.6591	27.8414	28.0371	27.7317	27.5622	27.9854	28.0065	27.8932	27.9591	28.2255	28.4056	28.0762	27.6591	27.8414	28.0371	27.7317	27.5622	27.9854	28.0065	27.8932	27.9591	28.2255	28.4056	RBFA	UID2770
	0	0	0	26.7572	NA	26.985	26.852	27.0469	26.9778	27.1603	26.7745	26.8158	26.8088	26.9607	26.8383	26.7572	24.3795	26.985	26.852	27.0469	26.9778	27.1603	26.7745	26.8158	26.8088	26.9607	26.8383	SPICE1	UID2772
	1	0	0	25.2999	25.1205	25.3957	25.0825	NA	NA	24.6105	NA	NA	25.0205	NA	NA	25.2999	25.1205	25.3957	25.0825	24.5896	24.5189	24.6105	23.9675	23.7759	25.0205	23.5324	24.3956	RPTOR	UID2774
	0	0	0	26.6413	27.1407	26.9698	26.0602	26.8276	26.5182	26.0528	26.344	26.459	26.391	26.132	25.3319	26.6413	27.1407	26.9698	26.0602	26.8276	26.5182	26.0528	26.344	26.459	26.391	26.132	25.3319	VPS52	UID2776
	0	0	0	25.6168	25.5241	25.4834	25.4562	25.0986	26.0548	24.9294	24.8057	25.55	26.4183	25.9804	24.9061	25.6168	25.5241	25.4834	25.4562	25.0986	26.0548	24.9294	24.8057	25.55	26.4183	25.9804	24.9061	NUP93	UID2777
	0	0	0	24.2488	24.238	23.9601	24.1578	24.298	24.0702	23.8187	NA	NA	23.8341	NA	NA	24.2488	24.238	23.9601	24.1578	24.298	24.0702	23.8187	24.1172	22.191	23.8341	23.439	24.4166	CMTR1	UID2779
	0	0	0	30.0026	30.3837	30.3394	30.3724	30.5051	30.2308	30.3118	30.0906	29.9958	30.6102	30.4395	30.2318	30.0026	30.3837	30.3394	30.3724	30.5051	30.2308	30.3118	30.0906	29.9958	30.6102	30.4395	30.2318	LRRC47	UID2780
	0	0	0	NA	25.4645	NA	NA	26.1019	NA	25.7293	25.6894	24.9374	25.8859	25.8334	25.4185	23.2095	25.4645	23.9741	23.1738	26.1019	23.6423	25.7293	25.6894	24.9374	25.8859	25.8334	25.4185	ZNF710	UID2781
	0	0	0	28.4193	27.5251	27.4323	28.2735	28.0759	28.3024	28.0092	28.3535	28.2948	27.979	28.6323	28.1655	28.4193	27.5251	27.4323	28.2735	28.0759	28.3024	28.0092	28.3535	28.2948	27.979	28.6323	28.1655	GAPT	UID2783
	0	0	0	26.0069	25.5937	25.6874	NA	26.2279	NA	25.9893	25.7197	25.9061	NA	25.7459	25.6424	26.0069	25.5937	25.6874	24.5832	26.2279	23.7148	25.9893	25.7197	25.9061	23.5494	25.7459	25.6424	ARMC10	UID2784
	0	0	0	27.6796	28.1288	28.0916	28.0545	28.2808	28.3636	27.8235	28.0997	27.84	27.2938	27.3508	27.4191	27.6796	28.1288	28.0916	28.0545	28.2808	28.3636	27.8235	28.0997	27.84	27.2938	27.3508	27.4191	ABHD12	UID2785
	1	1	0	28.8119	28.9838	28.7223	26.425	26.2561	NA	NA	NA	NA	NA	NA	NA	28.8119	28.9838	28.7223	26.425	26.2561	23.9757	23.5797	23.9117	24.296	24.5896	23.6023	24.0562	LRRC25	UID2787
	1	1	0	29.4962	29.0335	28.5858	26.9864	26.4616	27.0519	NA	24.0659	24.8236	26.1456	24.5472	25.2589	29.4962	29.0335	28.5858	26.9864	26.4616	27.0519	24.3185	24.0659	24.8236	26.1456	24.5472	25.2589	ASCC3	UID2788
	0	0	0	NA	NA	NA	25.0668	25.4007	25.222	25.7125	25.9011	25.5589	25.6902	NA	25.2287	24.6029	24.5496	23.5272	25.0668	25.4007	25.222	25.7125	25.9011	25.5589	25.6902	22.5069	25.2287	PHTF2	UID2790
	0	0	0	26.3451	NA	26.241	26.3345	26.8038	26.8816	27.0136	NA	27.2321	26.8876	26.3188	26.7667	26.3451	23.426	26.241	26.3345	26.8038	26.8816	27.0136	23.5621	27.2321	26.8876	26.3188	26.7667	LCORL	UID2791
	0	0	0	26.9259	27.1392	26.4362	27.0662	27.0023	27.1647	27.2325	27.0136	27.1402	27.0809	26.8087	27.103	26.9259	27.1392	26.4362	27.0662	27.0023	27.1647	27.2325	27.0136	27.1402	27.0809	26.8087	27.103	GUF1	UID2792
	0	0	0	27.9654	28.4516	28.4775	28.3674	28.2327	28.5418	28.5546	28.7834	28.5956	28.7705	28.8243	28.6263	27.9654	28.4516	28.4775	28.3674	28.2327	28.5418	28.5546	28.7834	28.5956	28.7705	28.8243	28.6263	PNKD	UID2794
	1	0	0	25.3831	25.4459	26.0866	NA	25.8283	25.2566	NA	NA	NA	NA	NA	NA	25.3831	25.4459	26.0866	23.0138	25.8283	25.2566	22.9443	23.0314	23.6262	22.9624	23.201	22.7342	MINK1	UID2795
	0	0	0	25.827	26.9719	26.9765	27.0102	27.0304	27.2427	27.2311	27.4871	26.9445	27.3497	27.4422	27.1313	25.827	26.9719	26.9765	27.0102	27.0304	27.2427	27.2311	27.4871	26.9445	27.3497	27.4422	27.1313	CBR4	UID2797
	0	0	0	26.4228	26.6392	26.2506	26.4761	26.8666	NA	26.741	26.408	26.9338	27.0649	NA	26.6889	26.4228	26.6392	26.2506	26.4761	26.8666	24.7019	26.741	26.408	26.9338	27.0649	23.9155	26.6889	ZNF276	UID2799
	0	0	0	27.4696	27.6351	28.0013	27.4139	28.1438	28.0816	27.8078	27.3943	28.0621	28.0601	28.1722	28.0032	27.4696	27.6351	28.0013	27.4139	28.1438	28.0816	27.8078	27.3943	28.0621	28.0601	28.1722	28.0032	ZCCHC9	UID2800
	0	0	0	27.3387	27.2835	26.8567	27.1714	27.7095	27.574	27.3083	26.9974	27.5422	27.7262	27.1935	26.7178	27.3387	27.2835	26.8567	27.1714	27.7095	27.574	27.3083	26.9974	27.5422	27.7262	27.1935	26.7178	ZGPAT	UID2801
	0	0	0	28.6631	28.8604	28.5777	28.0731	28.3762	28.4361	28.3865	27.9722	28.0303	28.7891	28.1792	28.0043	28.6631	28.8604	28.5777	28.0731	28.3762	28.4361	28.3865	27.9722	28.0303	28.7891	28.1792	28.0043	TMEM57	UID2804
	0	0	0	27.0898	26.6246	26.8473	26.0187	26.9036	26.7757	25.7416	25.6353	25.5226	26.7234	25.7581	NA	27.0898	26.6246	26.8473	26.0187	26.9036	26.7757	25.7416	25.6353	25.5226	26.7234	25.7581	23.6304	SH2D3C	UID2805
	0	0	0	NA	26.3364	NA	27.0368	26.4767	26.8439	NA	NA	NA	25.5347	NA	NA	23.2599	26.3364	24.2284	27.0368	26.4767	26.8439	22.6564	23.1588	21.4632	25.5347	23.2279	22.4474	C12orf45	UID2806
	1	0	0	27.7608	27.9393	28.2612	NA	28.9067	28.6223	NA	NA	NA	27.9412	28.0386	28.3611	27.7608	27.9393	28.2612	24.6717	28.9067	28.6223	24.0296	24.2411	23.8573	27.9412	28.0386	28.3611	CISD2	UID2807
	0	0	0	27.9141	28.0214	28.0443	28.0686	28.4197	28.2318	27.8504	28.0926	27.8063	28.2225	27.6559	27.8875	27.9141	28.0214	28.0443	28.0686	28.4197	28.2318	27.8504	28.0926	27.8063	28.2225	27.6559	27.8875	METTL13	UID2810
	0	0	0	24.0469	24.577	24.7046	24.2582	24.6127	NA	24.9754	24.8027	NA	25.0302	NA	25.097	24.0469	24.577	24.7046	24.2582	24.6127	22.408	24.9754	24.8027	23.1422	25.0302	23.1642	25.097	ARL6IP6	UID2811
	0	0	0	NA	25.6027	NA	NA	26.1152	25.6217	25.0413	25.9309	25.8838	26.0226	25.782	25.9125	23.2164	25.6027	25.4763	23.4644	26.1152	25.6217	25.0413	25.9309	25.8838	26.0226	25.782	25.9125	ZNF655	UID2812
	0	0	0	28.5325	27.9711	28.3378	28.4886	28.6596	28.4553	28.6526	28.5943	28.6833	28.5844	28.4537	28.8468	28.5325	27.9711	28.3378	28.4886	28.6596	28.4553	28.6526	28.5943	28.6833	28.5844	28.4537	28.8468	MB21D1	UID2814
	0	0	0	28.2426	28.3309	28.4059	28.0288	27.8573	27.9106	27.857	27.7535	27.9713	27.741	28.1609	27.3342	28.2426	28.3309	28.4059	28.0288	27.8573	27.9106	27.857	27.7535	27.9713	27.741	28.1609	27.3342	ANKRD44	UID2815
	0	0	0	29.4252	30.3016	30.0389	30.1405	30.3389	30.5245	30.5187	29.9618	30.255	30.1239	30.1799	30.2903	29.4252	30.3016	30.0389	30.1405	30.3389	30.5245	30.5187	29.9618	30.255	30.1239	30.1799	30.2903	SREK1IP1	UID2817
	0	0	0	25.0796	25.5805	25.594	25.1145	25.8962	25.4811	24.4362	25.0605	25.1832	25.0947	25.9271	25.3263	25.0796	25.5805	25.594	25.1145	25.8962	25.4811	24.4362	25.0605	25.1832	25.0947	25.9271	25.3263	PRPF38A	UID2819
[truncated: 730 more rows]
