# Supplementary material for: SKAP2 acts downstream of CD11b/CD18 and regulates neutrophil effector function
Source: Front Immunol. 2024 Feb 29;15:1344761. doi: 10.3389/fimmu.2024.1344761 (PMC10937362; doi:10.3389/fimmu.2024.1344761)
Supplement: Supplementary file 2 [file Table_2.xlsx]

## Sheet: SKAP2_KO_rawdata
						LFQ	LFQ	LFQ	LFQ	LFQ	LFQ	LFQ imputed	LFQ imputed	LFQ imputed	LFQ imputed	LFQ imputed	LFQ imputed
logFC	AveExpr	t	P.Value	adj.P.Val	B	Total cell lysate NB4 control	Total cell lysate NB4 control	Total cell lysate NB4 control	Total cell lysate NB4 SKAP2KO clone 1	Total cell lysate NB4 SKAP2KO clone 2	Total cell lysate NB4 SKAP2KO clone 3	Total cell lysate NB4 control	Total cell lysate NB4 control	Total cell lysate NB4 control	Total cell lysate NB4 SKAP2KO clone 1	Total cell lysate NB4 SKAP2KO clone 2	Total cell lysate NB4 SKAP2KO clone 3	Genenames	UID
						Sample 1	Sample 2	Sample 3	Sample 1	Sample 2	Sample 3	Sample 1	Sample 2	Sample 3	Sample 1	Sample 2	Sample 3
-0.634799	30.5049	-1.53479	0.169749	0.603316	-5.46209	30.7571	30.9001	30.8096	29.4157	29.9927	31.154	30.7571	30.9001	30.8096	29.4157	29.9927	31.154	CDC2;CDK1	UID2
0.548274	28.714	1.45582	0.189802	0.624742	-5.56161	28.8506	27.7036	28.7654	29.2766	28.4335	29.2544	28.8506	27.7036	28.7654	29.2766	28.4335	29.2544	hCG_2014768;TMA7	UID4
-0.144864	31.0945	-0.805857	0.44746	0.777634	-6.24881	31.3535	31.0565	31.0909	30.866	30.9173	31.2829	31.3535	31.0565	31.0909	30.866	30.9173	31.2829	HDLBP	UID5
0.680793	27.6998	3.34704	0.012749	0.313298	-2.9117	27.4079	27.5287	27.1417	28.3718	27.9275	27.8213	27.4079	27.5287	27.1417	28.3718	27.9275	27.8213	TMEM120A;TMPIT	UID6
-0.599278	26.9316	-1.2014	0.269581	0.684119	-5.86211	27.0245	27.374	27.2951	27.0118	27.4646	NA	27.0245	27.374	27.2951	27.0118	27.4646	25.4194	SERPINA1	UID7
-1.23089	26.3536	-1.83735	0.109805	0.555104	-5.06029	26.6288	27.3452	26.9331	NA	NA	27.0631	26.6288	27.3452	26.9331	24.2003	25.9511	27.0631	YTHDF3	UID9
0.0751967	32.0505	0.386432	0.710929	0.900295	-6.5145	32.2495	31.9596	31.8296	31.8353	32.3257	32.1033	32.2495	31.9596	31.8296	31.8353	32.3257	32.1033	PSMA2	UID11
-0.140588	28.4887	-0.417043	0.689438	0.890442	-6.50099	28.4979	28.8273	28.3517	28.8648	28.73	27.6604	28.4979	28.8273	28.3517	28.8648	28.73	27.6604	NUDT4;NUDT11;NUDT10	UID13
-0.150885	30.0545	-0.825685	0.43686	0.776861	-6.23225	30.1437	30.2822	29.9639	29.907	29.7822	30.248	30.1437	30.2822	29.9639	29.907	29.7822	30.248	BAT3;BAG6	UID14
-0.127855	27.6216	-0.804502	0.448191	0.778077	-6.24993	27.6299	27.8714	27.5552	27.5651	27.6746	27.4332	27.6299	27.8714	27.5552	27.5651	27.6746	27.4332	NOSIP	UID15
0.420913	25.808	1.05442	0.327545	0.711046	-6.01878	NA	NA	NA	25.6337	26.462	25.9598	25.606	24.8485	26.3383	25.6337	26.462	25.9598	SPHK2	UID17
-0.327078	27.2834	-1.59814	0.155093	0.589208	-5.38046	27.1121	27.6897	27.5391	27.338	27.0517	26.97	27.1121	27.6897	27.5391	27.338	27.0517	26.97	SRGAP2;SRGAP2C	UID19
0.311023	29.2307	0.824663	0.437402	0.776861	-6.23311	28.9861	29.7045	28.5349	28.761	29.6809	29.7167	28.9861	29.7045	28.5349	28.761	29.6809	29.7167	TAF15	UID20
-0.303758	32.3376	-1.74087	0.126299	0.57062	-5.19144	32.4315	32.6344	32.4026	32.3774	32.248	31.9318	32.4315	32.6344	32.4026	32.3774	32.248	31.9318	TXNRD1	UID22
-0.0674603	28.5031	-0.454474	0.663574	0.878519	-6.48314	28.5135	28.4533	28.6436	28.4883	28.3348	28.585	28.5135	28.4533	28.6436	28.4883	28.3348	28.585	GPX4	UID24
0.0253055	28.0195	0.148615	0.886149	0.964063	-6.58521	28.0071	28.1053	27.908	27.841	27.9729	28.2824	28.0071	28.1053	27.908	27.841	27.9729	28.2824	DCAF13	UID25
-0.0822658	30.8807	-0.524605	0.616442	0.858018	-6.44584	31.1137	30.8943	30.7576	30.8022	30.7862	30.9304	31.1137	30.8943	30.7576	30.8022	30.7862	30.9304	HMOX2	UID26
-0.201781	29.3376	-0.751914	0.4772	0.793588	-6.29217	29.3257	29.5045	29.4854	29.434	29.6308	28.6455	29.3257	29.5045	29.4854	29.434	29.6308	28.6455	C11orf54	UID27
0.381245	27.6472	1.2875	0.239815	0.667765	-5.76422	27.0148	27.8197	27.5353	27.3589	27.9251	28.2295	27.0148	27.8197	27.5353	27.3589	27.9251	28.2295	EIF2B4	UID28
-0.628619	26.8194	-0.78399	0.459357	0.783448	-6.26669	27.0597	26.9693	27.3722	NA	26.8649	28.076	27.0597	26.9693	27.3722	24.5745	26.8649	28.076	PYCR2	UID32
-0.45911	26.2865	-1.05366	0.327867	0.711046	-6.01955	26.4872	26.4652	26.5958	NA	NA	26.9082	26.4872	26.4652	26.5958	26.2118	25.0508	26.9082	UHRF1	UID33
-0.0529806	29.0877	-0.336972	0.746252	0.91139	-6.53425	29.0776	29.1331	29.1319	28.8607	29.072	29.2509	29.0776	29.1331	29.1319	28.8607	29.072	29.2509	ERGIC2	UID35
0.251223	27.2252	0.958609	0.37044	0.73692	-6.11302	26.7759	27.1967	27.3262	26.9165	27.7684	27.3675	26.7759	27.1967	27.3262	26.9165	27.7684	27.3675	MRPL51	UID37
-0.915582	26.5833	-1.37707	0.211912	0.647122	-5.65812	26.9449	26.6335	27.5448	27.7022	NA	NA	26.9449	26.6335	27.5448	27.7022	25.6513	25.023	MAGT1	UID38
-0.0713268	30.5578	-0.382827	0.713479	0.901641	-6.51603	30.4059	30.8221	30.5523	30.3565	30.4461	30.7637	30.4059	30.8221	30.5523	30.3565	30.4461	30.7637	CTNNBL1	UID41
0.213071	31.4529	1.07012	0.320907	0.706074	-6.00272	31.3967	31.5053	31.1372	31.3799	31.8852	31.4133	31.3967	31.5053	31.1372	31.3799	31.8852	31.4133	SPCS2	UID42
0.126307	31.9799	0.785682	0.458429	0.782905	-6.26532	31.8083	31.8707	32.0713	32.0535	31.8768	32.199	31.8083	31.8707	32.0713	32.0535	31.8768	32.199	HNRNPDL	UID44
-0.0251995	30.2607	-0.167476	0.871844	0.95951	-6.58186	30.1849	30.3425	30.2925	30.0928	30.3884	30.2632	30.1849	30.3425	30.2925	30.0928	30.3884	30.2632	PSMB3	UID45
0.220729	31.2562	0.888643	0.404394	0.758853	-6.17752	31.1325	31.1375	31.1675	31.6975	31.5833	30.8188	31.1325	31.1375	31.1675	31.6975	31.5833	30.8188	GPX1	UID46
-0.345774	31.2699	-1.55057	0.165982	0.599691	-5.44189	31.3215	31.4825	31.5244	30.6545	31.2238	31.4128	31.3215	31.4825	31.5244	30.6545	31.2238	31.4128	EIF5B	UID47
0.115447	28.2975	0.580097	0.580467	0.842105	-6.41285	28.0147	28.4765	28.2283	28.1373	28.6267	28.3017	28.0147	28.4765	28.2283	28.1373	28.6267	28.3017	IKBKG	UID48
0.400459	28.3647	1.6124	0.15196	0.588381	-5.36188	28.4327	28.0759	27.9847	28.7334	28.8695	28.0918	28.4327	28.0759	27.9847	28.7334	28.8695	28.0918	APOOL	UID49
-0.419483	29.0942	-1.94216	0.0942555	0.522625	-4.91529	29.2835	29.1572	29.4712	28.7615	28.6065	29.2854	29.2835	29.1572	29.4712	28.7615	28.6065	29.2854	MYCBP	UID51
-0.494992	25.8785	-1.2054	0.26813	0.684119	-5.85765	26.0154	26.5615	25.801	NA	NA	NA	26.0154	26.5615	25.801	26.3555	24.79	25.7473	FGFR1OP	UID52
-0.166304	28.6948	-1.04428	0.331891	0.715948	-6.02907	28.7369	28.8755	28.7216	28.8029	28.6046	28.4275	28.7369	28.8755	28.7216	28.8029	28.6046	28.4275	SMAP2	UID53
-0.0198947	27.0382	-0.0867131	0.933386	0.980311	-6.59339	26.9825	27.2374	26.9246	26.885	27.4729	26.7269	26.9825	27.2374	26.9246	26.885	27.4729	26.7269	SELT	UID54
-0.015119	28.8086	-0.047743	0.963287	0.988286	-6.59633	29.3355	28.3176	28.7953	28.3825	28.8215	29.199	29.3355	28.3176	28.7953	28.3825	28.8215	29.199	DDX50	UID55
-0.179615	25.672	-0.525946	0.615558	0.858018	-6.44508	25.8088	25.5908	25.8859	NA	26.1874	24.8192	25.8088	25.5908	25.8859	25.7399	26.1874	24.8192	ITSN2	UID57
-0.0193577	34.7441	-0.142685	0.890655	0.966069	-6.58618	34.7403	34.808	34.713	34.6744	34.7231	34.8057	34.7403	34.808	34.713	34.6744	34.7231	34.8057	CLTC	UID59
0.0838353	28.4862	0.600729	0.567405	0.837694	-6.39981	28.5042	28.4476	28.3812	28.5269	28.621	28.4366	28.5042	28.4476	28.3812	28.5269	28.621	28.4366	SH3GLB1	UID62
0.0598257	27.3138	0.164085	0.874413	0.960328	-6.58249	27.1646	27.3121	27.3748	26.9198	26.8868	28.2244	27.1646	27.3121	27.3748	26.9198	26.8868	28.2244	POLD2	UID67
0.320492	28.9722	1.93549	0.095177	0.52369	-4.92459	28.6197	28.8247	28.9914	29.0992	29.2813	29.0167	28.6197	28.8247	28.9914	29.0992	29.2813	29.0167	C10orf11	UID68
0.893672	27.1794	1.12994	0.296606	0.694118	-5.94002	NA	27.6978	27.7729	27.623	27.9434	27.3123	24.7269	27.6978	27.7729	27.623	27.9434	27.3123	GMPR2	UID69
-0.0608924	29.4813	-0.363476	0.727234	0.906737	-6.52399	29.7042	29.4148	29.4164	29.2891	29.4374	29.6262	29.7042	29.4148	29.4164	29.2891	29.4374	29.6262	RBM15	UID70
-0.285197	29.5355	-1.716	0.130922	0.573163	-5.22484	29.582	29.8174	29.6349	29.5633	29.1773	29.438	29.582	29.8174	29.6349	29.5633	29.1773	29.438	THOC1	UID73
-0.696413	31.4957	-1.32773	0.226905	0.657507	-5.71707	31.2354	32.6852	31.6111	30.6089	32.1506	30.6829	31.2354	32.6852	31.6111	30.6089	32.1506	30.6829	TPM3	UID74
-0.633641	26.4294	-1.79714	0.116411	0.569833	-5.11525	26.4394	27.0635	26.7356	NA	26.2703	NA	26.4394	27.0635	26.7356	25.3753	26.2703	26.6919	BCL10	UID75
-0.573472	27.4972	-1.00965	0.347074	0.725048	-6.06364	27.766	27.3641	28.2218	27.9924	27.7803	NA	27.766	27.3641	28.2218	27.9924	27.7803	25.8588	RIN3	UID77
-0.126413	26.1143	-0.385085	0.711881	0.900405	-6.51508	26.5766	NA	NA	26.2085	25.9597	25.9852	26.5766	26.5494	25.4066	26.2085	25.9597	25.9852	ADRM1	UID78
0.000730818	30.0283	0.00369874	0.997155	0.998527	-6.59761	30.0385	29.9154	30.1299	30.3955	29.8511	29.8394	30.0385	29.9154	30.1299	30.3955	29.8511	29.8394	NDUFA10	UID79
0.119971	29.6456	0.87387	0.411849	0.762676	-6.19065	29.6124	29.6285	29.516	29.6214	29.7546	29.7409	29.6124	29.6285	29.516	29.6214	29.7546	29.7409	VPS11	UID82
-0.222205	33.0816	-0.945062	0.37684	0.742546	-6.12581	32.9943	33.4371	33.1466	32.5459	33.083	33.2825	32.9943	33.4371	33.1466	32.5459	33.083	33.2825	RPL17;RPL17-C18orf32	UID83
-0.0426631	30.8162	-0.258315	0.803772	0.931884	-6.56025	30.8599	30.7582	30.8944	31.0417	30.7106	30.6322	30.8599	30.7582	30.8944	31.0417	30.7106	30.6322	ESYT2	UID86
0.155949	30.653	0.958294	0.370588	0.73692	-6.11332	30.5061	30.5151	30.704	30.5158	30.8075	30.8698	30.5061	30.5151	30.704	30.5158	30.8075	30.8698	VTA1	UID88
-0.0158043	29.6442	-0.103862	0.920262	0.976229	-6.59155	29.6838	29.7744	29.4981	29.5194	29.7271	29.6623	29.6838	29.7744	29.4981	29.5194	29.7271	29.6623	AP2M1	UID89
-0.292051	28.0431	-1.07557	0.318628	0.704104	-5.99711	27.7968	28.4023	28.3682	27.4689	27.9184	28.3038	27.7968	28.4023	28.3682	27.4689	27.9184	28.3038	UPF3B	UID91
0.0175764	28.5789	0.0533286	0.958996	0.988101	-6.59602	28.5056	28.7151	28.4896	28.027	28.4017	29.3344	28.5056	28.7151	28.4896	28.027	28.4017	29.3344	POLD1	UID94
-0.217714	26.019	-0.922759	0.387558	0.746979	-6.14655	26.0986	26.0972	26.1878	26.0245	NA	NA	26.0986	26.0972	26.1878	26.0245	26.2834	25.4226	C11orf31;SELH	UID96
-0.279242	32.2636	-2.11805	0.0728937	0.498285	-4.66744	32.3719	32.3908	32.447	32.1301	32.119	32.123	32.3719	32.3908	32.447	32.1301	32.119	32.123	UGP2	UID97
-0.454792	33.1898	-1.56176	0.16336	0.598165	-5.42752	33.2519	33.9257	33.0741	32.5375	33.2739	33.0759	33.2519	33.9257	33.0741	32.5375	33.2739	33.0759	PTGES3	UID98
-0.114662	28.4996	-0.45159	0.66555	0.878519	-6.48457	28.4189	28.5319	28.7201	27.9318	28.5418	28.8532	28.4189	28.5319	28.7201	27.9318	28.5418	28.8532	C11orf73	UID100
-0.0152214	32.5271	-0.0827602	0.936415	0.980542	-6.59376	32.4969	32.7788	32.3285	32.3079	32.6037	32.647	32.4969	32.7788	32.3285	32.3079	32.6037	32.647	RAVER1	UID101
-0.99855	26.5659	-2.1891	0.0657031	0.481713	-4.56611	27.1931	26.6922	27.3103	26.7918	NA	26.3944	27.1931	26.6922	27.3103	26.7918	25.0137	26.3944	PLEKHA2	UID102
0.0209066	30.6119	0.0846077	0.934999	0.980311	-6.59359	30.7881	30.6035	30.4129	30.2143	30.571	31.0819	30.7881	30.6035	30.4129	30.2143	30.571	31.0819	EIF3H	UID106
-0.239687	31.5255	-1.1535	0.287456	0.689174	-5.91467	31.7769	31.4875	31.6716	31.4005	31.0732	31.7433	31.7769	31.4875	31.6716	31.4005	31.0732	31.7433	RNASET2	UID107
0.134127	31.6078	0.948538	0.37519	0.741506	-6.12254	31.559	31.6107	31.4527	31.7267	31.7293	31.5687	31.559	31.6107	31.4527	31.7267	31.7293	31.5687	IDH3B	UID108
-0.0717575	27.2022	-0.332087	0.749778	0.912561	-6.53606	27.5853	26.9994	27.1296	27.2558	26.8956	27.3476	27.5853	26.9994	27.1296	27.2558	26.8956	27.3476	PPIP5K2	UID112
-0.347082	29.31	-1.57201	0.16099	0.59727	-5.41431	29.5454	29.3662	29.539	29.1458	28.742	29.5215	29.5454	29.3662	29.539	29.1458	28.742	29.5215	SBDS	UID115
0.193865	33.2858	1.34512	0.221518	0.655541	-5.69644	33.1749	33.1414	33.2503	33.3915	33.2528	33.5039	33.1749	33.1414	33.2503	33.3915	33.2528	33.5039	HYOU1	UID116
-0.339761	27.711	-1.92327	0.0968893	0.528315	-4.9416	27.7854	27.8059	28.0514	27.5619	27.3068	27.7547	27.7854	27.8059	28.0514	27.5619	27.3068	27.7547	CTSH	UID117
0.275643	28.7015	1.09427	0.310905	0.702772	-5.97768	28.5085	28.3724	28.8101	28.3402	29.064	29.1137	28.5085	28.3724	28.8101	28.3402	29.064	29.1137	OXA1L	UID120
-0.158978	27.7714	-0.810279	0.445081	0.77757	-6.24514	28.0282	28.0096	27.5148	27.757	27.5117	27.8069	28.0282	28.0096	27.5148	27.757	27.5117	27.8069	SLC4A1AP	UID121
0.0809689	28.7779	0.330084	0.751226	0.912561	-6.53679	28.6788	29.1774	28.3561	29.07	28.7388	28.6463	28.6788	29.1774	28.3561	29.07	28.7388	28.6463	SELO	UID122
0.524106	28.1418	2.56991	0.0377867	0.414621	-4.01738	27.6148	28.1596	27.8648	28.6585	28.2256	28.3273	27.6148	28.1596	27.8648	28.6585	28.2256	28.3273	SNX12	UID124
-2.11595	31.1146	-3.46456	0.0108916	0.284984	-2.74974	32.1373	32.2081	32.1723	30.9345	30.7333	28.502	32.1373	32.2081	32.1723	30.9345	30.7333	28.502	OAS2	UID126
0.679852	29.8307	4.12221	0.00468624	0.23672	-1.87966	29.5284	29.3827	29.5612	30.4005	29.999	30.1123	29.5284	29.3827	29.5612	30.4005	29.999	30.1123	ACOT2;ACOT1	UID127
-0.067635	28.5769	-0.326296	0.753967	0.914488	-6.53817	28.6743	28.6598	28.498	28.4632	28.9269	28.239	28.6743	28.6598	28.498	28.4632	28.9269	28.239	RELA	UID128
-0.0391413	29.3105	-0.276252	0.790524	0.927423	-6.55491	29.3471	29.2324	29.4106	29.2132	29.278	29.3815	29.3471	29.2324	29.4106	29.2132	29.278	29.3815	STAU1	UID131
0.21278	27.4872	0.646257	0.539205	0.829296	-6.36962	26.9816	27.5675	27.5933	27.6797	26.9651	28.136	26.9816	27.5675	27.5933	27.6797	26.9651	28.136	ATXN3	UID132
-0.335638	30.7413	-1.42119	0.199256	0.635989	-5.60441	31.3149	30.7814	30.6311	30.2971	30.6027	30.8207	31.3149	30.7814	30.6311	30.2971	30.6027	30.8207	USP39	UID133
1.23713	28.8053	1.12963	0.296726	0.694118	-5.94034	NA	29.4318	29.7499	29.4577	29.0644	29.7495	25.3784	29.4318	29.7499	29.4577	29.0644	29.7495	2015-09-01	UID135
-0.297056	28.3498	-1.28085	0.242006	0.669846	-5.77192	28.6143	28.7153	28.1655	28.5094	28.2242	27.8704	28.6143	28.7153	28.1655	28.5094	28.2242	27.8704	ACAP2	UID136
0.149795	30.2949	0.751101	0.477659	0.793988	-6.2928	29.9342	30.1338	30.5921	30.3776	30.4158	30.3161	29.9342	30.1338	30.5921	30.3776	30.4158	30.3161	LYPLA1	UID138
0.843837	25.6252	1.99943	0.0866938	0.516366	-4.83514	NA	24.7827	26.2346	26.1977	25.9347	26.0089	24.5925	24.7827	26.2346	26.1977	25.9347	26.0089	BLOC1S2	UID139
0.0304948	33.5623	0.201898	0.845876	0.948059	-6.57475	33.5055	33.5063	33.6295	33.4121	33.599	33.7216	33.5055	33.5063	33.6295	33.4121	33.599	33.7216	PSME2	UID141
-0.660455	28.0991	-3.61826	0.00889152	0.275117	-2.54071	28.4313	28.5127	28.3439	27.5213	27.719	28.0662	28.4313	28.5127	28.3439	27.5213	27.719	28.0662	KIAA1524	UID142
0.200763	26.0454	0.6422	0.541683	0.829666	-6.37239	26.1392	25.5965	26.0994	26.7136	25.5791	26.1448	26.1392	25.5965	26.0994	26.7136	25.5791	26.1448	DLGAP4	UID143
-0.265724	28.9021	-1.84747	0.108201	0.554262	-5.04639	29.0331	29.1331	28.9387	28.7469	28.8735	28.6873	29.0331	29.1331	28.9387	28.7469	28.8735	28.6873	KIAA1033	UID144
-0.08269	30.8535	-0.17148	0.868814	0.959216	-6.5811	30.7513	30.8773	31.0559	31.3085	31.5105	29.6175	30.7513	30.8773	31.0559	31.3085	31.5105	29.6175	IFIT2	UID145
-0.425153	30.9598	-2.06461	0.0788162	0.50021	-4.74324	31.1925	31.4092	30.9153	31.0452	30.5545	30.6419	31.1925	31.4092	30.9153	31.0452	30.5545	30.6419	PTGS1	UID147
-0.190296	29.0728	-1.19324	0.272557	0.684119	-5.87115	29.2417	29.102	29.16	29.08	28.7532	29.0997	29.2417	29.102	29.16	29.08	28.7532	29.0997	MRPL45	UID148
-0.0344608	27.0988	-0.139153	0.893342	0.966638	-6.58673	26.8627	27.3387	27.1467	26.7905	27.5524	26.9016	26.8627	27.3387	27.1467	26.7905	27.5524	26.9016	SPAG9	UID149
0.188159	26.5513	0.706615	0.503184	0.810521	-6.32661	26.7391	NA	26.5677	26.5003	27.0883	26.3474	26.7391	26.0648	26.5677	26.5003	27.0883	26.3474	HECTD1	UID150
-0.0576097	32.0747	-0.392364	0.706741	0.899138	-6.51196	32.1707	32.0317	32.1082	31.8918	32.1399	32.1061	32.1707	32.0317	32.1082	31.8918	32.1399	32.1061	PSMC6	UID151
-0.148765	29.8742	-0.961021	0.369309	0.736297	-6.11073	29.8165	29.8718	30.1574	29.7561	29.8022	29.841	29.8165	29.8718	30.1574	29.7561	29.8022	29.841	GPS1	UID152
-0.486643	25.7551	-2.3385	0.0528373	0.458717	-4.35159	26.051	25.9373	26.0071	25.919	25.3901	25.2262	26.051	25.9373	26.0071	25.919	25.3901	25.2262	FAM21C	UID155
0.0622149	31.8048	0.380717	0.714973	0.902275	-6.51692	31.7272	31.9302	31.6638	32.0316	31.7027	31.7735	31.7272	31.9302	31.6638	32.0316	31.7027	31.7735	C21orf33	UID156
-0.286282	26.6518	-1.43246	0.196134	0.630078	-5.59054	27.0114	26.5076	26.8657	26.6116	26.2522	26.6621	27.0114	26.5076	26.8657	26.6116	26.2522	26.6621	RTFDC1	UID157
-0.104907	28.5398	-0.460489	0.659462	0.877373	-6.48013	28.9791	28.5997	28.1981	28.4102	28.3796	28.6724	28.9791	28.5997	28.1981	28.4102	28.3796	28.6724	WDR18	UID160
-0.158606	29.1355	-0.857683	0.420133	0.76667	-6.20484	28.9872	29.4168	29.2405	29.0011	29.2808	28.8868	28.9872	29.4168	29.2405	29.0011	29.2808	28.8868	SCLY	UID161
0.0215841	28.0965	0.0840747	0.935407	0.980365	-6.59364	27.9308	27.9642	28.362	28.4616	28.244	27.6162	27.9308	27.9642	28.362	28.4616	28.244	27.6162	PTPN9	UID165
0.35622	26.9264	1.99897	0.0867516	0.516366	-4.83578	26.5254	26.7357	26.9838	27.025	27.2778	27.0108	26.5254	26.7357	26.9838	27.025	27.2778	27.0108	FADS1	UID166
-0.0600022	31.2517	-0.390407	0.708122	0.899138	-6.5128	31.2921	31.4555	31.0974	31.1913	31.2107	31.263	31.2921	31.4555	31.0974	31.1913	31.2107	31.263	HNRNPUL1	UID168
0.17735	25.8006	0.692185	0.511651	0.815169	-6.3372	25.9018	25.7817	25.4523	NA	NA	25.3958	25.9018	25.7817	25.4523	26.0261	26.246	25.3958	MADD	UID169
0.0559517	25.4979	0.291672	0.779194	0.922273	-6.55004	25.5269	25.7108	25.172	25.6325	25.3402	25.6048	25.5269	25.7108	25.172	25.6325	25.3402	25.6048	GPALPP1	UID173
-0.02179	29.3429	-0.0785952	0.939607	0.981615	-6.59414	29.3556	29.5603	29.1455	29.5554	29.6956	28.745	29.3556	29.5603	29.1455	29.5554	29.6956	28.745	SNX6	UID174
-0.0757068	32.2521	-0.427893	0.681893	0.885735	-6.49596	32.389	32.256	32.2249	32.3784	32.3446	31.9198	32.389	32.256	32.2249	32.3784	32.3446	31.9198	PCMT1	UID175
-0.226652	28.9484	-0.406789	0.696604	0.893014	-6.50563	29.0308	29.31	28.8444	28.0255	28.2616	30.218	29.0308	29.31	28.8444	28.0255	28.2616	30.218	NOLC1	UID177
-0.448505	31.155	-1.96517	0.0911423	0.520005	-4.88316	31.5792	31.6578	30.9007	31.018	30.8675	30.9066	31.5792	31.6578	30.9007	31.018	30.8675	30.9066	SNRPC	UID178
-0.170452	29.5888	-0.566075	0.589443	0.845385	-6.42147	29.5928	30.0495	29.3797	29.3585	30.0702	29.0818	29.5928	30.0495	29.3797	29.3585	30.0702	29.0818	ABI1	UID179
-0.48235	25.693	-2.09462	0.0754338	0.499631	-4.70073	25.8133	26.2514	25.738	NA	NA	25.8279	25.8133	26.2514	25.738	25.2996	25.2281	25.8279	TNIP1	UID181
0.692563	34.6508	2.55697	0.0384981	0.416222	-4.03609	34.4494	34.2393	34.2249	34.9742	35.5303	34.4868	34.4494	34.2393	34.2249	34.9742	35.5303	34.4868	GSN	UID185
-0.191229	28.1924	-1.20747	0.267384	0.684119	-5.85534	28.2691	28.2636	28.3313	28.3251	27.9599	28.0054	28.2691	28.2636	28.3313	28.3251	27.9599	28.0054	EIF4G3	UID187
0.307509	28.7062	1.6807	0.137761	0.57723	-5.27192	28.5557	28.3365	28.7653	29.084	28.7274	28.7686	28.5557	28.3365	28.7653	29.084	28.7274	28.7686	EXOC7	UID188
0.372771	26.6881	1.1717	0.280551	0.68567	-5.89487	26.5656	26.6487	26.2908	26.2192	26.9299	27.4742	26.5656	26.6487	26.2908	26.2192	26.9299	27.4742	CHD1L	UID190
0.139638	27.4729	0.829884	0.434639	0.775082	-6.2287	27.5578	27.2219	27.4297	27.3541	27.591	27.6832	27.5578	27.2219	27.4297	27.3541	27.591	27.6832	PHC2	UID191
0.0282085	28.2398	0.180873	0.861715	0.957648	-6.57925	28.0943	28.3291	28.2539	28.1464	28.4263	28.1891	28.0943	28.3291	28.2539	28.1464	28.4263	28.1891	EXOC5	UID192
0.577827	28.5919	3.66462	0.00836942	0.275117	-2.47831	28.4072	28.2347	28.2671	29.0551	28.887	28.7004	28.4072	28.2347	28.2671	29.0551	28.887	28.7004	TOR1AIP1	UID194
0.0251294	27.2839	0.0641386	0.950696	0.985094	-6.5953	26.9823	28.0624	26.7691	26.7744	27.4394	27.6754	26.9823	28.0624	26.7691	26.7744	27.4394	27.6754	AKR1C3;AKR1C1	UID196
0.248213	30.2789	0.869921	0.413859	0.765107	-6.19413	30.1985	29.9879	30.278	30.6971	30.7482	29.7637	30.1985	29.9879	30.278	30.6971	30.7482	29.7637	TAPBP	UID198
-0.390607	29.3186	-2.29542	0.0562597	0.468055	-4.41361	29.7536	29.2757	29.5126	29.1717	29.0543	29.144	29.7536	29.2757	29.5126	29.1717	29.0543	29.144	PITPNB	UID199
-1.21655	28.3889	-1.62354	0.149553	0.588381	-5.34731	28.7876	29.1576	29.0464	NA	28.7901	28.6864	28.7876	29.1576	29.0464	25.8655	28.7901	28.6864	PPP1R8	UID201
-0.523782	29.414	-2.23503	0.061441	0.479133	-4.50035	29.5955	29.7024	29.7297	29.4967	28.6638	29.2958	29.5955	29.7024	29.7297	29.4967	28.6638	29.2958	LIPA	UID202
0.0592208	26.4245	0.327002	0.753456	0.914488	-6.53792	26.2663	26.3378	26.5806	26.1903	26.5512	26.6209	26.2663	26.3378	26.5806	26.1903	26.5512	26.6209	SCAF8	UID203
-0.171026	27.6533	-0.793817	0.453984	0.780681	-6.2587	28.0471	27.6685	27.5007	27.5598	27.3035	27.84	28.0471	27.6685	27.5007	27.5598	27.3035	27.84	CCM2	UID204
0.131584	30.7691	0.940149	0.379181	0.742687	-6.13041	30.5746	30.7603	30.7749	30.8531	30.838	30.8134	30.5746	30.7603	30.7749	30.8531	30.838	30.8134	IVD	UID205
0.000943004	29.6116	0.00458446	0.996473	0.998454	-6.5976	29.5646	29.7365	29.5322	29.3812	29.4495	30.0054	29.5646	29.7365	29.5322	29.3812	29.4495	30.0054	WDR36	UID206
-0.0269394	31.1754	-0.160485	0.877141	0.960328	-6.58315	31.1323	31.286	31.1483	31.1857	31.3721	30.928	31.1323	31.286	31.1483	31.1857	31.3721	30.928	ILK	UID208
-0.06597	26.6114	-0.288987	0.781162	0.923065	-6.55091	26.9015	26.339	26.6927	26.5178	26.299	26.9184	26.9015	26.339	26.6927	26.5178	26.299	26.9184	BTAF1	UID209
0.056823	30.4873	0.397311	0.703257	0.898161	-6.50981	30.3933	30.5458	30.4375	30.3982	30.5465	30.6024	30.3933	30.5458	30.4375	30.3982	30.5465	30.6024	DHCR24	UID210
0.016863	30.3114	0.0649633	0.950063	0.985094	-6.59524	30.5704	30.1933	30.1453	30.7275	30.3969	29.8351	30.5704	30.1933	30.1453	30.7275	30.3969	29.8351	NCEH1	UID211
-0.206591	27.5843	-1.12288	0.299393	0.696667	-5.94754	27.7192	27.5345	27.8091	27.7643	27.4178	27.261	27.7192	27.5345	27.8091	27.7643	27.4178	27.261	CUL2	UID214
-0.718108	32.6618	-2.87977	0.0242931	0.380801	-3.57108	32.9375	33.1155	33.0097	32.647	32.497	31.7643	32.9375	33.1155	33.0097	32.647	32.497	31.7643	RNF213	UID216
-0.363061	28.6227	-2.07492	0.0776373	0.50021	-4.72865	28.8741	28.6326	28.906	28.6145	28.5111	28.198	28.8741	28.6326	28.906	28.6145	28.5111	28.198	TMED7-TICAM2;TMED7	UID217
-0.491648	27.0165	-2.19451	0.0651865	0.481713	-4.55838	27.375	27.3217	27.0904	26.4374	27.1893	26.6854	27.375	27.3217	27.0904	26.4374	27.1893	26.6854	CBWD7;CBWD5;CBWD1;CBWD3;CBWD6;CBWD2	UID221
-0.279223	27.9303	-1.83681	0.109891	0.555104	-5.06103	28.201	28.1132	27.8957	27.7056	27.8056	27.8609	28.201	28.1132	27.8957	27.7056	27.8056	27.8609	PPAN-P2RY11;PPAN	UID222
0.450107	27.951	2.62372	0.034973	0.411242	-3.93964	27.807	27.4595	27.9113	28.2014	28.2462	28.0805	27.807	27.4595	27.9113	28.2014	28.2462	28.0805	CORO7-PAM16	UID225
-0.90719	26.2167	-2.044	0.0812271	0.506729	-4.77237	26.3125	26.9278	26.7705	NA	NA	26.7852	26.3125	26.9278	26.7705	25.4424	25.0617	26.7852	PI4KB	UID228
0.610691	26.2683	0.961135	0.369256	0.736297	-6.11062	27.5343	NA	NA	26.5859	26.3499	26.7852	27.5343	24.8911	25.4635	26.5859	26.3499	26.7852	MED24	UID229
-0.357109	31.8443	-1.69357	0.135228	0.574562	-5.2548	31.8647	32.4064	31.7975	31.4696	31.7692	31.7586	31.8647	32.4064	31.7975	31.4696	31.7692	31.7586	SRSF7	UID230
-0.581672	27.4318	-3.08174	0.0183205	0.353095	-3.28341	27.7662	27.8113	27.5904	26.8202	27.3664	27.2363	27.7662	27.8113	27.5904	26.8202	27.3664	27.2363	COMMD4	UID232
0.886784	26.8632	1.29096	0.238679	0.667612	-5.7602	27.1515	27.3594	NA	26.8436	27.2852	27.791	27.1515	27.3594	24.7486	26.8436	27.2852	27.791	TRPV1;SHPK	UID233
-0.145157	33.3271	-0.658546	0.531744	0.826117	-6.36113	33.6573	33.4768	33.0651	32.956	33.4539	33.3538	33.6573	33.4768	33.0651	32.956	33.4539	33.3538	TPT1	UID234
0.0888788	28.6036	0.373001	0.72045	0.903544	-6.52012	28.693	28.6779	28.3065	28.2865	28.589	29.0685	28.693	28.6779	28.3065	28.2865	28.589	29.0685	PWP2	UID235
-0.266303	27.8414	-1.50852	0.176194	0.61361	-5.49548	27.9922	28.1679	27.7634	27.7503	27.5148	27.8596	27.9922	28.1679	27.7634	27.7503	27.5148	27.8596	POLR2J3;POLR2J;POLR2J2	UID236
-1.16979	26.7314	-4.00222	0.00543931	0.239784	-2.03352	27.7289	26.813	27.407	NA	NA	NA	27.7289	26.813	27.407	25.7429	26.2378	26.4588	CYP51A1	UID237
-0.0949567	26.9234	-0.157112	0.879698	0.961255	-6.58375	28.2774	26.1576	26.4778	26.336	27.6557	26.6362	28.2774	26.1576	26.4778	26.336	27.6557	26.6362	GSTZ1	UID238
-0.408507	28.4853	-1.1758	0.279013	0.68567	-5.89037	28.6351	28.6587	28.775	28.8587	27.4677	28.5168	28.6351	28.6587	28.775	28.8587	27.4677	28.5168	TM9SF4	UID239
0.859669	26.0719	3.45497	0.0110317	0.286588	-2.7629	25.7033	25.8011	25.4218	26.9867	26.1387	26.3798	25.7033	25.8011	25.4218	26.9867	26.1387	26.3798	MGLL	UID240
-0.0460671	33.1668	-0.31442	0.762585	0.917238	-6.54239	33.2174	33.2177	33.1345	32.9837	33.193	33.2548	33.2174	33.2177	33.1345	32.9837	33.193	33.2548	SET;SETSIP	UID244
0.208185	25.8422	0.593119	0.572203	0.837709	-6.40467	25.7397	25.9357	25.5388	25.4293	25.6534	26.7561	25.7397	25.9357	25.5388	25.4293	25.6534	26.7561	TEX30	UID245
0.108953	28.8179	0.493447	0.63716	0.86807	-6.46302	28.7418	28.8405	28.708	29.2399	28.4514	28.9259	28.7418	28.8405	28.708	29.2399	28.4514	28.9259	NELFA	UID247
0.193973	27.6809	1.05774	0.326129	0.710815	-6.01539	27.7059	27.6294	27.4164	28.033	27.5342	27.7665	27.7059	27.6294	27.4164	28.033	27.5342	27.7665	ARSA	UID249
-0.0295488	33.5768	-0.146421	0.887816	0.96474	-6.58557	33.7427	33.4166	33.6152	33.3248	33.4526	33.9086	33.7427	33.4166	33.6152	33.3248	33.4526	33.9086	RPSA	UID250
0.565525	28.1193	2.25131	0.0599979	0.476447	-4.47699	28.0039	27.6828	27.8229	28.9298	28.1706	28.1058	28.0039	27.6828	27.8229	28.9298	28.1706	28.1058	HTRA2	UID252
-0.15346	28.695	-1.05978	0.325264	0.710576	-6.01331	28.8136	28.7844	28.7171	28.7508	28.4863	28.6175	28.8136	28.7844	28.7171	28.7508	28.4863	28.6175	ARL6IP4	UID253
0.133688	27.2425	0.52514	0.616089	0.858018	-6.44553	26.882	27.436	27.2091	27.761	26.9649	27.2023	26.882	27.436	27.2091	27.761	26.9649	27.2023	ANTXR2	UID254
0.129895	29.739	0.650365	0.536703	0.827463	-6.3668	29.7143	29.8235	29.4844	29.4846	29.8616	30.0657	29.7143	29.8235	29.4844	29.4846	29.8616	30.0657	ECI2	UID259
-0.983387	26.7366	-3.67709	0.00823465	0.274765	-2.46156	27.8329	26.8593	26.9927	26.2431	NA	26.2654	27.8329	26.8593	26.9927	26.2431	26.2263	26.2654	SCOC	UID261
-0.502002	26.8674	-1.19829	0.270712	0.684119	-5.86556	26.7019	27.4612	27.1922	26.8921	27.2574	NA	26.7019	27.4612	27.1922	26.8921	27.2574	25.6997	CAST	UID262
0.191409	29.4146	0.711302	0.500453	0.809804	-6.32313	29.0354	29.4667	29.4544	29.8041	29.7614	28.9652	29.0354	29.4667	29.4544	29.8041	29.7614	28.9652	STX3	UID264
-0.319451	31.501	-1.60896	0.152711	0.588381	-5.36637	31.6076	31.8239	31.5507	31.1375	31.193	31.6933	31.6076	31.8239	31.5507	31.1375	31.193	31.6933	CHD4	UID265
0.15617	27.3072	0.815243	0.44242	0.777458	-6.24101	27.129	27.4622	27.0963	27.2583	27.2311	27.6666	27.129	27.4622	27.0963	27.2583	27.2311	27.6666	GIT1	UID267
0.357551	31.325	1.93976	0.0945864	0.522813	-4.91864	30.9309	31.3658	31.142	31.4804	31.7127	31.3183	30.9309	31.3658	31.142	31.4804	31.7127	31.3183	CAPNS1	UID268
-0.106035	28.3076	-0.586158	0.576612	0.83944	-6.40906	28.4371	28.4904	28.1544	28.1262	28.1312	28.5064	28.4371	28.4904	28.1544	28.1262	28.1312	28.5064	RPRD1A	UID269
0.0960681	28.1511	0.449411	0.667044	0.878519	-6.48564	28.0339	27.8132	28.4621	28.4235	28.0866	28.0871	28.0339	27.8132	28.4621	28.4235	28.0866	28.0871	DHRS7B	UID270
0.120723	32.9309	0.664728	0.528014	0.824463	-6.35681	32.9217	33.0569	32.6329	32.8453	33.2006	32.9278	32.9217	33.0569	32.6329	32.8453	33.2006	32.9278	DDOST	UID272
-0.161536	29.3968	-0.931084	0.383531	0.745538	-6.13885	29.6037	29.3816	29.4474	29.2274	29.1417	29.579	29.6037	29.3816	29.4474	29.2274	29.1417	29.579	CUL1	UID275
0.0215726	30.0727	0.142132	0.891076	0.966069	-6.58626	30.1218	29.9952	30.0687	29.9909	29.9881	30.2714	30.1218	29.9952	30.0687	29.9909	29.9881	30.2714	CDK11B;CDK11A	UID277
-0.0555556	32.5843	-0.280413	0.787461	0.926345	-6.55362	32.5444	32.8354	32.4564	32.2788	32.5672	32.8235	32.5444	32.8354	32.4564	32.2788	32.5672	32.8235	DDX3X;DDX3Y	UID281
0.35846	28.0845	1.54904	0.166345	0.599691	-5.44386	28.0922	27.5124	28.1111	28.2391	28.0103	28.5417	28.0922	27.5124	28.1111	28.2391	28.0103	28.5417	ARFGAP2	UID282
0.236823	27.0093	0.918736	0.389516	0.749173	-6.15025	26.8649	26.9823	26.8254	27.0883	27.6425	26.6523	26.8649	26.9823	26.8254	27.0883	27.6425	26.6523	CYTH2	UID284
-0.0167033	29.4396	-0.0956229	0.926564	0.977837	-6.59247	29.2532	29.6932	29.3975	29.4256	29.5702	29.2981	29.2532	29.6932	29.3975	29.4256	29.5702	29.2981	MYO18A	UID285
0.247874	31.6535	1.69177	0.13558	0.574741	-5.25719	31.4005	31.6004	31.5878	31.8914	31.7058	31.7351	31.4005	31.6004	31.5878	31.8914	31.7058	31.7351	HADH	UID286
-0.449368	26.1536	-1.09533	0.310473	0.702772	-5.97658	26.5235	26.1286	26.4828	26.4822	NA	26.3582	26.5235	26.1286	26.4828	26.4822	24.9465	26.3582	UBE3A	UID289
-0.236159	28.9037	-1.2366	0.257051	0.679191	-5.8226	28.9898	29.0984	28.9769	28.5784	28.6387	29.1396	28.9898	29.0984	28.9769	28.5784	28.6387	29.1396	PHF6	UID290
0.140386	31.5105	0.899281	0.399087	0.755955	-6.16796	31.2484	31.5006	31.5721	31.672	31.4881	31.5822	31.2484	31.5006	31.5721	31.672	31.4881	31.5822	DIAPH1	UID293
0.245602	28.3086	0.790561	0.45576	0.782253	-6.26136	27.9623	28.3714	28.2237	28.4501	29.0253	27.8189	27.9623	28.3714	28.2237	28.4501	29.0253	27.8189	PPP1R18	UID294
-0.294031	33.199	-1.06114	0.32469	0.710576	-6.01193	33.3115	33.4268	33.2998	33.156	33.5412	32.4588	33.3115	33.4268	33.2998	33.156	33.5412	32.4588	HSPA1B;HSPA1A	UID296
0.414688	28.5291	2.7781	0.0280519	0.389351	-3.71704	28.4129	28.2232	28.3291	28.7499	28.8619	28.5974	28.4129	28.2232	28.3291	28.7499	28.8619	28.5974	ABHD16A	UID298
0.182676	26.177	0.801063	0.45005	0.779444	-6.25276	26.3137	25.9239	26.0195	25.9125	26.2397	26.6529	26.3137	25.9239	26.0195	25.9125	26.2397	26.6529	BRD2	UID300
-0.199803	29.4629	-1.19554	0.271717	0.684119	-5.86861	29.5768	29.6792	29.4325	29.4534	29.5025	29.1331	29.5768	29.6792	29.4325	29.4534	29.5025	29.1331	GBA	UID301
0.0649974	28.314	0.244445	0.814064	0.936624	-6.56414	27.9348	28.7236	28.1861	28.6603	28.386	27.9933	27.9348	28.7236	28.1861	28.6603	28.386	27.9933	ABR	UID310
-0.154599	29.9723	-0.951303	0.373881	0.740232	-6.11993	30.0807	30.076	29.9923	30.1115	29.6858	29.8879	30.0807	30.076	29.9923	30.1115	29.6858	29.8879	PUF60	UID312
0.0884753	31.2514	0.565363	0.589901	0.845385	-6.4219	31.3495	31.1404	31.1317	31.1687	31.2558	31.4625	31.3495	31.1404	31.1317	31.1687	31.2558	31.4625	CELF2	UID317
-0.0451496	27.0179	-0.126924	0.902655	0.970428	-6.58856	27.1883	27.2071	26.7261	27.718	26.9422	26.3258	27.1883	27.2071	26.7261	27.718	26.9422	26.3258	WDR81	UID319
0.129857	34.0559	0.647627	0.53837	0.828629	-6.36868	33.9685	34.1498	33.8545	33.7721	34.2235	34.3668	33.9685	34.1498	33.8545	33.7721	34.2235	34.3668	MATR3	UID322
-0.474266	27.2788	-1.4451	0.192686	0.626027	-5.57492	27.5231	27.3363	27.6885	27.1351	26.3417	27.6484	27.5231	27.3363	27.6885	27.1351	26.3417	27.6484		UID323
-0.522783	28.9863	-2.93173	0.0225813	0.376883	-3.49675	29.0651	29.3295	29.3484	28.9088	28.4749	28.7909	29.0651	29.3295	29.3484	28.9088	28.4749	28.7909	TP53	UID325
0.287672	27.7268	1.79283	0.117141	0.570133	-5.12111	27.4514	27.5877	27.7098	27.6916	28.0206	27.8997	27.4514	27.5877	27.7098	27.6916	28.0206	27.8997	SCYL2	UID327
0.202683	28.8072	0.901766	0.397855	0.755076	-6.16572	28.7455	28.8067	28.5653	29.2935	28.9269	28.5052	28.7455	28.8067	28.5653	29.2935	28.9269	28.5052	MICU1	UID331
-0.272142	28.2498	-1.23908	0.256185	0.679191	-5.81978	28.7729	28.0942	28.2905	28.3311	28.0524	27.9577	28.7729	28.0942	28.2905	28.3311	28.0524	27.9577	ELF1	UID332
-0.138862	26.6787	-0.560626	0.592951	0.848035	-6.42477	26.2917	27.0494	26.9032	26.7287	26.3158	26.7832	26.2917	27.0494	26.9032	26.7287	26.3158	26.7832	GATAD2B	UID334
0.14588	33.5144	0.934536	0.38187	0.745145	-6.13564	33.3352	33.5406	33.4484	33.399	33.6952	33.6677	33.3352	33.5406	33.4484	33.399	33.6952	33.6677	PTBP1	UID335
0.0208474	30.9576	0.0491454	0.962209	0.988286	-6.59626	30.9522	31.1813	30.708	31.1594	31.739	30.0057	30.9522	31.1813	30.708	31.1594	31.739	30.0057	TAP1	UID340
-0.708497	28.6899	-1.83257	0.110572	0.556993	-5.06684	28.6636	29.2556	29.2132	28.0204	29.1967	27.7898	28.6636	29.2556	29.2132	28.0204	29.1967	27.7898	TXNRD2	UID343
-0.265162	27.7597	-1.70672	0.132688	0.573163	-5.23726	27.9075	28.0269	27.7425	27.5231	27.5916	27.7667	27.9075	28.0269	27.7425	27.5231	27.5916	27.7667	ATP6AP2	UID344
0.516584	27.3572	0.713155	0.499376	0.809733	-6.32175	28.1797	27.829	NA	27.487	27.3659	27.9934	28.1797	27.829	25.2879	27.487	27.3659	27.9934	FTO	UID345
0.895503	27.4776	1.55842	0.164138	0.598165	-5.43181	NA	27.8777	27.5382	28.1732	28.1891	27.4139	25.6737	27.8777	27.5382	28.1732	28.1891	27.4139	FLJ00186;RASSF5	UID346
-0.10081	30.3855	-0.47475	0.649764	0.874218	-6.47287	30.3246	30.7472	30.2359	30.2528	30.6289	30.1236	30.3246	30.7472	30.2359	30.2528	30.6289	30.1236	ADSL	UID347
-1.16306	31.0802	-4.42645	0.00324301	0.190239	-1.49982	31.7508	31.6519	31.5825	31.0786	30.2915	30.1258	31.7508	31.6519	31.5825	31.0786	30.2915	30.1258	ASAH1	UID348
0.146533	28.2499	0.807442	0.446606	0.77757	-6.2475	28.243	28.2484	28.0385	28.1107	28.6113	28.2475	28.243	28.2484	28.0385	28.1107	28.6113	28.2475	PXN	UID349
0.0216164	28.9293	0.120287	0.907717	0.972643	-6.58948	28.9447	28.9387	28.8721	29.0759	28.6222	29.1222	28.9447	28.9387	28.8721	29.0759	28.6222	29.1222	ARID1A	UID350
0.0148157	30.8201	0.0790818	0.939234	0.981615	-6.5941	30.9367	30.5631	30.9382	31.0572	30.7903	30.6349	30.9367	30.5631	30.9382	31.0572	30.7903	30.6349	LRMP	UID351
0.152623	29.4541	0.809549	0.445473	0.77757	-6.24575	29.2856	29.2842	29.5634	29.632	29.7266	29.2326	29.2856	29.2842	29.5634	29.632	29.7266	29.2326	ACY1;ABHD14A-ACY1	UID352
-0.21882	36.1536	-0.966247	0.366868	0.736297	-6.10575	36.3549	36.0759	36.3582	36.4028	35.6356	36.0942	36.3549	36.0759	36.3582	36.4028	35.6356	36.0942	CTSD	UID358
-1.0068	27.0674	-2.66652	0.0328912	0.409676	-3.87784	27.5202	27.758	27.4343	27.2702	NA	NA	27.5202	27.758	27.4343	27.2702	25.7201	26.7018	FGL2	UID360
-0.0608587	26.9159	-0.325351	0.754651	0.914775	-6.53851	26.9991	26.9565	26.8833	26.6227	27.2081	26.8255	26.9991	26.9565	26.8833	26.6227	27.2081	26.8255	ELMSAN1	UID362
0.238105	27.24	1.71815	0.130517	0.573163	-5.22196	27.2018	27.1388	27.0223	27.3074	27.3603	27.4095	27.2018	27.1388	27.0223	27.3074	27.3603	27.4095	FAM107B	UID363
-0.00832934	29.7522	-0.034428	0.97352	0.992644	-6.59695	29.7394	29.8248	29.705	29.5411	29.4314	30.2716	29.7394	29.8248	29.705	29.5411	29.4314	30.2716	DPYSL2	UID364
0.933654	29.5177	4.75407	0.00221525	0.161137	-1.10743	28.8102	29.4126	28.9298	29.9517	30.088	29.9138	28.8102	29.4126	28.9298	29.9517	30.088	29.9138	SFXN3	UID366
0.210604	28.5503	0.934042	0.382107	0.745145	-6.1361	28.3093	28.4138	28.6119	28.7554	28.229	28.9825	28.3093	28.4138	28.6119	28.7554	28.229	28.9825	PIGT	UID367
-0.478307	26.4371	-1.43128	0.196458	0.630078	-5.59199	27.0654	26.4811	26.4822	NA	26.8939	25.9388	27.0654	26.4811	26.4822	25.7611	26.8939	25.9388		UID370
-0.0710461	27.7827	-0.414663	0.691098	0.891185	-6.50208	27.8479	27.7167	27.8902	27.7815	27.498	27.9621	27.8479	27.7167	27.8902	27.7815	27.498	27.9621	UNC45A	UID371
0.0674022	25.9615	0.199548	0.847643	0.948286	-6.57527	NA	26.0376	26.3198	25.4665	25.979	26.5402	25.4261	26.0376	26.3198	25.4665	25.979	26.5402	GOSR2	UID375
0.719408	31.6039	2.67305	0.0325853	0.409676	-3.86842	31.1139	31.6075	31.0113	31.6677	32.4528	31.7705	31.1139	31.6075	31.0113	31.6677	32.4528	31.7705	ME2	UID376
0.175719	29.7876	0.682334	0.517484	0.817986	-6.34431	29.5412	29.5835	29.9746	30.0328	30.2172	29.3765	29.5412	29.5835	29.9746	30.0328	30.2172	29.3765	SCARB2	UID378
0.145344	29.1216	0.454205	0.663758	0.878519	-6.48327	29.4601	28.4143	29.2722	29.1354	28.8718	29.5755	29.4601	28.4143	29.2722	29.1354	28.8718	29.5755	TCEA1	UID379
0.248414	29.9107	1.01697	0.343819	0.723232	-6.0564	29.6076	30.3141	29.4379	29.9982	30.0892	30.0174	29.6076	30.3141	29.4379	29.9982	30.0892	30.0174	GCSH	UID383
0.0959103	28.1828	0.597989	0.56913	0.837709	-6.40157	28.359	27.9898	28.0557	28.1622	28.3096	28.2204	28.359	27.9898	28.0557	28.1622	28.3096	28.2204	PIK3C3	UID386
-0.353389	25.7534	-1.61533	0.151322	0.588381	-5.35804	25.9282	26.0203	25.8419	NA	25.2967	26.0184	25.9282	26.0203	25.8419	25.4151	25.2967	26.0184	GTF3A	UID387
-0.0742569	33	-0.449724	0.66683	0.878519	-6.48548	33.066	33.2346	32.8109	32.883	33.0463	32.9594	33.066	33.2346	32.8109	32.883	33.0463	32.9594	DDX17	UID389
0.256384	31.4953	1.65518	0.142913	0.581373	-5.30571	31.4577	31.3092	31.3344	31.6317	31.4488	31.7899	31.4577	31.3092	31.3344	31.6317	31.4488	31.7899	PHGDH	UID391
-0.909777	30.158	-2.46447	0.0440036	0.445044	-4.16978	30.5894	30.6207	30.6286	29.2649	29.2394	30.6051	30.5894	30.6207	30.6286	29.2649	29.2394	30.6051	PPT1	UID392
0.44388	29.3377	2.35896	0.0512876	0.458717	-4.32211	28.9558	28.9977	29.3939	29.6819	29.3427	29.6544	28.9558	28.9977	29.3939	29.6819	29.3427	29.6544	CAMK2G;CAMK2B	UID396
0.104869	30.3765	0.639254	0.543486	0.829666	-6.37439	30.3529	30.1989	30.4202	30.417	30.6283	30.2414	30.3529	30.1989	30.4202	30.417	30.6283	30.2414	GSS	UID400
-0.364013	30.0634	-1.81711	0.113083	0.561863	-5.088	30.1659	30.4056	30.1648	30.1978	29.8776	29.5689	30.1659	30.4056	30.1648	30.1978	29.8776	29.5689	SAMSN1	UID404
-0.442779	27.7445	-2.11434	0.0732901	0.498285	-4.67272	27.847	28.0822	27.9685	27.1875	27.4936	27.8882	27.847	28.0822	27.9685	27.1875	27.4936	27.8882	SMARCA4	UID405
-0.460943	29.6063	-1.81185	0.113951	0.564633	-5.09519	30.1918	29.477	29.8416	29.4287	29.0114	29.6875	30.1918	29.477	29.8416	29.4287	29.0114	29.6875	SMARCE1	UID406
-0.161758	28.3965	-0.776572	0.463442	0.783608	-6.27266	28.241	28.8243	28.367	28.2284	28.5461	28.1724	28.241	28.8243	28.367	28.2284	28.5461	28.1724	IFNGR1	UID407
0.0355169	26.8054	0.0866992	0.933397	0.980311	-6.59339	27.1954	27.1346	26.0331	26.2064	26.8883	27.3748	27.1954	27.1346	26.0331	26.2064	26.8883	27.3748	CCDC88A	UID408
-0.950352	26.7713	-1.54436	0.167455	0.600027	-5.44985	27.2122	27.5055	27.0218	27.0906	NA	27.0479	27.2122	27.5055	27.0218	27.0906	24.75	27.0479	KIAA1468	UID411
-0.159006	28.336	-0.699224	0.50751	0.811703	-6.33206	28.3268	28.3692	28.5505	28.6577	28.2624	27.8494	28.3268	28.3692	28.5505	28.6577	28.2624	27.8494	EPB41	UID412
-0.0833928	29.8081	-0.292502	0.778586	0.922083	-6.54977	29.965	29.751	29.8333	29.5056	29.3807	30.4129	29.965	29.751	29.8333	29.5056	29.3807	30.4129	POLR1C	UID414
-0.722927	26.9501	-1.35888	0.217336	0.651648	-5.68	26.7699	27.9271	27.2378	27.7571	NA	NA	26.7699	27.9271	27.2378	27.7571	26.0061	26.0028	COL4A3BP	UID415
-0.349055	28.3602	-2.13233	0.0713876	0.495576	-4.64712	28.3345	28.625	28.6446	28.3005	28.0294	28.227	28.3345	28.625	28.6446	28.3005	28.0294	28.227	RDX	UID416
0.169602	26.1195	1.17714	0.278515	0.68567	-5.88891	26.0001	26.0094	26.0947	26.1529	26.1111	26.3491	26.0001	26.0094	26.0947	26.1529	26.1111	26.3491	ERCC3	UID419
0.0192013	30.9995	0.106658	0.918124	0.975672	-6.59122	30.8758	31.0013	31.0925	31.2877	30.7776	30.9619	30.8758	31.0013	31.0925	31.2877	30.7776	30.9619	SUCLA2	UID421
0.184975	27.6668	0.940098	0.379206	0.742687	-6.13045	27.4249	27.605	27.6929	27.4279	28.0243	27.8256	27.4249	27.605	27.6929	27.4279	28.0243	27.8256	PPFIA1	UID423
0.148643	29.8305	0.712083	0.499999	0.809804	-6.32255	29.6334	29.7952	29.8399	30.08	30.1349	29.4995	29.6334	29.7952	29.8399	30.08	30.1349	29.4995	ANKRD44	UID424
0.00173765	31.7275	0.00953451	0.992665	0.997728	-6.59756	31.5672	31.8545	31.7583	31.6055	31.5662	32.0134	31.5672	31.8545	31.7583	31.6055	31.5662	32.0134	RPS14	UID425
0.122476	30.2867	0.703794	0.504832	0.810521	-6.32869	30.2432	30.2629	30.1703	30.0557	30.5291	30.4591	30.2432	30.2629	30.1703	30.0557	30.5291	30.4591	RPS24	UID426
0.12489	29.7761	0.480528	0.645856	0.871606	-6.46986	29.5117	30.2569	29.3723	29.6359	29.8992	29.9803	29.5117	30.2569	29.3723	29.6359	29.8992	29.9803	RPS29	UID427
-0.218115	28.9712	-0.969916	0.365162	0.736079	-6.10225	29.3101	28.8687	29.0619	28.56	28.7803	29.246	29.3101	28.8687	29.0619	28.56	28.7803	29.246	RNASEH2B	UID430
-0.749796	31.1702	-3.64379	0.00859971	0.275117	-2.5063	31.4246	31.8786	31.3321	30.9686	30.8548	30.5625	31.4246	31.8786	31.3321	30.9686	30.8548	30.5625	TPP1	UID431
0.221699	31.3958	1.30056	0.235555	0.664165	-5.74901	31.2733	31.1561	31.4256	31.3212	31.731	31.4678	31.2733	31.1561	31.4256	31.3212	31.731	31.4678	HSD17B4	UID433
-0.0963202	31.9284	-0.654348	0.534285	0.826501	-6.36405	31.9828	32.062	31.8851	31.962	31.9427	31.7362	31.9828	32.062	31.8851	31.962	31.9427	31.7362	CSNK2A1;CSNK2A3	UID434
0.143525	25.9428	0.681315	0.51809	0.817986	-6.34505	26.0501	25.5748	25.9883	25.953	25.7803	26.3104	26.0501	25.5748	25.9883	25.953	25.7803	26.3104	SAP130	UID437
0.12411	29.0271	0.786789	0.457822	0.782632	-6.26442	28.9678	28.7942	29.1331	29.0716	29.203	28.9928	28.9678	28.7942	29.1331	29.0716	29.203	28.9928	HDAC6	UID438
-0.183578	30.0052	-0.765387	0.469649	0.790062	-6.28157	29.9239	30.1907	30.1764	30.0863	29.4241	30.23	29.9239	30.1907	30.1764	30.0863	29.4241	30.23	BPI	UID439
-0.0271111	28.5808	-0.116117	0.910899	0.972963	-6.59004	28.5541	28.6269	28.602	28.1771	29.0385	28.4861	28.5541	28.6269	28.602	28.1771	29.0385	28.4861	VPS33B	UID442
-0.0936714	27.9504	-0.313153	0.763507	0.917238	-6.54283	27.7744	27.9502	28.267	27.3418	28.4527	27.9161	27.7744	27.9502	28.267	27.3418	28.4527	27.9161	VPS45	UID444
-0.0610183	27.9914	-0.279356	0.788238	0.926874	-6.55395	28.1013	28.0427	27.9218	28.1207	28.2408	27.5213	28.1013	28.0427	27.9218	28.1207	28.2408	27.5213	GCLC	UID446
-0.231141	28.1069	-0.954339	0.372448	0.737884	-6.11707	28.3413	28.5333	27.7929	28.2119	28.0513	27.7108	28.3413	28.5333	27.7929	28.2119	28.0513	27.7108	BLVRB	UID448
0.0146361	29.048	0.083017	0.936218	0.980542	-6.59374	29.2244	28.7956	29.102	29.1782	28.8859	29.1018	29.2244	28.7956	29.102	29.1782	28.8859	29.1018	VPS33A	UID449
-0.169445	30.801	-0.874479	0.41154	0.762676	-6.19012	30.7771	30.9998	30.8802	30.3841	30.7837	30.9809	30.7771	30.9998	30.8802	30.3841	30.7837	30.9809	SEC23B	UID450
-0.107446	29.7941	-0.514479	0.623135	0.861598	-6.45153	29.9553	30.0737	29.5144	29.6678	29.9892	29.5641	29.9553	30.0737	29.5144	29.6678	29.9892	29.5641	CTCF	UID451
-0.468386	27.2915	-1.23936	0.25609	0.679191	-5.81947	26.9992	28.4282	27.1496	26.8822	27.0759	27.2137	26.9992	28.4282	27.1496	26.8822	27.0759	27.2137	ARHGEF7	UID453
1.89257	27.4312	3.15186	0.016631	0.353095	-3.18442	27.83	NA	NA	28.2326	28.6862	28.2136	27.83	25.2366	26.388	28.2326	28.6862	28.2136	AP1S1	UID454
0.170201	29.0578	0.781394	0.460784	0.783448	-6.26878	28.9337	29.1882	28.7962	28.7533	29.2904	29.385	28.9337	29.1882	28.7962	28.7533	29.2904	29.385	TBCE	UID455
-0.260365	30.3273	-0.876426	0.410552	0.762214	-6.18839	30.6088	30.2685	30.4952	29.9454	29.7871	30.8589	30.6088	30.2685	30.4952	29.9454	29.7871	30.8589	CD59	UID456
-1.28623	26.3661	-3.53832	0.00987685	0.27697	-2.64902	26.6399	26.874	27.5139	NA	NA	26.3863	26.6399	26.874	27.5139	25.157	25.6257	26.3863	KIF23	UID457
-0.574518	27.343	-2.60987	0.0356755	0.411242	-3.95964	27.7151	27.717	27.4587	27.4681	26.9555	26.7437	27.7151	27.717	27.4587	27.4681	26.9555	26.7437	NDUFA6	UID458
-0.158958	28.0436	-0.764475	0.470158	0.790165	-6.28229	28.1904	28.055	28.1238	28.3373	27.9356	27.6194	28.1904	28.055	28.1238	28.3373	27.9356	27.6194	PNPLA6	UID459
0.051629	27.7383	0.226206	0.827659	0.941953	-6.56893	27.7448	27.7246	27.668	28.1753	27.7843	27.3326	27.7448	27.7246	27.668	28.1753	27.7843	27.3326	FAM45A;FAM45B	UID460
-0.149741	30.8663	-0.957795	0.370822	0.736983	-6.11379	30.9904	31.0316	30.8016	30.9588	30.749	30.6665	30.9904	31.0316	30.8016	30.9588	30.749	30.6665	CREG1	UID462
-0.0151358	29.6513	-0.0569217	0.956236	0.988101	-6.59579	29.5461	30.0145	29.4161	29.1821	30.0006	29.7485	29.5461	30.0145	29.4161	29.1821	30.0006	29.7485	HMBS	UID464
-0.114557	30.3724	-0.813913	0.443132	0.777458	-6.24212	30.447	30.3167	30.5252	30.2573	30.324	30.3639	30.447	30.3167	30.5252	30.2573	30.324	30.3639	SSR1	UID466
-0.193475	27.4094	-0.497945	0.634147	0.867065	-6.4606	27.3663	27.2188	27.9333	27.0989	26.7057	28.1333	27.3663	27.2188	27.9333	27.0989	26.7057	28.1333	RB1	UID470
0.254464	30.7136	1.5755	0.160191	0.596621	-5.40981	30.3932	30.6908	30.6752	30.6858	30.9263	30.9105	30.3932	30.6908	30.6752	30.6858	30.9263	30.9105	IDE	UID472
-0.107063	26.0578	-0.517075	0.621416	0.860658	-6.45008	25.9853	26.067	26.2815	26.3233	26.0247	25.6647	25.9853	26.067	26.2815	26.3233	26.0247	25.6647	ANKS1A	UID473
0.0154858	28.4756	0.0764605	0.941243	0.981821	-6.59433	28.5921	28.4011	28.4104	28.8277	28.1624	28.4599	28.5921	28.4011	28.4104	28.8277	28.1624	28.4599	VKORC1L1	UID475
-0.375003	29.8408	-2.36276	0.0510045	0.458717	-4.31662	29.9613	30.1838	29.94	29.7747	29.7035	29.4818	29.9613	30.1838	29.94	29.7747	29.7035	29.4818	NDUFB9	UID478
0.589915	26.1639	1.25764	0.249802	0.67634	-5.79865	25.7869	25.791	26.0289	NA	NA	27.6091	25.7869	25.791	26.0289	25.7153	26.0522	27.6091	PLD4	UID479
-0.722091	25.5769	-1.9258	0.096532	0.528043	-4.93807	26.0985	25.805	25.9104	NA	NA	NA	26.0985	25.805	25.9104	25.7308	24.3166	25.6003	POLA2	UID483
0.00147028	30.3794	0.00450803	0.996532	0.998454	-6.5976	30.5812	30.318	30.2368	30.6165	29.6429	30.881	30.5812	30.318	30.2368	30.6165	29.6429	30.881	RPL29	UID484
0.129837	27.1844	0.708649	0.501998	0.810521	-6.3251	27.0844	27.4027	26.8715	27.1209	27.2878	27.3393	27.0844	27.4027	26.8715	27.1209	27.2878	27.3393	GSK3B	UID486
0.405785	29.3203	2.92498	0.0227963	0.378017	-3.5064	29.08	29.1826	29.0896	29.4654	29.4786	29.6255	29.08	29.1826	29.0896	29.4654	29.4786	29.6255	ABCD3	UID487
0.395109	28.0546	1.38968	0.208224	0.642878	-5.64287	27.8977	27.3921	28.2812	28.4338	27.8402	28.4824	27.8977	27.3921	28.2812	28.4338	27.8402	28.4824	ATP5L	UID488
-0.217379	31.5525	-1.35097	0.219732	0.655054	-5.68947	31.6799	31.8085	31.4951	31.4315	31.5922	31.3077	31.6799	31.8085	31.4951	31.4315	31.5922	31.3077	THRAP3	UID489
-0.48389	32.4507	-1.34674	0.221022	0.65514	-5.69451	32.6571	32.6568	32.764	31.6425	31.9177	33.0661	32.6571	32.6568	32.764	31.6425	31.9177	33.0661	MCM4	UID492
-0.0953979	32.0261	-0.55634	0.59572	0.849328	-6.42734	32.2482	32.1834	31.7898	31.9332	31.9924	32.0096	32.2482	32.1834	31.7898	31.9332	31.9924	32.0096	NHP2L1	UID493
-0.337611	28.8702	-2.51131	0.0411206	0.426085	-4.10209	29.0911	28.9994	29.0265	28.6395	28.7283	28.7363	29.0911	28.9994	29.0265	28.6395	28.7283	28.7363	EIF2B5	UID494
-0.653345	28.7967	-1.47214	0.185489	0.622749	-5.54126	29.034	29.2718	29.0644	27.391	28.8315	29.1877	29.034	29.2718	29.0644	27.391	28.8315	29.1877	GLA	UID496
-0.0643129	30.4243	-0.298657	0.77408	0.920233	-6.54775	30.4034	30.3165	30.6495	30.4029	30.0401	30.7334	30.4034	30.3165	30.6495	30.4029	30.0401	30.7334	PDCD11	UID497
-0.0272867	28.4587	-0.101464	0.922095	0.976605	-6.59183	28.1043	28.8899	28.4229	28.0539	28.751	28.5304	28.1043	28.8899	28.4229	28.0539	28.751	28.5304	SEC16A	UID499
0.0965736	31.1426	0.539001	0.606994	0.854864	-6.43757	30.9712	31.4051	30.9067	31.243	31.2035	31.1262	30.9712	31.4051	30.9067	31.243	31.2035	31.1262	DEK	UID504
0.0917734	28.4636	0.310191	0.765663	0.917526	-6.54385	28.5359	28.0102	28.707	28.9998	28.4853	28.0433	28.5359	28.0102	28.707	28.9998	28.4853	28.0433	NR3C1	UID510
-0.054505	29.2872	-0.236656	0.819862	0.93877	-6.56623	29.5072	28.9604	29.4759	29.5585	28.9585	29.2629	29.5072	28.9604	29.4759	29.5585	28.9585	29.2629	PARN	UID512
0.0969426	29.2724	0.587546	0.575731	0.838916	-6.40819	29.1172	29.2745	29.28	29.1578	29.249	29.5557	29.1172	29.2745	29.28	29.1578	29.249	29.5557	TBCB	UID513
-0.180141	29.6825	-1.0932	0.311346	0.702772	-5.97881	29.8189	29.8071	29.6916	29.6205	29.793	29.3637	29.8189	29.8071	29.6916	29.6205	29.793	29.3637	TBK1	UID514
-0.180947	34.3913	-0.901534	0.39797	0.755076	-6.16593	34.4284	34.6542	34.3629	34.4801	34.4786	33.9439	34.4284	34.6542	34.3629	34.4801	34.4786	33.9439	ITGB2	UID515
0.0173404	29.4691	0.0974766	0.925146	0.977837	-6.59227	29.2778	29.3883	29.7151	29.5801	29.3038	29.5494	29.2778	29.3883	29.7151	29.5801	29.3038	29.5494	KRI1	UID518
-0.62787	30.2589	-2.70743	0.0310224	0.400507	-3.81883	30.528	30.549	30.6413	29.9687	30.362	29.5041	30.528	30.549	30.6413	29.9687	30.362	29.5041	STAT2	UID520
0.0930102	28.7203	0.606295	0.563911	0.835281	-6.39623	28.6804	28.7834	28.5575	28.8185	28.6057	28.8761	28.6804	28.7834	28.5575	28.8185	28.6057	28.8761	PEPD	UID521
-0.191075	29.3175	-1.16351	0.283641	0.685879	-5.90381	29.3351	29.5446	29.3592	29.0096	29.267	29.3892	29.3351	29.5446	29.3592	29.0096	29.267	29.3892	NUP214	UID522
-0.361639	32.8497	-1.45387	0.190326	0.624742	-5.56404	32.9861	32.9695	33.136	32.5221	32.2896	33.195	32.9861	32.9695	33.136	32.5221	32.2896	33.195	GTF2I	UID523
-0.0110251	28.4645	-0.052902	0.959323	0.988101	-6.59604	28.5003	28.4788	28.4308	28.3608	28.1523	28.8638	28.5003	28.4788	28.4308	28.3608	28.1523	28.8638	LRBA	UID524
-0.0991722	31.3188	-0.570535	0.586579	0.844276	-6.41875	31.2768	31.6065	31.2219	31.0929	31.3844	31.3303	31.2768	31.6065	31.2219	31.0929	31.3844	31.3303	FKBP2	UID526
-1.17849	27.2468	-1.69726	0.134511	0.573163	-5.24988	28.2909	27.5676	27.6497	27.2244	NA	27.7831	28.2909	27.5676	27.6497	27.2244	24.9652	27.7831	GTF3C3	UID527
0.308873	29.4038	1.19713	0.271136	0.684119	-5.86685	29.0986	29.5307	29.1189	29.5545	30.0007	29.1195	29.0986	29.5307	29.1189	29.5545	30.0007	29.1195	NBEAL2	UID528
-0.480517	30.812	-2.59042	0.0366872	0.411589	-3.98774	31.0398	30.9786	31.1383	30.8463	30.2739	30.5951	31.0398	30.9786	31.1383	30.8463	30.2739	30.5951	SART3	UID529
0.163687	27.8024	0.973744	0.363388	0.736079	-6.09858	27.6278	27.858	27.6757	27.7445	27.7871	28.1211	27.6278	27.858	27.6757	27.7445	27.7871	28.1211	WDR26	UID532
-0.189233	28.3131	-0.859343	0.419278	0.76667	-6.20339	28.2854	28.3799	28.5579	28.4072	27.7849	28.4635	28.2854	28.3799	28.5579	28.4072	27.7849	28.4635	MYCBP2	UID533
-0.322322	31.0722	-1.40817	0.20292	0.636807	-5.62036	31.1315	31.2461	31.3224	31.2239	31.0682	30.441	31.1315	31.2461	31.3224	31.2239	31.0682	30.441	APOBR	UID535
-0.105652	28.673	-0.656892	0.532744	0.826117	-6.36228	28.5886	28.7928	28.7962	28.4317	28.7796	28.6493	28.5886	28.7928	28.7962	28.4317	28.7796	28.6493	PCM1	UID536
-0.15665	27.0543	-0.659327	0.531272	0.826117	-6.36059	26.7742	27.2599	27.3639	27.1218	26.6087	27.1976	26.7742	27.2599	27.3639	27.1218	26.6087	27.1976	CSNK1A1	UID537
-0.397519	30.4766	-1.47487	0.184777	0.622749	-5.53785	31.1903	30.231	30.6049	30.5353	30.1848	30.1135	31.1903	30.231	30.6049	30.5353	30.1848	30.1135	KCNAB2	UID540
0.00745425	29.9922	0.0322385	0.975203	0.993335	-6.59703	30.0878	29.8252	30.0526	29.6876	29.8423	30.4581	30.0878	29.8252	30.0526	29.6876	29.8423	30.4581	SRSF6	UID543
0.000673568	26.3036	0.00202444	0.998443	0.998735	-6.59761	26.7098	25.8465	26.3536	25.6806	26.6256	26.6057	26.7098	25.8465	26.3536	25.6806	26.6256	26.6057	MSH3	UID544
-0.239806	26.8321	-1.08093	0.316397	0.703027	-5.99156	26.6948	27.4159	26.7453	26.7719	26.6866	26.6782	26.6948	27.4159	26.7453	26.7719	26.6866	26.6782	ITCH	UID545
-0.00700732	29.1307	-0.0389051	0.970078	0.992416	-6.59676	28.8896	29.3852	29.1278	28.9915	29.254	29.1361	28.8896	29.3852	29.1278	28.9915	29.254	29.1361	NIPBL	UID546
0.562114	28.2695	3.05571	0.0189937	0.353095	-3.3203	27.9402	28.1338	27.8913	28.3176	28.8366	28.4974	27.9402	28.1338	27.8913	28.3176	28.8366	28.4974	ABCB7	UID547
0.112485	30.2191	0.662703	0.529234	0.825043	-6.35823	29.9952	30.3276	30.1658	30.3677	30.3908	30.0677	29.9952	30.3276	30.1658	30.3677	30.3908	30.0677	AMPD2	UID548
-0.0350495	29.1804	-0.105559	0.918965	0.976131	-6.59135	29.0329	29.2523	29.3084	28.5466	29.0569	29.885	29.0329	29.2523	29.3084	28.5466	29.0569	29.885	SDF4	UID549
0.00770318	30.6149	0.0435035	0.966544	0.990698	-6.59655	30.3369	30.8176	30.6785	30.685	30.6787	30.4925	30.3369	30.8176	30.6785	30.685	30.6787	30.4925	SPCS1	UID551
-0.153554	27.6604	-0.816363	0.441821	0.777458	-6.24008	27.8329	27.912	27.4667	27.3607	27.7025	27.6878	27.8329	27.912	27.4667	27.3607	27.7025	27.6878	ABHD12	UID553
0.251075	27.6969	0.69207	0.511719	0.815169	-6.33728	27.4201	27.1874	28.1066	28.0839	28.2461	27.1374	27.4201	27.1874	28.1066	28.0839	28.2461	27.1374	ARG1	UID554
-0.484242	25.7006	-1.63281	0.147577	0.587979	-5.33515	25.8101	25.9604	26.0575	NA	NA	25.7919	25.8101	25.9604	26.0575	25.8057	24.7777	25.7919	RAPGEF6	UID558
0.163422	30.6825	0.570723	0.586458	0.844276	-6.41863	30.7311	30.3225	30.7487	30.536	30.393	31.3635	30.7311	30.3225	30.7487	30.536	30.393	31.3635	ALDH3A2	UID560
-0.0938501	36.1552	-0.653266	0.534942	0.826501	-6.3648	36.1881	36.2034	36.2148	35.9568	36.2134	36.1546	36.1881	36.2034	36.2148	35.9568	36.2134	36.1546	LDHB	UID561
0.561375	27.5061	2.70969	0.0309227	0.400507	-3.81557	27.418	27.3772	26.8809	27.6941	28.0243	27.6419	27.418	27.3772	26.8809	27.6941	28.0243	27.6419	ASL	UID562
0.0234454	30.1986	0.127254	0.902404	0.970428	-6.58851	30.4802	29.8997	30.1809	30.1893	30.1783	30.2635	30.4802	29.8997	30.1809	30.1893	30.1783	30.2635	SACM1L	UID563
0.276638	32.1473	1.78183	0.119024	0.570133	-5.13605	32.0457	32.0131	31.9681	32.3416	32.4368	32.0783	32.0457	32.0131	31.9681	32.3416	32.4368	32.0783	ARHGEF2	UID566
0.0673757	27.606	0.440953	0.672862	0.881239	-6.48975	27.6692	27.5497	27.4982	27.7516	27.7064	27.4612	27.6692	27.5497	27.4982	27.7516	27.7064	27.4612	EED	UID567
-0.118718	29.9158	-0.707161	0.502865	0.810521	-6.32621	29.9157	30.1396	29.8701	29.658	29.8744	30.0368	29.9157	30.1396	29.8701	29.658	29.8744	30.0368	NELFB	UID568
-0.582616	26.1046	-2.67824	0.032344	0.409232	-3.86093	26.0786	26.6656	26.4436	25.732	26.1033	25.6046	26.0786	26.6656	26.4436	25.732	26.1033	25.6046	ETNK1	UID569
-0.250268	25.2261	-0.59335	0.572057	0.837709	-6.40452	25.3453	25.7207	24.9876	24.2178	NA	25.2189	25.3453	25.7207	24.9876	24.2178	25.8662	25.2189	MLH1	UID571
0.151564	29.2364	0.79875	0.451303	0.780128	-6.25466	29.4407	28.9292	29.1121	29.5022	29.1649	29.2696	29.4407	28.9292	29.1121	29.5022	29.1649	29.2696	CUL4B	UID572
-0.0914183	26.2084	-0.499284	0.633252	0.866503	-6.45988	26.0929	26.5276	26.1418	25.9716	26.2725	26.244	26.0929	26.5276	26.1418	25.9716	26.2725	26.244	MRPL2	UID573
0.0262845	29.6611	0.17063	0.869457	0.95941	-6.58127	29.4685	29.799	29.6764	29.6966	29.7393	29.587	29.4685	29.799	29.6764	29.6966	29.7393	29.587	GBF1	UID575
0.0631926	26.8807	0.235166	0.820973	0.939546	-6.56662	26.7876	27.0488	26.7108	27.1607	27.2406	26.3355	26.7876	27.0488	26.7108	27.1607	27.2406	26.3355	BCAP29	UID577
-0.436399	26.4119	-1.85531	0.106975	0.552778	-5.03562	26.6521	26.4975	26.7406	26.1619	25.7852	26.6339	26.6521	26.4975	26.7406	26.1619	25.7852	26.6339	CXXC1	UID578
-0.141951	31.1095	-0.894292	0.401569	0.75604	-6.17246	31.346	31.0576	31.1379	30.9396	30.978	31.1979	31.346	31.0576	31.1379	30.9396	30.978	31.1979	USP7	UID581
-0.112814	31.9965	-0.77074	0.466672	0.786873	-6.27732	32.0604	32.1166	31.9817	31.9257	31.8149	32.0797	32.0604	32.1166	31.9817	31.9257	31.8149	32.0797	LARS	UID582
-0.018737	29.8186	-0.112047	0.914007	0.973805	-6.59056	30.0149	29.6951	29.7738	29.8109	29.641	29.9757	30.0149	29.6951	29.7738	29.8109	29.641	29.9757	AGO1	UID584
-0.334762	26.1557	-1.60916	0.152665	0.588381	-5.3661	26.6259	26.1864	26.1571	25.8987	26.2766	25.7897	26.6259	26.1864	26.1571	25.8987	26.2766	25.7897	GOLGA2	UID585
0.597423	27.6698	1.69851	0.134269	0.573163	-5.24822	27.6759	27.1407	27.2967	28.5429	27.2088	28.1538	27.6759	27.1407	27.2967	28.5429	27.2088	28.1538	CHMP1A	UID591
-0.176439	27.9553	-0.846039	0.426165	0.772279	-6.21491	28.2154	27.8856	28.0296	27.6688	27.6861	28.2465	28.2154	27.8856	28.0296	27.6688	27.6861	28.2465	TFG	UID592
0.125748	30.7557	0.805768	0.447508	0.777634	-6.24888	30.6916	30.6595	30.7274	30.7208	31.0377	30.6974	30.6916	30.6595	30.7274	30.7208	31.0377	30.6974	HARS	UID593
-0.366362	28.9677	-1.95818	0.0920768	0.520005	-4.89293	29.4612	29.049	28.9424	28.6864	28.7358	28.9313	29.4612	29.049	28.9424	28.6864	28.7358	28.9313	KIF2A	UID594
0.28313	32.0542	1.6067	0.153205	0.588381	-5.36931	31.9522	31.9148	31.8709	32.0104	32.4986	32.0783	31.9522	31.9148	31.8709	32.0104	32.4986	32.0783	AIFM1	UID598
-0.00227564	32.3371	-0.0151846	0.988319	0.996848	-6.59749	32.269	32.492	32.2538	32.3969	32.3892	32.2219	32.269	32.492	32.2538	32.3969	32.3892	32.2219	GARS	UID599
0.0213606	28.708	0.0911381	0.929997	0.979554	-6.59294	28.5095	28.5352	29.0473	28.484	28.5898	29.0823	28.5095	28.5352	29.0473	28.484	28.5898	29.0823	POLR2A	UID600
0.0817815	27.9053	0.542387	0.604783	0.853779	-6.4356	27.8659	27.8501	27.8771	28.0766	27.7543	28.0076	27.8659	27.8501	27.8771	28.0766	27.7543	28.0076	MFN2	UID603
-0.630138	26.8037	-1.36427	0.215717	0.650318	-5.67354	27.0625	27.0595	27.2342	26.7401	NA	27.3366	27.0625	27.0595	27.2342	26.7401	25.3891	27.3366	FANCI	UID604
0.386412	28.1291	1.84103	0.109219	0.555104	-5.05523	27.9878	27.5875	28.2325	28.4405	28.1158	28.4107	27.9878	27.5875	28.2325	28.4405	28.1158	28.4107	MACROD1	UID607
0.252726	31.0628	1.47968	0.183528	0.622749	-5.53182	30.8336	31.1812	30.7947	31.2704	31.2569	31.0402	30.8336	31.1812	30.7947	31.2704	31.2569	31.0402	NT5C2	UID609
-0.505244	27.2775	-1.00229	0.350373	0.725332	-6.07088	27.3013	27.9329	27.3562	28.0527	27.0586	NA	27.3013	27.9329	27.3562	28.0527	27.0586	25.9634	RBM47	UID610
0.0501757	30.8438	0.33718	0.746101	0.91139	-6.53417	30.7945	30.8611	30.8004	31.0492	30.793	30.7644	30.7945	30.8611	30.8004	31.0492	30.793	30.7644	UBA6	UID611
0.143368	28.5863	0.808854	0.445846	0.77757	-6.24633	28.5444	28.5617	28.4377	28.6219	28.4153	28.9367	28.5444	28.5617	28.4377	28.6219	28.4153	28.9367	ILVBL	UID612
0.199769	33.2901	1.49903	0.178578	0.617835	-5.50748	33.1873	33.1902	33.1932	33.4124	33.4346	33.3231	33.1873	33.1902	33.1932	33.4124	33.4346	33.3231	ACO2	UID614
-0.285859	27.4078	-1.64016	0.14603	0.585214	-5.3255	27.7735	27.3186	27.5602	27.1754	27.208	27.4113	27.7735	27.3186	27.5602	27.1754	27.208	27.4113	AAR2	UID616
0.170857	30.5634	1.0362	0.335383	0.717111	-6.0372	30.6075	30.4593	30.3669	30.8078	30.7039	30.4347	30.6075	30.4593	30.3669	30.8078	30.7039	30.4347	PSMB9	UID618
-0.241287	26.1673	-0.820904	0.4394	0.777284	-6.23627	26.1813	26.1638	26.5189	26.2258	NA	26.4966	26.1813	26.1638	26.5189	26.2258	25.4176	26.4966	NBAS	UID619
0.02373	25.7278	0.11749	0.909851	0.972663	-6.58986	25.9096	25.5812	25.6571	25.3948	25.8596	25.9647	25.9096	25.5812	25.6571	25.3948	25.8596	25.9647	VWA8	UID621
0.168822	26.5887	0.426081	0.68315	0.885735	-6.49681	26.6029	NA	26.6183	26.0149	26.4039	27.6006	26.6029	26.2917	26.6183	26.0149	26.4039	27.6006	GTPBP10	UID623
-0.257182	30.3427	-1.39832	0.20573	0.63843	-5.63237	30.4763	30.4628	30.4749	29.9086	30.2415	30.4924	30.4763	30.4628	30.4749	29.9086	30.2415	30.4924	CNOT1	UID626
-3.32864	27.0769	-10.53	1.8e-05	0.0108328	3.53541	28.6886	28.7961	28.7388	NA	NA	NA	28.6886	28.7961	28.7388	25.6781	25.887	24.6725	BST1	UID627
-0.232848	30.2033	-1.07857	0.317378	0.703415	-5.994	30.2761	30.4083	30.2748	30.2499	30.3596	29.6511	30.2761	30.4083	30.2748	30.2499	30.3596	29.6511	CCDC88B	UID628
0.27304	28.9855	1.10608	0.306112	0.701089	-5.96531	29.2761	28.8874	28.3836	29.3024	29.022	29.0417	29.2761	28.8874	28.3836	29.3024	29.022	29.0417	MAP1LC3B;MAP1LC3B2;MAP1LC3A	UID630
-0.0547623	29.7675	-0.306803	0.768132	0.917754	-6.54501	29.8634	29.7381	29.7831	29.7679	29.9929	29.4595	29.8634	29.7381	29.7831	29.7679	29.9929	29.4595	PGP	UID631
-0.0083706	30.7597	-0.0526501	0.959517	0.988101	-6.59606	30.7648	30.8144	30.7126	30.6863	30.6009	30.9794	30.7648	30.8144	30.7126	30.6863	30.6009	30.9794	HCFC1	UID632
-0.0433293	26.4178	-0.210014	0.839781	0.945599	-6.57288	26.1873	26.462	26.6691	26.1546	26.3483	26.6855	26.1873	26.462	26.6691	26.1546	26.3483	26.6855	DTNBP1	UID634
-0.051812	29.4306	-0.293117	0.778135	0.922008	-6.54957	29.3509	29.5174	29.5012	29.1623	29.6677	29.3842	29.3509	29.5174	29.5012	29.1623	29.6677	29.3842	NUDT5	UID635
0.535784	29.4983	1.48334	0.182582	0.621983	-5.52723	29.2435	28.718	29.7297	30.424	29.4161	29.4583	29.2435	28.718	29.7297	30.424	29.4161	29.4583	WBP2	UID636
-0.827452	26.795	-1.95244	0.0928513	0.520878	-4.90094	27.1064	27.6561	26.8637	NA	26.5722	27.0863	27.1064	27.6561	26.8637	25.4854	26.5722	27.0863	DYNLT3	UID637
0.383171	26.9291	1.18527	0.275494	0.68567	-5.87996	26.9016	26.5228	26.7883	27.136	26.4727	27.7534	26.9016	26.5228	26.7883	27.136	26.4727	27.7534	HN1L	UID638
-0.830518	27.198	-3.66003	0.00841953	0.275117	-2.48446	27.9174	27.1872	27.7351	26.9675	26.611	26.7695	27.9174	27.1872	27.7351	26.9675	26.611	26.7695	GGT1;GGT2;GGT3P	UID639
0.19525	24.8502	0.598478	0.568822	0.837709	-6.40126	NA	NA	NA	25.2156	24.6822	24.9455	24.0964	24.8277	25.3334	25.2156	24.6822	24.9455	YIF1A	UID640
-0.49281	28.6472	-1.66656	0.140593	0.579204	-5.29067	28.6757	29.1971	28.808	27.8577	28.4156	28.929	28.6757	29.1971	28.808	27.8577	28.4156	28.929	ZMYM3	UID641
0.242462	26.1053	1.04361	0.332177	0.71614	-6.02974	25.8988	26.283	25.7703	25.9493	26.6106	26.1196	25.8988	26.283	25.7703	25.9493	26.6106	26.1196	CRYZL1	UID643
-0.137349	31.123	-0.970517	0.364883	0.736079	-6.10167	31.2403	31.2357	31.0989	30.995	31.1616	31.0063	31.2403	31.2357	31.0989	30.995	31.1616	31.0063	SMCHD1	UID646
1.81609	27.7415	2.80457	0.0270179	0.388396	-3.67899	27.3477	27.8358	NA	28.8271	29.064	28.0577	27.3477	27.8358	25.317	28.8271	29.064	28.0577	LILRA5	UID648
-1.18217	27.3838	-1.47685	0.184261	0.622749	-5.53536	27.4696	28.8008	27.6544	27.4222	28.0203	NA	27.4696	28.8008	27.6544	27.4222	28.0203	24.9358	HSPB11	UID650
-0.161046	29.0891	-0.955103	0.372088	0.737884	-6.11634	29.0139	29.2652	29.2297	28.883	29.2382	28.9044	29.0139	29.2652	29.2297	28.883	29.2382	28.9044	DOCK11	UID651
0.103964	28.9943	0.314689	0.762389	0.917238	-6.5423	29.2896	28.4739	29.0635	28.6532	29.6654	28.8203	29.2896	28.4739	29.0635	28.6532	29.6654	28.8203	CNIH4	UID656
-0.150026	29.126	-0.902964	0.397262	0.75488	-6.16463	29.2758	29.1335	29.1937	29.013	28.8515	29.2885	29.2758	29.1335	29.1937	29.013	28.8515	29.2885	DIAPH2	UID658
0.171197	28.4791	0.940319	0.3791	0.742687	-6.13025	28.6737	28.2139	28.2929	28.6231	28.6745	28.3965	28.6737	28.2139	28.2929	28.6231	28.6745	28.3965	ENSA	UID659
-0.0790926	28.0274	-0.320052	0.758494	0.917238	-6.54041	28.1885	27.9031	28.1093	27.6188	27.8538	28.4911	28.1885	27.9031	28.1093	27.6188	27.8538	28.4911	TP53BP1	UID660
-0.0625097	26.7341	-0.217879	0.833887	0.94217	-6.571	26.529	27.2505	26.5167	26.4927	27.161	26.455	26.529	27.2505	26.5167	26.4927	27.161	26.455	POM121C	UID665
0.0134509	27.8679	0.084923	0.934757	0.980311	-6.59356	27.8611	27.9727	27.7496	27.8645	28.0485	27.7108	27.8611	27.9727	27.7496	27.8645	28.0485	27.7108	FMR1	UID666
0.355801	28.5007	2.19287	0.0653426	0.481713	-4.56073	28.3452	28.1319	28.4913	28.6192	28.5983	28.8182	28.3452	28.1319	28.4913	28.6192	28.5983	28.8182	PDPR	UID668
-0.37892	26.9161	-1.54489	0.167331	0.600027	-5.44918	26.6422	27.4857	27.1889	26.8916	26.7758	26.5127	26.6422	27.4857	27.1889	26.8916	26.7758	26.5127	DSCR3	UID670
0.322489	27.0811	1.78405	0.118642	0.570133	-5.13304	26.7161	27.0901	26.9534	27.155	27.4819	27.0901	26.7161	27.0901	26.9534	27.155	27.4819	27.0901	SUMO3	UID671
0.0610822	27.2298	0.159497	0.87789	0.960328	-6.58333	27.4893	27.8237	NA	27.1512	27.3062	27.3237	27.4893	27.8237	26.2849	27.1512	27.3062	27.3237	TSSC1	UID672
0.0135743	31.9181	0.0725829	0.944217	0.983143	-6.59465	32.0331	31.6687	32.0322	31.8899	31.7264	32.1584	32.0331	31.6687	32.0322	31.8899	31.7264	32.1584	RPL23A	UID673
0.1283	30.1415	0.524212	0.616701	0.858049	-6.44606	29.9757	29.9967	30.2597	30.7108	30.0081	29.8981	29.9757	29.9967	30.2597	30.7108	30.0081	29.8981	SNRPG;SNRPGP15	UID675
1.26351	26.8883	1.70612	0.132803	0.573163	-5.23805	27.0366	27.3556	NA	27.6822	27.2675	27.6104	27.0366	27.3556	24.3774	27.6822	27.2675	27.6104	ERCC2	UID676
-0.100167	30.0356	-0.414784	0.691014	0.891185	-6.50202	30.4509	29.8867	29.9194	30.3427	29.683	29.9309	30.4509	29.8867	29.9194	30.3427	29.683	29.9309	SRRM1	UID681
0.522258	33.0874	3.49458	0.0104655	0.279875	-2.70865	32.7582	32.9415	32.779	33.439	33.1997	33.4068	32.7582	32.9415	32.779	33.439	33.1997	33.4068	MYO1G	UID682
-0.415421	26.3464	-1.02272	0.341278	0.721057	-6.05069	NA	27.0881	26.8837	26.3222	26.4507	25.6432	25.6906	27.0881	26.8837	26.3222	26.4507	25.6432	CCDC134	UID684
-0.153011	31.8593	-0.81174	0.444297	0.77757	-6.24393	31.8941	31.926	31.9872	31.5835	31.6323	32.1325	31.8941	31.926	31.9872	31.5835	31.6323	32.1325	EIF3L	UID685
0.0700168	30.9903	0.302736	0.7711	0.919505	-6.54639	30.9762	31.3486	30.5409	30.909	30.9693	31.1975	30.9762	31.3486	30.5409	30.909	30.9693	31.1975	EWSR1	UID689
-0.134	31.8005	-0.876686	0.41042	0.762214	-6.18816	31.9184	31.9963	31.6877	31.6539	31.7319	31.8146	31.9184	31.9963	31.6877	31.6539	31.7319	31.8146	UBE2I	UID690
0.208978	31.8018	1.33877	0.223472	0.656111	-5.70399	31.7378	31.7064	31.6477	31.9909	32.0368	31.6911	31.7378	31.7064	31.6477	31.9909	32.0368	31.6911	CPNE1	UID691
0.141433	31.3588	0.970064	0.365093	0.736079	-6.10211	31.2365	31.1919	31.4359	31.4039	31.5059	31.3789	31.2365	31.1919	31.4359	31.4039	31.5059	31.3789	ARCN1	UID694
0.340156	32.9375	2.08988	0.0759574	0.499631	-4.70744	32.7418	32.8024	32.7581	33.0878	33.3342	32.9008	32.7418	32.8024	32.7581	33.0878	33.3342	32.9008	RAC2	UID695
-1.49501	29.613	-7.30641	0.000182007	0.0389387	1.40367	30.4445	30.3255	30.3115	28.8171	29.236	28.5434	30.4445	30.3255	30.3115	28.8171	29.236	28.5434	HMOX1	UID696
-0.628831	28.4164	-2.23148	0.0617606	0.479133	-4.50545	28.4936	28.6493	29.0494	28.3276	28.4353	27.543	28.4936	28.6493	29.0494	28.3276	28.4353	27.543	PSMD10	UID698
0.026396	30.0577	0.0862129	0.933769	0.980311	-6.59344	30.2763	29.9101	29.947	30.2096	30.5827	29.4204	30.2763	29.9101	29.947	30.2096	30.5827	29.4204	CAPZB	UID700
0.346237	28.1137	1.76258	0.122393	0.570133	-5.16215	28.0742	27.6897	28.0578	28.0982	28.1907	28.5716	28.0742	27.6897	28.0578	28.0982	28.1907	28.5716	MRPL43	UID703
0.207724	26.0858	0.818645	0.440603	0.777458	-6.23817	26.0828	25.7712	26.0919	NA	26.295	NA	26.0828	25.7712	26.0919	25.689	26.295	26.5851	CDC37L1	UID704
0.628623	25.8829	1.46031	0.188607	0.624171	-5.55602	25.1503	25.6276	25.9279	NA	NA	25.2263	25.1503	25.6276	25.9279	26.7189	26.6464	25.2263	AP4B1	UID705
0.282552	30.3519	1.76848	0.12135	0.570133	-5.15416	30.2165	30.1974	30.218	30.4994	30.6978	30.2824	30.2165	30.1974	30.218	30.4994	30.6978	30.2824	2006-09-01	UID706
0.615013	26.4608	1.07942	0.317026	0.703062	-5.99313	NA	26.7986	26.7681	26.2666	26.5764	27.462	24.8933	26.7986	26.7681	26.2666	26.5764	27.462	EXOSC1	UID707
-0.949981	27.2146	-1.13615	0.294171	0.693996	-5.93337	28.0572	27.4827	27.529	NA	27.6471	27.9519	28.0572	27.4827	27.529	24.6199	27.6471	27.9519	FAF1	UID709
-0.0415247	30.0607	-0.227472	0.826713	0.941953	-6.56861	30.0125	30.1	30.1317	29.8711	29.8833	30.3653	30.0125	30.1	30.1317	29.8711	29.8833	30.3653	PABPC4	UID710
0.444576	28.2764	1.02002	0.342472	0.722478	-6.05338	28.3063	27.968	27.888	29.5541	28.0045	27.9374	28.3063	27.968	27.888	29.5541	28.0045	27.9374	CD55	UID711
0.053158	28.6388	0.142637	0.890692	0.966069	-6.58618	28.3913	29.052	28.3934	28.1879	29.4593	28.3491	28.3913	29.052	28.3934	28.1879	29.4593	28.3491	SOAT1	UID712
-0.492225	28.3626	-1.74502	0.125544	0.57062	-5.18586	28.8696	28.4335	28.523	27.9164	27.7296	28.7035	28.8696	28.4335	28.523	27.9164	27.7296	28.7035	MORF4L1	UID718
0.234167	28.1649	1.45412	0.190256	0.624742	-5.56372	28.0891	27.8503	28.2041	28.3815	28.3055	28.1589	28.0891	27.8503	28.2041	28.3815	28.3055	28.1589	CDIPT	UID721
0.308925	30.0468	1.23105	0.258994	0.681602	-5.82888	29.5691	30.4395	29.6685	30.1969	30.2938	30.113	29.5691	30.4395	29.6685	30.1969	30.2938	30.113	CNN2	UID722
-0.296228	27.5404	-1.85339	0.107273	0.552778	-5.03825	27.7401	27.7945	27.5309	27.2135	27.4729	27.4903	27.7401	27.7945	27.5309	27.2135	27.4729	27.4903	MGMT	UID723
0.008165	29.3161	0.0557871	0.957108	0.988101	-6.59586	29.2831	29.3572	29.2959	29.1596	29.4372	29.3639	29.2831	29.3572	29.2959	29.1596	29.4372	29.3639	POLDIP2	UID724
-0.239441	28.5068	-0.995874	0.353265	0.729253	-6.07716	28.9469	28.8204	28.1123	28.3421	28.4792	28.34	28.9469	28.8204	28.1123	28.3421	28.4792	28.34	VWA9	UID727
0.550311	26.8839	2.29127	0.0566009	0.468055	-4.41958	26.4764	26.9837	26.3661	27.0961	27.5013	26.8797	26.4764	26.9837	26.3661	27.0961	27.5013	26.8797	ATE1	UID729
0.102417	31.1942	0.664566	0.528112	0.824463	-6.35693	31.0364	31.1677	31.2249	31.3776	31.2877	31.0709	31.0364	31.1677	31.2249	31.3776	31.2877	31.0709		UID731
1.22709	28.4628	3.77085	0.00729457	0.265303	-2.33649	27.4542	28.0045	28.0892	28.4142	29.4932	29.3218	27.4542	28.0045	28.0892	28.4142	29.4932	29.3218	NQO1	UID732
-0.491385	26.9091	-3.10336	0.0177808	0.353095	-3.25284	27.0265	27.2938	27.144	26.6335	26.5288	26.8278	27.0265	27.2938	27.144	26.6335	26.5288	26.8278	GOSR1	UID733
0.176116	28.5166	0.60827	0.562674	0.835281	-6.39495	28.5615	27.8533	28.8708	28.7044	28.3047	28.8048	28.5615	27.8533	28.8708	28.7044	28.3047	28.8048	SEC61A1;SEC61A2	UID734
0.32964	27.2206	1.20946	0.266667	0.684119	-5.85312	27.2906	26.6098	27.267	27.5128	26.9589	27.6846	27.2906	26.6098	27.267	27.5128	26.9589	27.6846	HNRNPC	UID738
0.0423401	33.251	0.269107	0.795792	0.930044	-6.55708	33.2147	33.1938	33.2808	33.434	33.0585	33.3239	33.2147	33.1938	33.2808	33.434	33.0585	33.3239	ILF2	UID739
0.226302	29.1787	0.894526	0.401453	0.75604	-6.17225	29.1506	28.7016	29.3443	29.6129	28.898	29.3646	29.1506	28.7016	29.3443	29.6129	28.898	29.3646	STK26	UID743
-0.457041	27.6664	-1.04275	0.33255	0.71615	-6.03061	27.956	27.8234	27.9053	NA	28.0266	27.9388	27.956	27.8234	27.9053	26.3482	28.0266	27.9388	RIOK3	UID744
-0.0976968	28.1778	-0.260168	0.8024	0.931183	-6.55972	28.1641	28.0452	28.4705	27.9997	27.4356	28.9514	28.1641	28.0452	28.4705	27.9997	27.4356	28.9514	PES1	UID748
0.0144111	34.0418	0.0626793	0.951816	0.985974	-6.59541	34.0818	34.1474	33.8746	33.7627	33.8734	34.5109	34.0818	34.1474	33.8746	33.7627	33.8734	34.5109	RAN	UID752
-0.147785	26.5619	-0.730622	0.489299	0.801018	-6.30858	26.3233	26.747	26.8371	26.3084	26.4272	26.7285	26.3233	26.747	26.8371	26.3084	26.4272	26.7285	CWC22	UID754
0.246536	27.3043	0.717646	0.496772	0.80695	-6.31839	27.2042	27.4577	26.8811	28.1879	27.058	27.0367	27.2042	27.4577	26.8811	28.1879	27.058	27.0367	EML3	UID755
-0.135163	31.2997	-0.934712	0.381785	0.745145	-6.13548	31.3619	31.4589	31.2811	31.1083	31.3084	31.2798	31.3619	31.4589	31.2811	31.1083	31.3084	31.2798	HNRNPLL	UID756
0.010826	27.2854	0.0406311	0.968752	0.991934	-6.59669	26.9372	27.8836	27.0192	27.255	27.3293	27.2882	26.9372	27.8836	27.0192	27.255	27.3293	27.2882	COG2	UID759
-0.665831	26.1346	-1.6034	0.153931	0.588691	-5.37361	26.523	26.0203	26.8592	25.6678	NA	NA	26.523	26.0203	26.8592	25.6678	26.6461	25.0912	RAB37	UID760
0.265136	29.0718	1.2563	0.250256	0.67634	-5.80017	29.2287	28.6108	28.9783	29.4139	29.2056	28.9937	29.2287	28.6108	28.9783	29.4139	29.2056	28.9937	FGD4	UID761
-0.341191	29.9723	-2.16208	0.0683496	0.489237	-4.60471	30.1661	30.0807	30.1819	29.983	29.5994	29.8227	30.1661	30.0807	30.1819	29.983	29.5994	29.8227	RPL31	UID762
0.00929046	29.5496	0.0554561	0.957362	0.988101	-6.59589	29.6215	29.4012	29.6122	29.3755	29.5139	29.7733	29.6215	29.4012	29.6122	29.3755	29.5139	29.7733	DDX27	UID765
-0.0537024	27.7308	-0.349696	0.737097	0.910546	-6.52942	27.7518	27.7625	27.7588	27.6289	27.9121	27.571	27.7518	27.7625	27.7588	27.6289	27.9121	27.571	CNOT3	UID766
1.36281	28.9496	8.68447	6.19e-05	0.0225213	2.42845	28.368	28.2985	28.1382	29.4807	29.6176	29.7948	28.368	28.2985	28.1382	29.4807	29.6176	29.7948	RANBP3	UID767
0.467544	31.5527	2.78053	0.0279555	0.389351	-3.71355	31.4866	31.0692	31.4008	31.8776	31.7912	31.6905	31.4866	31.0692	31.4008	31.8776	31.7912	31.6905	ACADM	UID769
-0.271142	26.0462	-1.11462	0.302681	0.698065	-5.9563	26.4412	26.2992	25.8049	25.7004	NA	25.7492	26.4412	26.2992	25.8049	25.7004	26.2822	25.7492	CNOT8	UID770
0.727797	24.9702	1.61155	0.152145	0.588381	-5.36299	24.6528	24.5502	24.6159	25.3415	NA	24.3532	24.6528	24.5502	24.6159	25.3415	26.3075	24.3532	RABGAP1L	UID772
0.140982	27.5791	0.65551	0.533581	0.826501	-6.36324	27.2519	27.683	27.5908	27.2885	27.8443	27.8158	27.2519	27.683	27.5908	27.2885	27.8443	27.8158	SH3GLB2	UID774
-1.61965	27.7156	-2.61782	0.0352705	0.411242	-3.94816	28.7452	28.4724	28.3586	NA	27.3243	28.0015	28.7452	28.4724	28.3586	25.3914	27.3243	28.0015	SCARB1	UID775
0.431258	29.9082	2.03992	0.0817132	0.508889	-4.77813	29.8824	29.5984	29.5969	30.4764	30.0933	29.8018	29.8824	29.5984	29.5969	30.4764	30.0933	29.8018	FNBP1	UID776
-0.00140169	34.2959	-0.00668996	0.994853	0.998147	-6.59759	34.3507	34.2939	34.2451	34.2723	34.673	33.9402	34.3507	34.2939	34.2451	34.2723	34.673	33.9402	DBI	UID778
-0.587923	25.8713	-1.19931	0.270342	0.684119	-5.86443	26.2992	25.7613	26.4353	NA	NA	26.6991	26.2992	25.7613	26.4353	24.746	25.2869	26.6991	EIF4E2	UID780
-0.050511	29.4686	-0.23373	0.822043	0.939588	-6.567	29.6302	29.356	29.4953	29.1808	29.8597	29.2894	29.6302	29.356	29.4953	29.1808	29.8597	29.2894	GLS	UID784
-0.116649	29.9758	-0.413715	0.691759	0.891185	-6.50251	29.9818	30.0907	30.03	30.3641	29.2852	30.1032	29.9818	30.0907	30.03	30.3641	29.2852	30.1032	TAX1BP1	UID785
-0.732462	25.5779	-3.05007	0.0191429	0.353095	-3.32828	26.0669	25.6971	26.0683	NA	NA	25.5273	26.0669	25.6971	26.0683	24.758	25.3496	25.5273	MPP6	UID786
0.172585	30.8897	1.20352	0.26881	0.684119	-5.85974	30.8141	30.7914	30.8048	31.1296	30.9043	30.894	30.8141	30.7914	30.8048	31.1296	30.9043	30.894	SUMO1	UID789
-0.749951	29.4639	-1.87234	0.104355	0.549735	-5.01215	29.8647	29.4031	30.2488	29.3534	28.2475	29.6657	29.8647	29.4031	30.2488	29.3534	28.2475	29.6657	PTMA	UID790
0.654995	25.5896	1.50524	0.177015	0.614316	-5.49963	25.615	24.2857	25.8855	25.9291	25.5246	26.2975	25.615	24.2857	25.8855	25.9291	25.5246	26.2975	MRPL30	UID792
0.433892	26.3825	1.23651	0.257081	0.679191	-5.82269	NA	NA	26.8852	26.8305	26.1722	26.7956	25.9391	25.6723	26.8852	26.8305	26.1722	26.7956	AVL9	UID793
-0.883316	26.7306	-1.72111	0.129959	0.573163	-5.21799	27.0672	27.6548	26.7948	NA	27.1087	26.6308	27.0672	27.6548	26.7948	25.1274	27.1087	26.6308	SPATS2L	UID795
-0.298627	29.8524	-1.91811	0.0976218	0.528907	-4.94877	29.8534	30.1295	30.0222	29.6112	29.8538	29.6442	29.8534	30.1295	30.0222	29.6112	29.8538	29.6442	SMARCD2	UID797
-0.414224	26.7249	-1.30016	0.235683	0.664165	-5.74947	27.0915	26.7698	26.9347	26.4674	NA	27.1792	27.0915	26.7698	26.9347	26.4674	25.9067	27.1792	RBM12B	UID798
-0.104992	27.9588	-0.746992	0.47998	0.794107	-6.296	28.0828	28.0201	27.9311	27.9598	27.8037	27.9555	28.0828	28.0201	27.9311	27.9598	27.8037	27.9555	WASH3P;WASH2P;WASH1;WASH6P	UID799
-0.201431	26.6471	-1.43785	0.194657	0.628187	-5.58389	26.8398	26.7763	26.6273	26.5122	26.5802	26.5467	26.8398	26.7763	26.6273	26.5122	26.5802	26.5467	SPG11	UID800
-0.0165414	29.7411	-0.115127	0.911654	0.973236	-6.59016	29.7626	29.8376	29.6478	29.8096	29.7631	29.6257	29.7626	29.8376	29.6478	29.8096	29.7631	29.6257	PCYT1A	UID805
-0.321855	26.4781	-1.31304	0.231548	0.661021	-5.73439	26.1404	27.0241	26.7525	26.3404	26.4282	26.1828	26.1404	27.0241	26.7525	26.3404	26.4282	26.1828	NIN	UID806
-0.110003	30.8455	-0.725258	0.49238	0.803043	-6.31266	30.9482	30.8594	30.8939	30.8902	30.8853	30.596	30.9482	30.8594	30.8939	30.8902	30.8853	30.596	SRI	UID807
-1.25818	26.9448	-3.84764	0.00661163	0.251266	-2.23503	27.7059	27.5207	27.4952	NA	26.8675	26.5077	27.7059	27.5207	27.4952	25.572	26.8675	26.5077	ATPAF2	UID813
-0.0901079	29.7729	-0.629389	0.549552	0.83035	-6.38103	29.792	29.7352	29.9268	29.8276	29.6974	29.6586	29.792	29.7352	29.9268	29.8276	29.6974	29.6586	POLR2B	UID814
-0.0319626	28.5939	-0.160331	0.877257	0.960328	-6.58318	28.6932	28.4427	28.6938	28.3509	28.4537	28.9292	28.6932	28.4427	28.6938	28.3509	28.4537	28.9292	RPL37A	UID821
0.203963	28.33	0.576362	0.58285	0.842204	-6.41516	28.3616	27.9195	28.4029	27.6821	28.5605	29.0532	28.3616	27.9195	28.4029	27.6821	28.5605	29.0532	NAA50	UID822
-0.551952	26.5905	-1.20362	0.268774	0.684119	-5.85963	27.076	26.8572	26.6663	26.4554	NA	27.2101	27.076	26.8572	26.6663	26.4554	25.2781	27.2101	PTGES3L-AARSD1;AARSD1	UID823
0.816807	26.179	3.26827	0.0141838	0.334976	-3.02123	25.9332	25.9655	NA	26.2038	26.9408	26.6178	25.9332	25.9655	25.4132	26.2038	26.9408	26.6178	NISCH	UID830
-0.45785	26.8121	-1.03188	0.337264	0.719309	-6.04154	27.5192	26.7089	26.8949	27.1047	27.0553	25.5895	27.5192	26.7089	26.8949	27.1047	27.0553	25.5895	PLSCR1	UID831
0.00194633	29.5347	0.00808129	0.993783	0.997728	-6.59758	29.4315	29.7285	29.4411	29.3066	30.0268	29.2735	29.4315	29.7285	29.4411	29.3066	30.0268	29.2735	COX17	UID834
-0.360674	26.2876	-1.89728	0.100632	0.539026	-4.97768	26.7049	26.4219	26.277	26.1713	26.2926	25.8579	26.7049	26.4219	26.277	26.1713	26.2926	25.8579	APTX	UID835
0.199163	25.9219	1.00248	0.350286	0.725332	-6.07069	25.9071	25.6017	25.9582	26.0693	26.273	25.7222	25.9071	25.6017	25.9582	26.0693	26.273	25.7222	COA1	UID836
0.142277	29.7468	0.644824	0.540079	0.829296	-6.3706	29.8592	29.3694	29.7984	30.1256	29.5237	29.8045	29.8592	29.3694	29.7984	30.1256	29.5237	29.8045	SSR3	UID838
0.713751	27.2341	1.27684	0.243338	0.670227	-5.77656	NA	27.6836	27.4746	27.4167	27.7218	27.6344	25.4734	27.6836	27.4746	27.4167	27.7218	27.6344	FXN	UID841
-0.307043	27.9366	-1.98966	0.0879402	0.517814	-4.84885	28.2721	27.9931	28.005	27.7522	27.704	27.8929	28.2721	27.9931	28.005	27.7522	27.704	27.8929	PSPH	UID842
0.0560855	27.349	0.303377	0.770632	0.919248	-6.54617	27.4278	27.0835	27.4514	27.3136	27.2032	27.6141	27.4278	27.0835	27.4514	27.3136	27.2032	27.6141	DRAP1	UID844
-0.0815357	28.1527	-0.271524	0.794008	0.929153	-6.55635	28.1529	27.9977	28.4297	27.4969	28.2119	28.6268	28.1529	27.9977	28.4297	27.4969	28.2119	28.6268	AAMP	UID845
-0.0432966	32.574	-0.184099	0.859281	0.956477	-6.57859	33.0423	32.5348	32.2098	32.6733	32.586	32.3976	33.0423	32.5348	32.2098	32.6733	32.586	32.3976	CYCS	UID847
-0.15304	28.3595	-1.08667	0.314028	0.703027	-5.98561	28.381	28.4912	28.4358	28.2481	28.1995	28.4013	28.381	28.4912	28.4358	28.2481	28.1995	28.4013	PELP1	UID848
0.383167	31.2385	2.34503	0.0523378	0.458717	-4.34219	31.0612	30.8358	31.2437	31.4159	31.5232	31.3511	31.0612	30.8358	31.2437	31.4159	31.5232	31.3511	APEH	UID851
0.124082	28.2302	0.625157	0.552166	0.831221	-6.38386	27.8646	28.3359	28.304	28.5368	28.1801	28.1597	27.8646	28.3359	28.304	28.5368	28.1801	28.1597	MRPS34	UID852
0.147985	30.0931	0.82092	0.439391	0.777284	-6.23626	29.7776	30.2264	30.0534	30.2405	30.2845	29.9764	29.7776	30.2264	30.0534	30.2405	30.2845	29.9764	ATP5J2-PTCD1;ATP5J2	UID854
-1.58248	27.3958	-2.56335	0.0381457	0.415377	-4.02687	28.1112	28.2208	28.229	NA	NA	28.1355	28.1112	28.2208	28.229	25.5177	26.1604	28.1355	STARD3NL	UID855
-0.494679	28.7418	-2.22409	0.0624304	0.479133	-4.51604	28.9512	28.6899	29.3264	28.7854	28.3606	28.3375	28.9512	28.6899	29.3264	28.7854	28.3606	28.3375	POLR2H	UID857
0.465313	26.9309	1.87372	0.104145	0.549735	-5.01025	26.8998	27.0238	NA	27.0744	27.1067	27.3095	26.8998	27.0238	26.171	27.0744	27.1067	27.3095	FAM195B	UID858
0.19707	29.5119	0.637331	0.544665	0.829666	-6.37569	29.8342	28.8022	29.6036	29.9684	29.3179	29.5449	29.8342	28.8022	29.6036	29.9684	29.3179	29.5449	LSM8	UID859
0.047837	32.6678	0.25519	0.806087	0.932784	-6.56115	32.6584	32.6274	32.6457	32.8088	32.3467	32.9195	32.6584	32.6274	32.6457	32.8088	32.3467	32.9195	RPL24	UID860
0.087828	28.374	0.297162	0.775174	0.92044	-6.54825	28.427	28.8071	27.7563	28.1052	28.514	28.6347	28.427	28.8071	27.7563	28.1052	28.514	28.6347	PCCB	UID863
0.349338	30.712	2.07914	0.07716	0.50021	-4.72267	30.688	30.4108	30.5131	31.0192	30.9764	30.6644	30.688	30.4108	30.5131	31.0192	30.9764	30.6644	CHCHD3	UID867
-0.626777	26.857	-0.799383	0.45096	0.779905	-6.25414	27.7857	25.8637	27.8619	26.5333	25.2145	27.8832	27.7857	25.8637	27.8619	26.5333	25.2145	27.8832	POP7	UID874
-0.0151029	30.7138	-0.112935	0.913328	0.973805	-6.59044	30.7553	30.7372	30.6718	30.7392	30.6526	30.727	30.7553	30.7372	30.6718	30.7392	30.6526	30.727	EIF4G2	UID879
0.267945	28.389	0.906253	0.395637	0.753079	-6.16165	28.311	27.7363	28.7177	28.6507	28.7833	28.1349	28.311	27.7363	28.7177	28.6507	28.7833	28.1349	PPP3R1	UID880
-0.342877	31.0331	-1.75885	0.123056	0.570133	-5.16719	31.1783	31.2241	31.2112	30.6432	30.7046	31.2371	31.1783	31.2241	31.2112	30.6432	30.7046	31.2371	RPL32	UID881
-0.268981	26.7059	-1.13089	0.296229	0.694118	-5.93899	26.7455	27.1517	26.6241	26.8629	NA	26.6753	26.7455	27.1517	26.6241	26.8629	26.1761	26.6753	IRAK1	UID882
-0.326455	26.695	-0.94822	0.37534	0.741506	-6.12284	27.5441	NA	26.8103	26.8546	26.4132	26.3276	27.5441	26.2203	26.8103	26.8546	26.4132	26.3276	HLA-B	UID883
-0.0835853	28.0741	-0.278024	0.789219	0.926973	-6.55437	27.8525	28.5082	27.9869	28.455	27.4721	28.1697	27.8525	28.5082	27.9869	28.455	27.4721	28.1697	RBPJ	UID884
-0.956218	27.5866	-2.2233	0.0625018	0.479133	-4.51716	27.7742	28.386	28.034	27.7713	NA	27.4379	27.7742	28.386	28.034	27.7713	26.1164	27.4379	CAMK2D	UID885
-1.77705	27.4639	-7.168	0.000204651	0.0413509	1.28953	28.3327	28.6427	28.0819	26.1779	26.9474	26.6009	28.3327	28.6427	28.0819	26.1779	26.9474	26.6009	UCHL1	UID886
0.0968483	32.8629	0.631983	0.547953	0.829666	-6.3793	32.9522	32.8526	32.6387	32.8659	32.8591	33.009	32.9522	32.8526	32.6387	32.8659	32.8591	33.009	HNRNPAB	UID890
-0.0164607	28.8448	-0.0851382	0.934592	0.980311	-6.59354	28.7909	29.0954	28.6727	28.942	29.0032	28.5644	28.7909	29.0954	28.6727	28.942	29.0032	28.5644	DOK3	UID893
0.68977	27.1049	1.79976	0.115969	0.568435	-5.11168	27.1749	27.2615	NA	27.6606	27.3393	27.3494	27.1749	27.2615	25.8435	27.6606	27.3393	27.3494	MRPL27	UID894
-0.0818381	29.3435	-0.466515	0.655356	0.875435	-6.47709	29.4714	29.1226	29.5594	29.4215	29.1643	29.3221	29.4714	29.1226	29.5594	29.4215	29.1643	29.3221	NHP2	UID898
0.196216	30.6891	1.34094	0.222805	0.656111	-5.70142	30.6242	30.5313	30.6175	30.9395	30.7572	30.6649	30.6242	30.5313	30.6175	30.9395	30.7572	30.6649	HSD17B11	UID900
-0.350426	26.4871	-0.992146	0.354955	0.729581	-6.08079	26.7748	26.7154	26.4967	NA	27.0729	NA	26.7748	26.7154	26.4967	25.6216	27.0729	26.2412	MRPS18C	UID901
0.552859	29.504	1.49035	0.180784	0.620478	-5.51842	29.2628	29.419	29.001	30.2868	30.1443	28.9103	29.2628	29.419	29.001	30.2868	30.1443	28.9103	TNFAIP8	UID902
0.492691	28.6997	2.14599	0.0699762	0.495576	-4.62766	28.641	28.3942	28.325	28.5024	29.0819	29.2539	28.641	28.3942	28.325	28.5024	29.0819	29.2539	MFSD10	UID906
-0.405457	26.3026	-1.05231	0.328446	0.711046	-6.02093	NA	27.0896	26.7818	25.7723	26.1481	26.3791	25.6445	27.0896	26.7818	25.7723	26.1481	26.3791	PET112;GATB	UID907
-0.126283	30.0394	-0.918116	0.389818	0.749173	-6.15081	30.0607	30.0368	30.2101	29.9991	29.95	29.9796	30.0607	30.0368	30.2101	29.9991	29.95	29.9796	SEC31A	UID909
-0.598381	28.762	-3.12628	0.0172271	0.353095	-3.22047	29.008	29.1634	29.0121	28.1147	28.5984	28.6753	29.008	29.1634	29.0121	28.1147	28.5984	28.6753	DCK	UID912
-0.0309222	28.5216	-0.202608	0.845342	0.947753	-6.57459	28.5004	28.6142	28.4965	28.3903	28.6956	28.4324	28.5004	28.6142	28.4965	28.3903	28.6956	28.4324	ISOC1	UID915
-0.884698	30.8738	-3.05483	0.0190169	0.353095	-3.32154	31.1934	31.3415	31.4135	31.0188	29.8715	30.4041	31.1934	31.3415	31.4135	31.0188	29.8715	30.4041	COX7A2	UID918
-1.25725	25.8879	-1.74819	0.124968	0.57062	-5.18157	26.7388	26.3302	26.4807	NA	NA	NA	26.7388	26.3302	26.4807	26.3396	23.4367	26.0016	SLAIN2	UID920
-0.646384	26.9469	-1.58662	0.157666	0.591699	-5.39541	27.219	27.358	27.2333	26.775	NA	27.4083	27.219	27.358	27.2333	26.775	25.6879	27.4083	EXOSC9	UID922
-0.123091	27.1187	-0.589091	0.574752	0.838833	-6.40722	27.3216	27.2992	26.92	26.7935	27.0069	27.3711	27.3216	27.2992	26.92	26.7935	27.0069	27.3711	RWDD1	UID934
0.250404	30.2822	1.27016	0.245571	0.673041	-5.78427	29.8556	30.1452	30.4702	30.4033	30.5401	30.2787	29.8556	30.1452	30.4702	30.4033	30.5401	30.2787	PFDN1	UID936
0.0523346	30.7571	0.352711	0.734935	0.910546	-6.52825	30.7239	30.8785	30.5903	30.8281	30.706	30.8156	30.7239	30.8785	30.5903	30.8281	30.706	30.8156	TCEB1	UID938
0.47568	30.0896	2.07531	0.0775936	0.50021	-4.7281	30.0727	29.7664	29.7164	30.5083	29.8907	30.5834	30.0727	29.7664	29.7164	30.5083	29.8907	30.5834	ERLIN2	UID941
-0.164999	31.3963	-0.63233	0.547739	0.829666	-6.37906	31.7035	31.5586	31.1742	30.9171	31.2504	31.7739	31.7035	31.5586	31.1742	30.9171	31.2504	31.7739	RPL30	UID943
0.173237	30.4062	1.08167	0.316092	0.703027	-5.9908	30.1637	30.4357	30.3594	30.5295	30.627	30.3221	30.1637	30.4357	30.3594	30.5295	30.627	30.3221	DNPEP	UID944
-0.155885	31.1089	-0.921497	0.388171	0.747369	-6.14771	31.0879	31.3047	31.1681	30.9108	30.9007	31.2816	31.0879	31.3047	31.1681	30.9108	30.9007	31.2816	TBCA	UID946
-0.218021	30.8613	-1.35291	0.219143	0.654102	-5.68715	31.1516	30.8989	30.8606	30.5964	30.8785	30.7821	31.1516	30.8989	30.8606	30.5964	30.8785	30.7821	SKP1	UID948
0.38744	30.1191	2.43419	0.0459781	0.44626	-4.21354	29.7464	30.0863	29.9434	30.4454	30.2442	30.2488	29.7464	30.0863	29.9434	30.4454	30.2442	30.2488	COPS6	UID950
-0.0601427	28.2351	-0.291387	0.779402	0.922273	-6.55014	28.1085	28.5149	28.172	27.8787	28.424	28.3124	28.1085	28.5149	28.172	27.8787	28.424	28.3124	SWAP70	UID951
0.227497	27.1559	1.22952	0.259529	0.681602	-5.8306	26.9639	27.1438	27.0186	27.1547	27.5907	27.0634	26.9639	27.1438	27.0186	27.1547	27.5907	27.0634	AKAP10	UID952
0.175101	31.4011	0.531567	0.611862	0.856756	-6.44187	31.0583	31.5662	31.3162	31.5136	32.1115	30.8409	31.0583	31.5662	31.3162	31.5136	32.1115	30.8409	FLOT2	UID953
-0.069633	27.3257	-0.346054	0.739713	0.910546	-6.53082	27.408	27.6779	26.9957	27.2868	27.2493	27.3366	27.408	27.6779	26.9957	27.2868	27.2493	27.3366	UBR5	UID954
0.210025	26.0195	0.78934	0.456427	0.782253	-6.26235	25.6493	26.0304	26.0636	NA	26.0216	25.713	25.6493	26.0304	26.0636	26.6389	26.0216	25.713	ZNF143;ZNF76	UID955
-0.180971	27.1425	-1.01581	0.344333	0.72324	-6.05755	27.2675	27.195	27.2366	27.112	26.7554	27.2888	27.2675	27.195	27.2366	27.112	26.7554	27.2888	MED22	UID956
0.00101613	30.8276	0.00475067	0.996345	0.998454	-6.5976	30.8399	31.0762	30.5653	31.1531	30.7141	30.6173	30.8399	31.0762	30.5653	31.1531	30.7141	30.6173	ADD1	UID958
-0.00848913	32.196	-0.0484499	0.962743	0.988286	-6.59629	32.1833	32.2154	32.2022	32.1559	31.9479	32.4716	32.1833	32.2154	32.2022	32.1559	31.9479	32.4716	RPL14	UID959
0.545366	30.6781	2.27397	0.0580471	0.471651	-4.44445	30.6187	29.9761	30.6214	31.1477	30.6525	31.0521	30.6187	29.9761	30.6214	31.1477	30.6525	31.0521	2007-09-01	UID960
-0.544041	28.0823	-1.47433	0.184918	0.622749	-5.53852	28.3892	28.6131	28.0606	27.1437	27.6966	28.5905	28.3892	28.6131	28.0606	27.1437	27.6966	28.5905	PRRC2C	UID961
-0.145519	29.9482	-0.59259	0.572537	0.837709	-6.405	29.9725	29.8128	30.2775	30.2212	29.4268	29.9783	29.9725	29.8128	30.2775	30.2212	29.4268	29.9783	NDUFV2	UID962
0.290474	27.6505	1.6327	0.147601	0.587979	-5.3353	27.6613	27.3276	27.5269	27.6834	28.0443	27.6596	27.6613	27.3276	27.5269	27.6834	28.0443	27.6596	UBA5	UID964
0.052576	32.5711	0.316123	0.761347	0.917238	-6.54179	32.4888	32.7305	32.415	32.5136	32.7866	32.4918	32.4888	32.7305	32.415	32.5136	32.7866	32.4918	EZR	UID967
-0.243053	29.7008	-0.653752	0.534647	0.826501	-6.36446	29.9178	29.6946	29.8546	30.1884	29.8486	28.7009	29.9178	29.6946	29.8546	30.1884	29.8486	28.7009	MGAM	UID969
-0.236462	26.7683	-1.26727	0.246542	0.673041	-5.78759	27.1344	26.7696	26.7557	26.8605	26.4373	26.6525	27.1344	26.7696	26.7557	26.8605	26.4373	26.6525	FAM91A1	UID970
-0.231218	28.3276	-1.08039	0.316623	0.703027	-5.99212	28.1603	28.7558	28.4134	28.4787	28.1456	28.0115	28.1603	28.7558	28.4134	28.4787	28.1456	28.0115	ZC3H18	UID971
-1.30101	27.8195	-8.07483	9.79e-05	0.0260602	1.9989	28.5091	28.6477	28.2531	27.1195	27.2538	27.1336	28.5091	28.6477	28.2531	27.1195	27.2538	27.1336	CDK2	UID974
-0.989411	27.543	-1.15447	0.287083	0.689174	-5.91362	28.3855	27.8604	27.8674	27.3889	NA	28.7485	28.3855	27.8604	27.8674	27.3889	25.0076	28.7485	MTA1	UID977
0.0193869	25.9195	0.102279	0.921472	0.976229	-6.59173	25.8029	26.1093	25.8173	26.0547	25.6322	26.1008	25.8029	26.1093	25.8173	26.0547	25.6322	26.1008	TACC1	UID981
0.62895	26.5	1.12952	0.29677	0.694118	-5.94046	NA	26.7695	27.0032	26.6926	26.8207	26.9302	24.7839	26.7695	27.0032	26.6926	26.8207	26.9302	RBMS1	UID983
-0.194382	30.2875	-0.746592	0.480206	0.794107	-6.29631	30.4126	30.401	30.3405	29.8121	29.9908	30.7681	30.4126	30.401	30.3405	29.8121	29.9908	30.7681	BZW2	UID985
-0.154795	27.6661	-0.569329	0.587352	0.844276	-6.41948	28.0404	27.2791	27.911	27.6176	27.221	27.9274	28.0404	27.2791	27.911	27.6176	27.221	27.9274	PUS7	UID987
-0.814144	26.9979	-1.34781	0.220696	0.65514	-5.69324	26.8253	28.5901	26.7995	NA	27.543	26.335	26.8253	28.5901	26.7995	25.8944	27.543	26.335	BECN1	UID991
-0.207485	29.3929	-1.00615	0.348638	0.725332	-6.06708	29.4617	29.4413	29.5869	28.9284	29.3065	29.6326	29.4617	29.4413	29.5869	28.9284	29.3065	29.6326	MAP4	UID992
-0.046347	25.6198	-0.152413	0.883264	0.961794	-6.58457	25.8159	25.8548	25.2582	25.7948	25.0021	25.993	25.8159	25.8548	25.2582	25.7948	25.0021	25.993	ATG16L1	UID993
-0.165117	28.4436	-0.96408	0.367879	0.736297	-6.10782	28.4192	28.7979	28.3613	28.2738	28.3753	28.4339	28.4192	28.7979	28.3613	28.2738	28.3753	28.4339	KLC1	UID994
-0.178714	29.2203	-0.812529	0.443873	0.77757	-6.24327	29.3918	29.2539	29.2833	29.3637	29.353	28.6762	29.3918	29.2539	29.2833	29.3637	29.353	28.6762	CYFIP2	UID995
1.47471	26.7082	3.51929	0.0101284	0.27697	-2.67493	NA	26.7117	NA	26.9076	28.042	27.3871	25.3242	26.7117	25.8765	26.9076	28.042	27.3871	SQLE	UID997
-0.335154	26.9269	-0.940413	0.379055	0.742687	-6.13016	27.2853	27.056	26.9421	27.3216	NA	27.022	27.2853	27.056	26.9421	27.3216	25.9344	27.022	NDUFB5	UID1001
-0.0726766	28.871	-0.409254	0.694878	0.892398	-6.50452	28.972	28.9193	28.8308	29.1075	28.5835	28.8131	28.972	28.9193	28.8308	29.1075	28.5835	28.8131	CSTF2	UID1002
0.0948125	26.6903	0.338136	0.745413	0.91139	-6.53382	NA	27.2718	26.3648	26.8882	26.6847	26.6403	26.2922	27.2718	26.3648	26.8882	26.6847	26.6403	C16orf62	UID1003
-0.691206	30.2833	-2.33119	0.0534029	0.458717	-4.36213	30.5484	30.7047	30.6337	29.2554	30.1914	30.3664	30.5484	30.7047	30.6337	29.2554	30.1914	30.3664	EIF4B	UID1004
0.0261229	31.6188	0.159859	0.877615	0.960328	-6.58326	31.6029	31.5679	31.6465	31.5616	31.877	31.4571	31.6029	31.5679	31.6465	31.5616	31.877	31.4571	DCTN1;DKFZp686E0752	UID1006
-0.238976	25.6807	-0.861585	0.418125	0.76667	-6.20144	26.2759	25.5077	25.6168	NA	NA	NA	26.2759	25.5077	25.6168	25.958	25.4886	25.2368	PI4K2A	UID1008
-0.0603525	26.4722	-0.186577	0.857411	0.955686	-6.57808	NA	27.0827	26.6009	26.682	26.28	26.3641	25.8235	27.0827	26.6009	26.682	26.28	26.3641	CFP	UID1009
-0.173777	31.5784	-0.742661	0.482434	0.795381	-6.29935	31.6116	31.5051	31.8792	31.1046	31.4762	31.8938	31.6116	31.5051	31.8792	31.1046	31.4762	31.8938	NACA	UID1010
-0.328398	25.9301	-1.70913	0.132226	0.573163	-5.23402	26.0922	25.806	26.3847	NA	25.8323	25.8536	26.0922	25.806	26.3847	25.6117	25.8323	25.8536	MARK2	UID1014
0.477237	26.857	3.04708	0.0192227	0.353095	-3.33253	26.4807	26.5418	26.8328	27.1071	27.1418	27.0381	26.4807	26.5418	26.8328	27.1071	27.1418	27.0381	MAN2B2	UID1016
-0.106645	27.4066	-0.462272	0.658246	0.877373	-6.47924	27.128	27.9351	27.3166	27.2596	27.381	27.4192	27.128	27.9351	27.3166	27.2596	27.381	27.4192	BDH1	UID1017
-0.361515	29.6064	-1.21659	0.264111	0.682709	-5.84514	29.9625	29.6254	29.7737	28.932	29.2805	30.0645	29.9625	29.6254	29.7737	28.932	29.2805	30.0645	SMC4	UID1020
-0.717073	26.6005	-2.55119	0.0388204	0.416222	-4.04445	26.6728	26.8275	27.3769	NA	26.6782	26.218	26.6728	26.8275	27.3769	25.8297	26.6782	26.218	MYO1B	UID1021
-0.11544	28.3285	-0.567258	0.588682	0.845258	-6.42075	28.392	28.2876	28.479	28.3714	27.8919	28.5489	28.392	28.2876	28.479	28.3714	27.8919	28.5489	MRPS17;hCG_1984214	UID1022
-0.0378827	32.1591	-0.240526	0.81698	0.93852	-6.5652	32.1349	32.3643	32.035	32.2239	32.0219	32.1747	32.1349	32.3643	32.035	32.2239	32.0219	32.1747	FUBP1	UID1023
0.239843	27.6214	0.885113	0.406166	0.760281	-6.18068	27.5688	27.6538	27.282	27.9717	28.0855	27.1668	27.5688	27.6538	27.282	27.9717	28.0855	27.1668	ATP11A	UID1024
-0.14697	25.4722	-0.734287	0.487202	0.799447	-6.30579	25.2765	25.9074	25.4531	25.2825	25.4156	25.498	25.2765	25.9074	25.4531	25.2825	25.4156	25.498	ZFX;ZFY	UID1025
0.070923	28.6723	0.322957	0.756387	0.915993	-6.53937	28.9498	28.6945	28.2663	28.9393	28.5796	28.6044	28.9498	28.6945	28.2663	28.9393	28.5796	28.6044	PDPK1;PDPK2P	UID1026
0.0811462	33.1258	0.473938	0.650314	0.874218	-6.47329	33.0653	33.163	33.0273	33.4427	33.0053	33.0509	33.0653	33.163	33.0273	33.4427	33.0053	33.0509	DLD	UID1027
0.141061	29.7329	0.569063	0.587524	0.844276	-6.41965	29.4335	29.7629	29.7909	29.9341	30.1565	29.3198	29.4335	29.7629	29.7909	29.9341	30.1565	29.3198	ACSF2	UID1028
-0.102639	29.6225	-0.612797	0.559846	0.835176	-6.392	29.7375	29.529	29.7549	29.7278	29.3444	29.6413	29.7375	29.529	29.7549	29.7278	29.3444	29.6413	TBL2	UID1029
0.408479	28.3878	2.33069	0.0534418	0.458717	-4.36285	27.9717	28.2562	28.3229	28.7623	28.6226	28.3913	27.9717	28.2562	28.3229	28.7623	28.6226	28.3913	DENND3	UID1030
-0.694706	26.2221	-1.0752	0.31878	0.704104	-5.99748	26.6178	26.6308	26.4599	26.6547	26.7443	NA	26.6178	26.6308	26.4599	26.6547	26.7443	24.2253	RABGEF1	UID1031
0.0678654	28.2485	0.319795	0.75868	0.917238	-6.5405	28.1796	28.4074	28.0567	28.1916	28.0032	28.6525	28.1796	28.4074	28.0567	28.1916	28.0032	28.6525	PPP2R5D	UID1032
0.227099	27.978	1.38358	0.210001	0.644534	-5.65026	27.7729	27.9115	27.9091	28.2757	28.1368	27.8623	27.7729	27.9115	27.9091	28.2757	28.1368	27.8623	RASA1	UID1033
0.0775159	30.6401	0.488714	0.640339	0.868547	-6.46555	30.3893	30.6699	30.7449	30.739	30.7083	30.5893	30.3893	30.6699	30.7449	30.739	30.7083	30.5893	TSN	UID1034
-0.153019	31.8804	-1.1089	0.304975	0.700271	-5.96234	31.869	32.0317	31.97	31.7395	31.8215	31.8507	31.869	32.0317	31.97	31.7395	31.8215	31.8507	RPS6KA1	UID1035
0.407948	29.8581	2.64656	0.0338454	0.410319	-3.90665	29.5769	29.7689	29.6164	30.2204	29.9111	30.0545	29.5769	29.7689	29.6164	30.2204	29.9111	30.0545	COPS8	UID1036
-0.18917	26.8139	-0.664109	0.528387	0.824463	-6.35725	26.9409	27.1313	26.6532	26.8533	NA	27.1591	26.9409	27.1313	26.6532	26.8533	26.1455	27.1591	DNAJB6	UID1037
-0.156647	27.2108	-0.513469	0.623805	0.861671	-6.45209	27.2802	26.918	27.6691	26.5806	27.2673	27.5494	27.2802	26.918	27.6691	26.5806	27.2673	27.5494	NCAPH	UID1038
0.0644264	29.6853	0.464268	0.656885	0.876731	-6.47823	29.6997	29.5746	29.685	29.6366	29.7181	29.7978	29.6997	29.5746	29.685	29.6366	29.7181	29.7978	MCCC1	UID1039
0.0172649	26.5181	0.0715767	0.944989	0.983665	-6.59473	26.693	26.4254	26.4101	26.3092	27.0226	26.2485	26.693	26.4254	26.4101	26.3092	27.0226	26.2485	PANK4	UID1042
0.505752	25.8888	1.14532	0.290606	0.692164	-5.92351	NA	25.4139	26.4086	25.4372	26.2396	26.7484	25.0854	25.4139	26.4086	25.4372	26.2396	26.7484	POLR2D	UID1043
-0.473564	26.9963	-3.03649	0.0195075	0.354744	-3.34755	27.1432	27.2716	27.2845	26.5695	26.7918	26.9173	27.1432	27.2716	27.2845	26.5695	26.7918	26.9173	SSFA2	UID1044
0.591887	28.3422	1.27523	0.243873	0.670421	-5.77842	27.7707	28.2311	28.1369	28.5168	29.6715	27.726	27.7707	28.2311	28.1369	28.5168	29.6715	27.726	TP53I11	UID1049
-0.246665	28.9116	-0.710206	0.501091	0.809804	-6.32395	28.7387	29.5272	28.8388	28.831	29.3542	28.1795	28.7387	29.5272	28.8388	28.831	29.3542	28.1795	GPSM3	UID1051
-0.71137	25.7029	-1.28562	0.240433	0.668237	-5.7664	26.081	26.0011	26.0935	NA	NA	NA	26.081	26.0011	26.0935	25.82	26.2559	23.9657	COMMD5	UID1056
-0.0998027	32.3101	-0.460548	0.659422	0.877373	-6.48011	32.2343	32.5087	32.3369	31.8823	32.6129	32.2853	32.2343	32.5087	32.3369	31.8823	32.6129	32.2853	SERPINH1	UID1057
-0.0314264	35.5962	-0.179932	0.862426	0.958046	-6.57944	35.597	35.6966	35.5421	35.6369	35.7978	35.3068	35.597	35.6966	35.5421	35.6369	35.7978	35.3068	CFL1	UID1058
0.303277	28.1137	1.30213	0.235047	0.663716	-5.74717	27.7	28.2722	27.9139	28.1064	28.6413	28.0482	27.7	28.2722	27.9139	28.1064	28.6413	28.0482	PARP10	UID1059
-0.0867516	30.2875	-0.408524	0.695389	0.892564	-6.50485	30.2477	30.5518	30.1931	29.9143	30.2521	30.5659	30.2477	30.5518	30.1931	29.9143	30.2521	30.5659	PPP6R3	UID1060
-0.134049	31.001	-0.649773	0.537063	0.827463	-6.36721	31.2353	30.9173	31.0514	30.7948	30.7026	31.3044	31.2353	30.9173	31.0514	30.7948	30.7026	31.3044	PRMT1	UID1061
0.181859	27.5467	0.61089	0.561037	0.835281	-6.39325	27.7229	27.482	27.1623	27.0207	27.8996	27.9924	27.7229	27.482	27.1623	27.0207	27.8996	27.9924	EIF1AD	UID1066
-0.230567	32.9878	-1.65153	0.143665	0.581373	-5.31053	33.1451	33.0836	33.0805	32.9817	32.8636	32.7722	33.1451	33.0836	33.0805	32.9817	32.8636	32.7722	NPEPPS	UID1067
-0.044803	32.2253	-0.266197	0.797941	0.93106	-6.55795	32.228	32.35	32.1651	32.0385	32.1163	32.454	32.228	32.35	32.1651	32.0385	32.1163	32.454	RPL27A	UID1068
-0.112268	30.5214	-0.780359	0.461354	0.783448	-6.26962	30.5111	30.5873	30.6343	30.3631	30.4337	30.5991	30.5111	30.5873	30.6343	30.3631	30.4337	30.5991	CSTF3	UID1071
-0.0498925	27.263	-0.238144	0.818753	0.93877	-6.56584	27.1377	27.5271	27.199	26.901	27.4982	27.3149	27.1377	27.5271	27.199	26.901	27.4982	27.3149	GPAA1	UID1073
-0.434961	28.8712	-2.39561	0.0486259	0.456983	-4.26923	29.1168	29.1922	28.9569	28.8286	28.7761	28.3564	29.1168	29.1922	28.9569	28.8286	28.7761	28.3564	TYK2	UID1074
-0.608423	29.7345	-1.75405	0.123914	0.57062	-5.17368	29.7233	30.6545	29.7384	29.0069	29.9739	29.3101	29.7233	30.6545	29.7384	29.0069	29.9739	29.3101	C11orf58;SMAP	UID1076
-0.426533	28.8013	-1.59854	0.155004	0.589208	-5.37994	28.9321	29.2615	28.8502	28.252	28.3751	29.1372	28.9321	29.2615	28.8502	28.252	28.3751	29.1372	CLNS1A	UID1077
0.0775239	29.1524	0.277511	0.789597	0.926973	-6.55452	28.5851	29.5417	29.2141	28.883	29.2759	29.4147	28.5851	29.5417	29.2141	28.883	29.2759	29.4147	RNASEH2C	UID1080
0.815291	30.6389	4.67456	0.00242646	0.16391	-1.20107	30.4116	29.9513	30.3311	30.9457	31.1146	31.0794	30.4116	29.9513	30.3311	30.9457	31.1146	31.0794	FDFT1	UID1082
0.594982	26.5298	2.65668	0.033358	0.410319	-3.89204	26.1285	26.0146	26.5539	NA	26.5324	26.8215	26.1285	26.0146	26.5539	27.128	26.5324	26.8215	FAR1	UID1084
-0.119974	28.1137	-0.580392	0.580279	0.842105	-6.41266	28.1995	27.8597	28.4618	28.2829	27.909	27.9691	28.1995	27.8597	28.4618	28.2829	27.909	27.9691	SCYL1	UID1085
0.107428	27.9774	0.61337	0.559488	0.835176	-6.39163	27.9523	28.0366	27.7821	28.2633	27.8035	28.0265	27.9523	28.0366	27.7821	28.2633	27.8035	28.0265	NDUFS8	UID1086
-0.415422	27.8296	-0.927349	0.385334	0.746026	-6.14231	27.994	28.0594	28.0587	28.1244	28.2368	NA	27.994	28.0594	28.0587	28.1244	28.2368	26.5047	AMICA1	UID1093
-0.464054	27.5672	-1.41749	0.200293	0.636702	-5.60895	27.7569	27.811	27.8298	27.1749	26.7512	28.0794	27.7569	27.811	27.8298	27.1749	26.7512	28.0794	WDR74	UID1095
-0.350893	27.7597	-2.20335	0.0643502	0.481713	-4.54574	27.9416	27.9573	27.9066	27.6264	27.3621	27.7643	27.9416	27.9573	27.9066	27.6264	27.3621	27.7643	TRRAP	UID1099
-0.243317	26.6576	-1.24763	0.253228	0.678195	-5.81007	26.832	26.9289	26.577	26.2268	26.7423	26.6388	26.832	26.9289	26.577	26.2268	26.7423	26.6388	XPO4	UID1101
-0.542844	27.6114	-0.92782	0.385106	0.746026	-6.14187	27.854	27.7188	28.0756	NA	28.0329	28.1222	27.854	27.7188	28.0756	25.8648	28.0329	28.1222	PSMG4	UID1103
-0.0926264	27.8422	-0.50833	0.627219	0.864004	-6.45494	27.7969	27.8153	28.0533	27.5881	28.0724	27.727	27.7969	27.8153	28.0533	27.5881	28.0724	27.727	WNK1	UID1106
0.504732	27.4825	0.874371	0.411595	0.762676	-6.19021	27.5175	28.317	NA	27.5116	27.7671	27.9259	27.5175	28.317	25.8558	27.5116	27.7671	27.9259	HEBP1	UID1107
-0.0904789	29.5624	-0.53817	0.607537	0.854914	-6.43805	29.3843	29.792	29.6467	29.4282	29.6549	29.4684	29.3843	29.792	29.6467	29.4282	29.6549	29.4684	TRMT112	UID1109
-0.318717	29.5987	-1.54445	0.167435	0.600027	-5.44974	29.5269	30.1218	29.6254	29.526	29.549	29.2429	29.5269	30.1218	29.6254	29.526	29.549	29.2429	STRN4	UID1116
0.195027	30.8928	0.876922	0.410301	0.762214	-6.18796	30.5721	30.583	31.2307	30.9482	30.8616	31.1609	30.5721	30.583	31.2307	30.9482	30.8616	31.1609	ATP6V0D1	UID1117
-1.42967	27.0805	-2.4827	0.0428573	0.439076	-4.14344	27.5092	27.6113	28.2654	NA	NA	27.7175	27.5092	27.6113	28.2654	25.9594	25.42	27.7175	CCDC53	UID1118
-0.514363	30.9494	-3.11919	0.0173963	0.353095	-3.23047	31.136	31.3967	31.087	30.6289	30.5786	30.8691	31.136	31.3967	31.087	30.6289	30.5786	30.8691	SLC3A2	UID1120
-0.206739	26.6048	-0.836058	0.431386	0.773407	-6.22346	26.9165	26.7383	26.4697	26.1096	26.4521	26.9425	26.9165	26.7383	26.4697	26.1096	26.4521	26.9425	GPHN	UID1121
-0.983852	29.3471	-4.90671	0.00186465	0.160422	-0.93049	29.6212	30.0349	29.8612	29.0999	28.9074	28.5584	29.6212	30.0349	29.8612	29.0999	28.9074	28.5584	GLTP	UID1126
0.29919	30.4185	1.92644	0.0964422	0.528043	-4.93719	30.1498	30.3101	30.347	30.6043	30.7054	30.3948	30.1498	30.3101	30.347	30.6043	30.7054	30.3948	SEC23A	UID1131
-0.0694171	28.115	-0.299415	0.773526	0.920008	-6.5475	27.8745	28.5722	28.0025	27.9338	28.3376	27.9696	27.8745	28.5722	28.0025	27.9338	28.3376	27.9696	TSG101	UID1134
-0.305339	27.7415	-1.57582	0.160117	0.596621	-5.40939	27.9111	28.0466	27.7247	27.265	27.7617	27.7397	27.9111	28.0466	27.7247	27.265	27.7617	27.7397	GRSF1	UID1139
-0.130853	28.7667	-0.869637	0.414003	0.765107	-6.19438	28.8679	28.7396	28.8887	28.8719	28.6277	28.6041	28.8679	28.7396	28.8887	28.8719	28.6277	28.6041	BCKDHA	UID1140
-0.0202416	30.0191	-0.142596	0.890723	0.966069	-6.58619	29.9796	30.0766	30.0314	30.0291	30.1133	29.8846	29.9796	30.0766	30.0314	30.0291	30.1133	29.8846	VAV1	UID1141
0.0635653	26.0803	0.168542	0.871037	0.95951	-6.58166	NA	NA	NA	26.1152	26.4979	25.723	26.8569	25.6778	25.6108	26.1152	26.4979	25.723	NAT1	UID1142
-0.452191	28.3365	-1.77826	0.119643	0.570133	-5.14091	28.418	28.7653	28.5043	27.6549	28.1024	28.5738	28.418	28.7653	28.5043	27.6549	28.1024	28.5738	DDX55	UID1143
-0.675779	26.7513	-1.95409	0.0926287	0.520878	-4.89865	26.7077	27.5509	27.009	26.4199	NA	26.9956	26.7077	27.5509	27.009	26.4199	25.8248	26.9956	ITGB7	UID1146
-0.0477833	28.0763	-0.25767	0.80425	0.932099	-6.56044	27.9906	28.405	27.905	27.947	28.011	28.1993	27.9906	28.405	27.905	27.947	28.011	28.1993	PPWD1	UID1150
0.438932	25.9497	1.16509	0.283044	0.685879	-5.90209	NA	26.5554	NA	26.0516	26.5481	25.9078	25.4452	26.5554	25.1902	26.0516	26.5481	25.9078	TRPT1	UID1153
-0.0274741	29.9228	-0.165995	0.872966	0.960078	-6.58214	29.8831	30.0979	29.8287	29.7791	29.8329	30.1153	29.8831	30.0979	29.8287	29.7791	29.8329	30.1153	ASH2L	UID1154
-0.420673	29.9267	-3.02744	0.0197547	0.357452	-3.36041	30.1827	30.0846	30.1438	29.6095	29.7494	29.7902	30.1827	30.0846	30.1438	29.6095	29.7494	29.7902	MVK	UID1155
-0.794145	32.3096	-2.7512	0.0291459	0.396801	-3.75576	32.8107	32.6213	32.6879	32.576	31.578	31.5834	32.8107	32.6213	32.6879	32.576	31.578	31.5834	GNS	UID1157
-0.372237	27.1114	-1.54368	0.167618	0.600027	-5.45073	27.4413	27.5189	26.9321	26.7551	27.3055	26.7152	27.4413	27.5189	26.9321	26.7551	27.3055	26.7152	P2RX4	UID1158
0.157983	29.2581	1.09343	0.311252	0.702772	-5.97857	29.209	29.1618	29.1666	29.4187	29.4138	29.1789	29.209	29.1618	29.1666	29.4187	29.4138	29.1789	PDE12	UID1159
0.347853	30.2208	2.13743	0.0708573	0.495576	-4.63986	29.8728	30.2625	30.0053	30.4499	30.2855	30.4487	29.8728	30.2625	30.0053	30.4499	30.2855	30.4487	GLOD4	UID1161
0.334182	25.3218	1.01799	0.343366	0.723014	-6.05539	25.2404	25.0799	25.1437	NA	NA	NA	25.2404	25.0799	25.1437	25.5719	24.7743	26.1204	LGALS8	UID1162
0.148029	28.3307	1.00178	0.3506	0.725332	-6.07138	28.2957	28.181	28.2932	28.2881	28.3635	28.5624	28.2957	28.181	28.2932	28.2881	28.3635	28.5624	POLDIP3	UID1163
0.947706	27.3951	1.72087	0.130004	0.573163	-5.21831	27.8657	NA	27.3229	27.9586	27.9903	27.6579	27.8657	25.575	27.3229	27.9586	27.9903	27.6579	RBM38;RBM24	UID1164
-0.107409	32.078	-0.583963	0.578006	0.840883	-6.41044	32.0563	32.148	32.1907	31.8072	31.9187	32.3468	32.0563	32.148	32.1907	31.8072	31.9187	32.3468	CAD	UID1170
-0.511961	28.8181	-2.29098	0.0566247	0.468055	-4.41999	29.1694	28.9361	29.1167	28.4376	28.2478	29.0009	29.1694	28.9361	29.1167	28.4376	28.2478	29.0009	METTL7A	UID1173
-0.73407	28.3928	-3.00256	0.0204511	0.364612	-3.39577	28.89	28.6798	28.7097	27.7966	27.7324	28.5483	28.89	28.6798	28.7097	27.7966	27.7324	28.5483	METAP2	UID1174
-0.870378	26.9736	-1.38162	0.210575	0.645576	-5.65263	27.6283	27.1974	27.4006	NA	27.079	27.5644	27.6283	27.1974	27.4006	24.9718	27.079	27.5644	AK4	UID1176
-0.212121	30.0389	-0.863667	0.417056	0.76667	-6.19962	30.1279	30.2013	30.1057	30.3752	29.4427	29.9806	30.1279	30.2013	30.1057	30.3752	29.4427	29.9806	CD63	UID1180
0.140484	30.6745	0.627923	0.550457	0.83071	-6.38201	30.4055	30.8645	30.5428	30.5112	31.1309	30.5922	30.4055	30.8645	30.5428	30.5112	31.1309	30.5922	COPZ1	UID1181
-0.401842	27.4085	-2.60919	0.0357108	0.411242	-3.96064	27.5551	27.726	27.5472	27.1767	27.071	27.375	27.5551	27.726	27.5472	27.1767	27.071	27.375	SCAF11	UID1190
-0.0229737	31.0091	-0.138029	0.894197	0.966638	-6.58691	31.0294	30.9749	31.0574	31.1629	31.0943	30.7355	31.0294	30.9749	31.0574	31.1629	31.0943	30.7355	VPS29	UID1191
0.845528	27.4284	1.72456	0.129313	0.573163	-5.21337	27.7672	27.4596	NA	27.9698	27.8349	27.7488	27.7672	27.4596	25.7901	27.9698	27.8349	27.7488	PRKAG1	UID1193
0.173632	28.33	1.05899	0.3256	0.710576	-6.01412	28.2863	28.2989	28.1442	28.6198	28.4246	28.2059	28.2863	28.2989	28.1442	28.6198	28.4246	28.2059	C17orf49;BAP18;RNASEK-C17orf49	UID1196
0.329284	33.425	1.79548	0.116691	0.570133	-5.1175	33.2268	33.2395	33.3147	33.5951	33.8742	33.2995	33.2268	33.2395	33.3147	33.5951	33.8742	33.2995	AK2	UID1199
0.260289	27.8742	1.02586	0.339899	0.720415	-6.04756	27.5623	28.0016	27.6682	28.1723	28.331	27.5097	27.5623	28.0016	27.6682	28.1723	28.331	27.5097	ZDHHC3	UID1200
-0.350693	27.3696	-2.01933	0.0842089	0.512624	-4.80715	27.3962	27.6776	27.561	27.1666	26.9925	27.4237	27.3962	27.6776	27.561	27.1666	26.9925	27.4237	GOLIM4	UID1201
0.346468	29.7527	1.26744	0.246484	0.673041	-5.7874	29.5794	29.7615	29.3976	29.3766	30.0112	30.3902	29.5794	29.7615	29.3976	29.3766	30.0112	30.3902	FAM162A	UID1203
-0.0151265	30.6611	-0.0825224	0.936597	0.980542	-6.59379	30.6746	30.5968	30.7345	30.974	30.5466	30.44	30.6746	30.5968	30.7345	30.974	30.5466	30.44	MRE11A	UID1204
0.51162	27.7373	2.6381	0.0342589	0.411242	-3.91888	27.4146	27.6392	27.3908	27.9434	27.7272	28.3088	27.4146	27.6392	27.3908	27.9434	27.7272	28.3088	IGF2BP2	UID1207
-0.959967	28.0507	-1.0892	0.312987	0.703027	-5.98298	28.2718	28.7408	28.5795	NA	28.8145	28.5847	28.2718	28.7408	28.5795	25.313	28.8145	28.5847	DST	UID1208
-0.0418197	29.0138	-0.244129	0.814299	0.936624	-6.56423	29.2249	28.9655	28.9137	29.1518	29.0403	28.7865	29.2249	28.9655	28.9137	29.1518	29.0403	28.7865	PIK3CD	UID1209
-0.21493	28.1572	-0.885887	0.405777	0.760281	-6.17999	27.9541	28.3854	28.4545	28.063	28.4179	27.6684	27.9541	28.3854	28.4545	28.063	28.4179	27.6684	GRK6	UID1210
0.397788	28.5592	1.69815	0.134338	0.573163	-5.24869	28.4285	28.0587	28.5938	29.1551	28.5794	28.5399	28.4285	28.0587	28.5938	29.1551	28.5794	28.5399	CCDC93	UID1211
0.709556	26.495	1.99895	0.0867544	0.516366	-4.83581	NA	26.4619	26.6592	26.7001	26.8838	26.9655	25.2997	26.4619	26.6592	26.7001	26.8838	26.9655	CLASP1	UID1212
-0.220238	32.4004	-1.19955	0.270254	0.684119	-5.86416	32.4839	32.5824	32.4651	32.3298	32.5534	31.9875	32.4839	32.5824	32.4651	32.3298	32.5534	31.9875	ARPC4-TTLL3;ARPC4	UID1218
-0.265504	29.8558	-1.68221	0.13746	0.576636	-5.26991	30.0909	29.9259	29.9489	29.6815	29.5683	29.9195	30.0909	29.9259	29.9489	29.6815	29.5683	29.9195	CLTA	UID1221
-0.141399	31.4919	-0.965681	0.367132	0.736297	-6.1063	31.5769	31.6818	31.4291	31.5117	31.3669	31.385	31.5769	31.6818	31.4291	31.5117	31.3669	31.385	CPSF6	UID1222
-0.0169311	28.8014	-0.0984658	0.924389	0.977792	-6.59216	28.8462	28.7969	28.7865	28.505	28.9089	28.9649	28.8462	28.7969	28.7865	28.505	28.9089	28.9649	PMPCB	UID1223
-0.360354	31.015	-2.04952	0.0805744	0.504388	-4.76457	31.1871	31.3609	31.0375	31.0775	30.6905	30.7364	31.1871	31.3609	31.0375	31.0775	30.6905	30.7364	NDUFV1	UID1225
-0.139422	30.5539	-0.707225	0.502828	0.810521	-6.32616	30.5086	30.4499	30.9124	30.7265	30.2981	30.4281	30.5086	30.4499	30.9124	30.7265	30.2981	30.4281	ATP6V1H	UID1226
-0.0810995	31.8467	-0.452792	0.664726	0.878519	-6.48397	31.829	31.7794	32.0535	31.6791	32.0781	31.6613	31.829	31.7794	32.0535	31.6791	32.0781	31.6613	DPP3	UID1227
0.117772	29.7137	0.83348	0.432742	0.773407	-6.22565	29.7102	29.6642	29.5901	29.8803	29.6695	29.7682	29.7102	29.6642	29.5901	29.8803	29.6695	29.7682	FTH1	UID1228
0.125846	31.5421	0.688539	0.513805	0.815674	-6.33984	31.5086	31.2948	31.6343	31.649	31.3534	31.8128	31.5086	31.2948	31.6343	31.649	31.3534	31.8128	API5	UID1229
-0.176826	27.3007	-0.794044	0.45386	0.780681	-6.25852	27.1963	27.6875	27.2835	27.5122	26.8879	27.2367	27.1963	27.6875	27.2835	27.5122	26.8879	27.2367	RTN4IP1	UID1232
-1.34649	28.233	-2.11163	0.0735808	0.498285	-4.67657	28.9191	29.1216	28.6781	NA	27.924	28.7368	28.9191	29.1216	28.6781	26.0185	27.924	28.7368	GTSF1	UID1234
0.135651	31.9055	0.311529	0.764689	0.917238	-6.54339	31.4815	32.6277	31.4037	32.0153	32.595	31.3096	31.4815	32.6277	31.4037	32.0153	32.595	31.3096	GNG2	UID1236
-0.105518	27.4719	-0.785418	0.458574	0.782905	-6.26553	27.502	27.5603	27.5119	27.3593	27.4854	27.4128	27.502	27.5603	27.5119	27.3593	27.4854	27.4128	ACYP1	UID1238
0.0268275	27.7932	0.138274	0.894011	0.966638	-6.58687	27.8879	27.552	27.8995	27.5238	27.868	28.0282	27.8879	27.552	27.8995	27.5238	27.868	28.0282	VIPAS39	UID1240
1.89551	25.9359	4.34325	0.00358158	0.206186	-1.60223	NA	NA	NA	27.748	26.2521	26.6508	25.235	24.3721	25.3573	27.748	26.2521	26.6508	LTB4R	UID1241
0.056982	28.3826	0.161724	0.876201	0.960328	-6.58293	28.2917	28.5381	28.2325	27.8112	28.2087	29.2135	28.2917	28.5381	28.2325	27.8112	28.2087	29.2135	DDX24	UID1242
0.521096	28.5822	2.97454	0.0212671	0.371868	-3.43567	28.1922	28.2017	28.5711	28.6821	28.8622	28.9839	28.1922	28.2017	28.5711	28.6821	28.8622	28.9839	MIA2	UID1244
0.370782	27.671	1.9465	0.0936598	0.522625	-4.90923	27.2336	27.3901	27.8332	27.8119	27.8931	27.8642	27.2336	27.3901	27.8332	27.8119	27.8931	27.8642	NEMF	UID1246
0.0736725	32.4123	0.524752	0.616345	0.858018	-6.44575	32.4697	32.3719	32.2846	32.5291	32.42	32.3982	32.4697	32.3719	32.2846	32.5291	32.42	32.3982	PSMA6	UID1247
0.521242	28.2339	3.28696	0.0138283	0.329645	-2.99518	28.1191	27.7959	28.0048	28.3601	28.5313	28.5921	28.1191	27.7959	28.0048	28.3601	28.5313	28.5921	ZNF512	UID1248
0.378565	27.2408	0.595186	0.570897	0.837709	-6.40336	27.204	NA	27.9943	27.4338	26.464	28.3924	27.204	25.9562	27.9943	27.4338	26.464	28.3924	SMARCB1	UID1249
-0.0820132	28.1489	-0.370397	0.722302	0.903685	-6.52119	27.8406	28.3171	28.412	27.8033	28.2411	28.2793	27.8406	28.3171	28.412	27.8033	28.2411	28.2793	USP11	UID1250
-0.333945	29.6485	-1.222	0.262186	0.681855	-5.83907	29.9436	29.3904	30.1125	29.7735	29.6331	29.038	29.9436	29.3904	30.1125	29.7735	29.6331	29.038	SP110	UID1251
-0.118934	29.8952	-0.572308	0.585443	0.844276	-6.41766	30.1095	29.9979	29.7567	29.5308	29.8108	30.1658	30.1095	29.9979	29.7567	29.5308	29.8108	30.1658	ELAC2	UID1253
-0.329393	29.4915	-1.97234	0.0901928	0.519859	-4.87312	29.8507	29.5956	29.5224	29.4159	29.1417	29.4228	29.8507	29.5956	29.5224	29.4159	29.1417	29.4228	MRPS22	UID1255
-0.66129	26.9579	-1.22217	0.262126	0.681855	-5.83888	27.362	27.5076	26.9959	26.2401	27.9302	NA	27.362	27.5076	26.9959	26.2401	27.9302	25.7114	GIMAP4	UID1256
-1.24897	27.3147	-1.7009	0.133807	0.573163	-5.24503	27.8217	27.8872	28.1087	27.5162	27.7405	NA	27.8217	27.8872	28.1087	27.5162	27.7405	24.814	CELF1	UID1260
0.146864	34.8461	0.747559	0.479659	0.794107	-6.29556	34.7032	35.0064	34.6084	34.9536	35.1597	34.6453	34.7032	35.0064	34.6084	34.9536	35.1597	34.6453	MYL6	UID1263
-0.403884	29.9084	-2.7176	0.0305756	0.400507	-3.80417	30.089	30.2555	29.9864	29.6265	29.6972	29.7957	30.089	30.2555	29.9864	29.6265	29.6972	29.7957	PUS1	UID1264
0.000764585	32.0355	0.00374077	0.997122	0.998527	-6.59761	32.1725	32.097	31.8356	31.8803	31.8358	32.3914	32.1725	32.097	31.8356	31.8803	31.8358	32.3914	HNRNPH1	UID1265
-0.199605	29.3186	-1.40287	0.204429	0.637109	-5.62683	29.3727	29.474	29.4085	29.3395	29.2099	29.1069	29.3727	29.474	29.4085	29.3395	29.2099	29.1069	NELFCD;TH1L	UID1268
-0.175519	27.4961	-0.83551	0.431674	0.773407	-6.22392	27.4117	27.7828	27.5571	27.542	27.6419	27.041	27.4117	27.7828	27.5571	27.542	27.6419	27.041	CEP170	UID1269
-0.187545	28.843	-0.581346	0.579671	0.841623	-6.41207	29.2682	28.4948	29.0475	28.9361	28.1451	29.1666	29.2682	28.4948	29.0475	28.9361	28.1451	29.1666	DPM1	UID1272
-1.57264	28.3588	-6.08969	0.000544956	0.0734076	0.319505	29.0359	29.2294	29.17	28.1375	27.3607	27.2193	29.0359	29.2294	29.17	28.1375	27.3607	27.2193	HCK	UID1273
0.222371	29.1599	1.09022	0.312568	0.702772	-5.98192	28.8106	28.9359	29.3997	29.4683	29.1868	29.1583	28.8106	28.9359	29.3997	29.4683	29.1868	29.1583	ERGIC3	UID1283
0.172344	27.4567	1.19378	0.272361	0.684119	-5.87056	27.4655	27.2628	27.3833	27.5579	27.442	27.6287	27.4655	27.2628	27.3833	27.5579	27.442	27.6287	TRIM33	UID1284
0.843061	25.9044	3.30467	0.0135002	0.327334	-2.97052	NA	NA	NA	26.279	26.7321	25.9667	25.5004	25.7865	25.1616	26.279	26.7321	25.9667	NRM	UID1288
0.395494	25.568	1.53201	0.170421	0.603316	-5.46564	25.3381	25.2881	25.4844	NA	NA	25.3778	25.3381	25.2881	25.4844	26.3212	25.5982	25.3778	NCAPG2	UID1289
-0.172234	24.8125	-0.337879	0.745598	0.91139	-6.53391	25.6519	24.6875	24.3566	23.7448	25.4787	NA	25.6519	24.6875	24.3566	23.7448	25.4787	24.9557	LMBR1	UID1290
-0.362371	29.5094	-1.01334	0.345431	0.723363	-6.06	29.6865	30.2777	29.1074	29.0664	29.0421	29.8761	29.6865	30.2777	29.1074	29.0664	29.0421	29.8761	WDR77	UID1291
-0.658745	26.5714	-2.35801	0.0513586	0.458717	-4.32348	26.7489	27.1652	26.7882	25.7384	26.2304	26.7572	26.7489	27.1652	26.7882	25.7384	26.2304	26.7572	ACTR8	UID1294
-0.323282	27.1649	-1.15106	0.288393	0.689625	-5.91732	27.3087	27.6438	27.0272	27.0692	NA	27.4374	27.3087	27.6438	27.0272	27.0692	26.5033	27.4374	MTCH1	UID1297
-0.0195635	29.6284	-0.112048	0.914006	0.973805	-6.59056	29.5713	29.8928	29.4504	29.7305	29.4789	29.6464	29.5713	29.8928	29.4504	29.7305	29.4789	29.6464	DNPH1	UID1299
0.0129121	28.5643	0.0319022	0.975462	0.993335	-6.59704	29.1459	28.2653	28.2622	28.2438	28.092	29.3763	29.1459	28.2653	28.2622	28.2438	28.092	29.3763	TMA16	UID1304
-0.291129	26.8227	-1.20313	0.268952	0.684119	-5.86017	26.6237	26.818	27.4631	26.5163	26.7525	26.7626	26.6237	26.818	27.4631	26.5163	26.7525	26.7626	TPD52	UID1311
-0.598128	32.3675	-2.83658	0.0258205	0.384874	-3.63301	32.6138	32.7299	32.656	32.4686	31.9978	31.7388	32.6138	32.7299	32.656	32.4686	31.9978	31.7388	CD44	UID1312
0.297321	27.1368	1.25681	0.250083	0.67634	-5.79959	27.18	26.772	27.0123	27.4914	27.5365	26.8283	27.18	26.772	27.0123	27.4914	27.5365	26.8283	C8orf82	UID1318
0.189018	34.507	1.43817	0.19457	0.628187	-5.5835	34.4377	34.4123	34.3876	34.6047	34.6192	34.5808	34.4377	34.4123	34.3876	34.6047	34.6192	34.5808	HADHA	UID1320
-0.906736	29.8533	-2.01756	0.0844273	0.512624	-4.80964	30.5374	30.31	30.0725	29.5695	28.3814	30.2489	30.5374	30.31	30.0725	29.5695	28.3814	30.2489	NPC2	UID1323
-0.121577	28.403	-0.502933	0.630814	0.865488	-6.45789	28.5684	28.7138	28.1092	28.0571	28.2582	28.7114	28.5684	28.7138	28.1092	28.0571	28.2582	28.7114	ZC3H14	UID1325
-0.515264	30.2592	-3.20574	0.0154462	0.348865	-3.1087	30.5704	30.5082	30.472	30.0994	30.1404	29.765	30.5704	30.5082	30.472	30.0994	30.1404	29.765	STAT6	UID1326
0.0034108	28.0923	0.0153919	0.988159	0.996848	-6.59748	28.515	27.8602	27.8965	28.2076	27.8993	28.1751	28.515	27.8602	27.8965	28.2076	27.8993	28.1751	FAM96A	UID1330
-0.10807	26.2558	-0.274393	0.791893	0.927423	-6.55548	25.7855	26.5378	26.6063	NA	NA	26.3262	25.7855	26.5378	26.6063	26.8384	25.4408	26.3262	NDUFAF1	UID1331
-0.519557	26.6454	-2.08694	0.0762849	0.499631	-4.71161	27.0212	26.6385	27.056	26.7521	NA	26.4776	27.0212	26.6385	27.056	26.7521	25.9273	26.4776	DMXL2	UID1334
-1.20825	28.5799	-1.12721	0.297681	0.695335	-5.94293	29.1396	29.179	29.2334	29.3075	NA	29.4236	29.1396	29.179	29.2334	29.3075	25.1962	29.4236	RPS27L	UID1341
-0.389035	29.5429	-1.53224	0.170366	0.603316	-5.46534	29.8132	29.8499	29.549	29.1668	29.8763	29.0019	29.8132	29.8499	29.549	29.1668	29.8763	29.0019	RAB8B	UID1344
-0.0915391	30.3415	-0.506757	0.628265	0.864548	-6.4558	30.3881	30.5126	30.2611	30.3717	30.5018	30.0137	30.3881	30.5126	30.2611	30.3717	30.5018	30.0137	SEC11A	UID1345
-0.254946	31.1734	-0.436515	0.675924	0.882389	-6.49188	31.2887	31.2715	31.3422	29.7521	31.0575	32.3281	31.2887	31.2715	31.3422	29.7521	31.0575	32.3281	DUT	UID1347
0.171087	29.4016	0.903127	0.397181	0.75488	-6.16448	29.6606	29.1767	29.111	29.396	29.5259	29.5397	29.6606	29.1767	29.111	29.396	29.5259	29.5397	AKR7A2;AKR7L	UID1350
-0.163739	27.5534	-0.612312	0.560148	0.835281	-6.39232	27.6878	27.6534	27.5647	27.3631	27.01	28.0416	27.6878	27.6534	27.5647	27.3631	27.01	28.0416	NUB1	UID1351
0.0545512	24.9539	0.171385	0.868886	0.959216	-6.58112	24.5275	25.0546	25.1979	NA	24.3609	25.1557	24.5275	25.0546	25.1979	25.4271	24.3609	25.1557	ZFAND6	UID1352
-0.819625	26.6119	-2.03137	0.0827405	0.510549	-4.79019	27.2913	27.0077	26.7661	26.6367	NA	26.7169	27.2913	27.0077	26.7661	26.6367	25.2527	26.7169	SPNS1	UID1354
0.0176266	30.9011	0.0845685	0.935029	0.980311	-6.59359	30.8234	31.2814	30.5721	30.9182	30.8302	30.9813	30.8234	31.2814	30.5721	30.9182	30.8302	30.9813	RNPS1	UID1356
0.037689	26.9603	0.0546304	0.957996	0.988101	-6.59594	NA	27.4725	28.0994	27.1227	27.2203	26.5943	25.2524	27.4725	28.0994	27.1227	27.2203	26.5943	FAM192A	UID1358
-0.0315411	29.9991	-0.167373	0.871922	0.95951	-6.58188	29.9939	29.9682	30.0826	30.2597	30.0284	29.6619	29.9939	29.9682	30.0826	30.2597	30.0284	29.6619	ITGAX	UID1359
-0.52926	28.6269	-2.61083	0.0356264	0.411242	-3.95826	28.9086	28.9505	28.8153	28.4878	27.9732	28.6257	28.9086	28.9505	28.8153	28.4878	27.9732	28.6257	RPS15A	UID1361
0.00846507	32.9702	0.0517145	0.960236	0.988101	-6.59611	32.8473	33.1386	32.9119	32.7872	33.0583	33.0777	32.8473	33.1386	32.9119	32.7872	33.0583	33.0777	RPS17	UID1362
-0.410047	31.2726	-2.16629	0.0679306	0.488268	-4.59871	31.5185	31.3744	31.5399	31.2679	30.7268	31.208	31.5185	31.3744	31.5399	31.2679	30.7268	31.208	HEXA	UID1367
-0.262984	26.8809	-0.978585	0.361155	0.735042	-6.09392	27.0425	26.4694	27.5254	26.6863	26.7688	26.7933	27.0425	26.4694	27.5254	26.6863	26.7688	26.7933	RNF40	UID1369
-0.065207	28.3514	-0.19794	0.848852	0.948986	-6.57563	28.3129	28.4882	28.3509	28.3916	27.607	28.9578	28.3129	28.4882	28.3509	28.3916	27.607	28.9578	MACF1	UID1370
-0.246777	25.9482	-0.863435	0.417175	0.76667	-6.19982	25.7912	26.0765	26.3472	NA	NA	26.3927	25.7912	26.0765	26.3472	25.6504	25.4315	26.3927	ZNF598	UID1371
-0.0529112	29.2042	-0.37672	0.717808	0.902721	-6.51859	29.2408	29.1755	29.2756	29.2965	29.0982	29.1385	29.2408	29.1755	29.2756	29.2965	29.0982	29.1385	NDUFB10	UID1372
0.0206435	27.1721	0.115081	0.91169	0.973236	-6.59017	27.1813	27.333	26.9709	27.4254	27.065	27.0567	27.1813	27.333	26.9709	27.4254	27.065	27.0567	HAGH	UID1373
-0.13164	29.919	-0.799872	0.450695	0.779818	-6.25374	30.1143	30.0342	29.8059	29.7046	29.832	30.0229	30.1143	30.0342	29.8059	29.7046	29.832	30.0229	GSPT1	UID1376
-1.25212	26.5089	-1.54743	0.166726	0.599876	-5.44592	27.0064	27.156	27.2426	26.0473	NA	27.5987	27.0064	27.156	27.2426	26.0473	24.0026	27.5987	KIF22	UID1379
-0.181678	27.2386	-1.1548	0.28696	0.689174	-5.91327	27.3335	27.3724	27.2823	26.925	27.2505	27.2677	27.3335	27.3724	27.2823	26.925	27.2505	27.2677	PPCDC	UID1383
-0.413114	28.9658	-2.1281	0.0718299	0.496664	-4.65314	29.0747	29.2032	29.239	28.6676	28.502	29.108	29.0747	29.2032	29.239	28.6676	28.502	29.108	CIRH1A	UID1387
-0.258513	27.2454	-1.00231	0.350362	0.725332	-6.07086	27.1968	27.5153	27.412	26.581	27.494	27.2735	27.1968	27.5153	27.412	26.581	27.494	27.2735	PPP4C	UID1389
0.544186	30.1558	2.46372	0.0440517	0.445044	-4.17087	29.645	30.0868	29.9194	30.2693	30.8136	30.2008	29.645	30.0868	29.9194	30.2693	30.8136	30.2008	CYB5B	UID1393
0.581426	28.1522	1.11995	0.300555	0.697165	-5.95065	27.6041	28.7146	27.2657	28.4696	29.2772	27.5818	27.6041	28.7146	27.2657	28.4696	29.2772	27.5818	GABARAP	UID1394
-0.145757	32.2898	-0.462671	0.657974	0.877373	-6.47904	32.4466	32.4113	32.2303	32.5891	32.582	31.4798	32.4466	32.4113	32.2303	32.5891	32.582	31.4798	GCA	UID1395
-0.0100056	26.1943	-0.0313909	0.975855	0.993335	-6.59706	26.4359	26.3199	25.8421	25.5504	26.3418	NA	26.4359	26.3199	25.8421	25.5504	26.3418	26.6757	FCHO2	UID1396
1.05823	26.5272	3.00529	0.0203735	0.364612	-3.39189	25.3505	26.4984	26.1454	27.4511	27.1508	26.567	25.3505	26.4984	26.1454	27.4511	27.1508	26.567	NKIRAS2	UID1398
-0.313999	28.3901	-1.17428	0.279584	0.68567	-5.89204	28.5729	28.6735	28.3948	27.7133	28.2555	28.7303	28.5729	28.6735	28.3948	27.7133	28.2555	28.7303	DHX30	UID1399
-0.309015	27.8153	-0.627502	0.550717	0.830757	-6.3823	27.8271	28.498	27.5845	28.3488	28.076	26.5577	27.8271	28.498	27.5845	28.3488	28.076	26.5577	NUPL1	UID1400
0.707791	25.8997	1.44101	0.193796	0.628002	-5.57998	26.3938	NA	NA	26.7352	26.3056	25.72	26.3938	24.5304	25.7134	26.7352	26.3056	25.72	SP140L	UID1401
0.400871	29.8195	1.99789	0.0868891	0.516366	-4.8373	29.3722	29.7721	29.7129	29.8044	30.321	29.9345	29.3722	29.7721	29.7129	29.8044	30.321	29.9345	PPIL3	UID1402
-0.246486	29.7289	-1.259	0.249337	0.67634	-5.79708	29.8443	29.9058	29.8064	29.245	29.6924	29.8797	29.8443	29.9058	29.8064	29.245	29.6924	29.8797	ZPR1	UID1407
-0.0148031	28.5717	-0.089221	0.931465	0.980249	-6.59314	28.5563	28.5056	28.6753	28.5868	28.3395	28.7665	28.5563	28.5056	28.6753	28.5868	28.3395	28.7665	DNTTIP1	UID1415
1.03444	27.464	1.15657	0.286281	0.689082	-5.91135	NA	28.2124	27.814	27.1276	28.5254	28.2906	24.814	28.2124	27.814	27.1276	28.5254	28.2906	APOO	UID1416
0.103223	28.6168	0.381349	0.714525	0.902275	-6.51665	28.82	28.3532	28.5224	28.7393	28.1551	29.1108	28.82	28.3532	28.5224	28.7393	28.1551	29.1108	EBNA1BP2	UID1418
0.0442091	27.1972	0.119384	0.908406	0.972663	-6.5896	27.2591	27.1039	27.1622	27.4966	27.8231	26.3381	27.2591	27.1039	27.1622	27.4966	27.8231	26.3381	ATG2A	UID1421
0.418303	27.2231	0.662082	0.529609	0.825273	-6.35867	NA	28.0528	27.4304	27.7466	27.7207	26.8294	25.5587	28.0528	27.4304	27.7466	27.7207	26.8294	CD86	UID1422
0.218679	28.181	0.777219	0.463085	0.783448	-6.27214	28.2104	27.5949	28.4095	28.6525	27.9107	28.3077	28.2104	27.5949	28.4095	28.6525	27.9107	28.3077	TMEM189-UBE2V1;UBE2V1	UID1430
0.201729	32.2496	1.26786	0.246342	0.673041	-5.78691	32.1897	31.9729	32.2835	32.4274	32.4232	32.2007	32.1897	31.9729	32.2835	32.4274	32.4232	32.2007	NSF	UID1431
-0.257257	27.1445	-1.21699	0.263969	0.682709	-5.8447	27.4229	26.9132	27.4834	27.2369	26.9875	26.8234	27.4229	26.9132	27.4834	27.2369	26.9875	26.8234	SLC25A11	UID1436
0.0051332	28.3826	0.0256057	0.980304	0.993734	-6.59725	28.7519	28.2833	28.105	28.4386	28.2903	28.4267	28.7519	28.2833	28.105	28.4386	28.2903	28.4267	PCYT2	UID1438
0.400075	27.1957	2.87361	0.0245052	0.380801	-3.57992	27.0767	26.9874	26.923	27.3265	27.383	27.4778	27.0767	26.9874	26.923	27.3265	27.383	27.4778	FLYWCH2	UID1439
0.0375065	28.4065	0.129481	0.900706	0.969851	-6.58819	28.5451	28.4538	28.1643	28.2143	28.0115	29.0499	28.5451	28.4538	28.1643	28.2143	28.0115	29.0499	RPS15A	UID1443
-0.176746	28.1356	-0.687075	0.514672	0.815981	-6.3409	28.2997	28.6278	27.7444	28.271	28.0562	27.8145	28.2997	28.6278	27.7444	28.271	28.0562	27.8145	CHMP6	UID1444
-0.235717	28.145	-1.30846	0.23301	0.661808	-5.73976	28.1182	28.1674	28.503	27.8747	28.2357	27.9711	28.1182	28.1674	28.503	27.8747	28.2357	27.9711	KDM2A	UID1447
-0.118234	27.4295	-0.779749	0.46169	0.783448	-6.27011	27.4982	27.4384	27.5291	27.1984	27.3787	27.5339	27.4982	27.4384	27.5291	27.1984	27.3787	27.5339	NUP88	UID1448
-0.424738	26.4419	-2.21325	0.063426	0.481713	-4.53156	26.3941	26.5739	26.9949	26.2242	26.3104	26.154	26.3941	26.5739	26.9949	26.2242	26.3104	26.154	INTS2	UID1449
-1.07748	27.5878	-1.96853	0.0906965	0.520005	-4.87846	28.0693	28.2184	28.0917	27.6785	NA	27.8039	28.0693	28.2184	28.0917	27.6785	25.6647	27.8039	DPF2	UID1450
1.33614	26.825	3.69176	0.00807931	0.274765	-2.44192	25.5015	26.1763	26.7932	27.0899	27.484	27.9054	25.5015	26.1763	26.7932	27.0899	27.484	27.9054	LDLR	UID1451
-0.454139	27.8128	-1.80083	0.115789	0.568435	-5.11022	28.2913	27.8906	27.9378	27.4638	28.0701	27.2233	28.2913	27.8906	27.9378	27.4638	28.0701	27.2233	DAPP1	UID1455
0.212539	25.7505	0.794406	0.453663	0.780681	-6.25822	25.3655	25.908	25.6592	NA	26.2447	25.9672	25.3655	25.908	25.6592	25.3583	26.2447	25.9672	MAPK9	UID1457
-0.320153	26.9421	-2.05269	0.0802015	0.503787	-4.76009	27.0877	26.9552	27.2637	26.6572	26.806	26.883	27.0877	26.9552	27.2637	26.6572	26.806	26.883	BRAP	UID1458
0.120105	30.8047	0.848203	0.42504	0.771777	-6.21305	30.6268	30.7505	30.8568	30.8987	30.8143	30.8814	30.6268	30.7505	30.8568	30.8987	30.8143	30.8814	SRSF2	UID1462
-0.0448492	27.7428	-0.264552	0.799157	0.931183	-6.55843	27.5533	27.803	27.9395	27.5762	27.8686	27.7164	27.5533	27.803	27.9395	27.5762	27.8686	27.7164	RBM7	UID1464
1.30804	26.5919	1.65973	0.14198	0.580582	-5.2997	26.6966	NA	27.1742	27.2626	27.4676	27.0075	26.6966	23.9429	27.1742	27.2626	27.4676	27.0075	PSTPIP1	UID1465
-0.540121	28.9771	-2.13757	0.0708425	0.495576	-4.63966	28.9786	29.6207	29.1421	28.3173	28.7818	29.0219	28.9786	29.6207	29.1421	28.3173	28.7818	29.0219	LUC7L3	UID1468
0.360493	27.1806	1.85246	0.107418	0.552778	-5.03953	26.9722	27.1727	26.856	27.1763	27.6883	27.2179	26.9722	27.1727	26.856	27.1763	27.6883	27.2179	DNAJB12	UID1469
0.426254	25.0444	0.964259	0.367795	0.736297	-6.10765	24.6116	24.9718	24.9105	24.6914	24.7429	NA	24.6116	24.9718	24.9105	24.6914	24.7429	26.3383	DPP8	UID1470
0.202576	32.8507	1.25235	0.251605	0.67634	-5.80468	32.6879	32.8816	32.6787	32.7409	33.054	33.061	32.6879	32.8816	32.6787	32.7409	33.054	33.061	PHB2	UID1472
-0.0830261	32.4006	-0.537965	0.607671	0.854914	-6.43817	32.293	32.542	32.4914	32.2101	32.4577	32.4095	32.293	32.542	32.4914	32.2101	32.4577	32.4095	OLA1	UID1473
0.443668	27.4213	1.24911	0.252719	0.677332	-5.80838	27.2289	27.13	27.2395	28.3711	26.8818	27.6764	27.2289	27.13	27.2395	28.3711	26.8818	27.6764	PTRH2	UID1474
-0.191614	30.4754	-0.796104	0.45274	0.780374	-6.25683	30.5659	30.6621	30.4856	30.1926	30.0544	30.8918	30.5659	30.6621	30.4856	30.1926	30.0544	30.8918	SUMF2	UID1475
-0.731737	27.0265	-1.73237	0.127861	0.573163	-5.20287	26.7972	28.3852	26.9946	26.4611	26.9791	26.5416	26.7972	28.3852	26.9946	26.4611	26.9791	26.5416	CCDC12	UID1477
0.0293435	32.3664	0.170247	0.869747	0.959439	-6.58134	32.2982	32.5688	32.1881	32.523	32.4161	32.2041	32.2982	32.5688	32.1881	32.523	32.4161	32.2041	OTUB1	UID1478
-0.179386	27.6139	-1.03203	0.3372	0.719309	-6.04139	27.7617	27.9133	27.436	27.4742	27.6264	27.4721	27.7617	27.9133	27.436	27.4742	27.6264	27.4721	PTPN7	UID1479
-0.0502749	26.8842	-0.236422	0.820037	0.93877	-6.56629	26.9475	26.7205	27.0601	26.939	26.4883	27.1501	26.9475	26.7205	27.0601	26.939	26.4883	27.1501	TAF6	UID1480
0.479224	26.9235	0.865238	0.416251	0.766566	-6.19824	26.9811	NA	27.7037	27.1274	26.9526	27.4093	26.9811	25.3669	27.7037	27.1274	26.9526	27.4093	TBCD	UID1481
-0.0739674	28.4789	-0.402999	0.699261	0.894867	-6.50731	28.2397	28.5441	28.7637	28.3194	28.5711	28.4352	28.2397	28.5441	28.7637	28.3194	28.5711	28.4352	ICT1	UID1487
-0.657698	28.6817	-1.23632	0.257148	0.679191	-5.82291	28.6617	29.4782	28.8918	27.1154	28.7799	29.1634	28.6617	29.4782	28.8918	27.1154	28.7799	29.1634	HN1	UID1489
-1.28449	26.5013	-2.58655	0.0368925	0.411589	-3.99335	27.658	27.0249	26.7477	NA	NA	26.9209	27.658	27.0249	26.7477	25.6638	24.9923	26.9209	AURKB	UID1497
-0.200089	33.1021	-0.813423	0.443394	0.777543	-6.24253	33.3823	33.2972	32.9269	32.5921	33.0124	33.4016	33.3823	33.2972	32.9269	32.5921	33.0124	33.4016	DDX5	UID1498
-0.103672	32.8605	-0.529599	0.613155	0.857398	-6.44299	32.8826	33.0518	32.8025	32.4574	32.9735	32.995	32.8826	33.0518	32.8025	32.4574	32.9735	32.995	RPL19	UID1500
0.0848002	32.5963	0.35837	0.730883	0.909415	-6.52603	32.5715	32.7605	32.3296	32.7039	32.9928	32.2193	32.5715	32.7605	32.3296	32.7039	32.9928	32.2193	ARHGDIA	UID1501
0.145243	32.9338	1.02201	0.341593	0.721057	-6.0514	32.9374	32.913	32.7331	33.0497	33.0308	32.9386	32.9374	32.913	32.7331	33.0497	33.0308	32.9386	SRSF1	UID1502
-0.264887	30.1445	-1.57081	0.161265	0.59727	-5.41585	30.4041	30.3193	30.1074	29.9651	29.8532	30.2177	30.4041	30.3193	30.1074	29.9651	29.8532	30.2177	CHERP	UID1504
-1.05806	27.8915	-1.45725	0.189421	0.624742	-5.55983	28.1382	28.6697	28.4536	28.0374	28.5085	NA	28.1382	28.6697	28.4536	28.0374	28.5085	25.5415	MRPS23	UID1508
0.139072	28.668	0.55238	0.598285	0.850488	-6.4297	28.4142	28.4755	28.9059	29.0161	28.2707	28.9259	28.4142	28.4755	28.9059	29.0161	28.2707	28.9259	MRPS7	UID1509
0.0335408	31.3259	0.123902	0.904959	0.971755	-6.58899	31.2747	31.2997	31.353	31.1507	30.9299	31.9473	31.2747	31.2997	31.353	31.1507	30.9299	31.9473	RPL18	UID1510
-0.014994	27.9388	-0.0989187	0.924042	0.977792	-6.59211	27.8102	27.9439	28.0849	27.9717	27.8105	28.0118	27.8102	27.9439	28.0849	27.9717	27.8105	28.0118	SAP30BP	UID1511
-0.701652	27.9617	-1.69132	0.135667	0.574741	-5.25779	28.1792	28.1591	28.5991	28.3193	27.8534	26.6598	28.1792	28.1591	28.5991	28.3193	27.8534	26.6598	LIMD2	UID1512
-0.028239	27.9533	-0.129285	0.900856	0.969851	-6.58822	28.1566	27.9955	27.7501	28.0036	27.5724	28.2415	28.1566	27.9955	27.7501	28.0036	27.5724	28.2415	YTHDC1	UID1515
0.0367558	34.404	0.111929	0.914097	0.973805	-6.59057	33.9629	34.8992	34.2947	34.4993	34.8689	33.8988	33.9629	34.8992	34.2947	34.4993	34.8689	33.8988	MYL12A;MYL12B;MYL9	UID1516
-0.263704	29.8706	-1.27606	0.243597	0.670227	-5.77746	29.7713	30.0379	30.1982	29.4349	29.7659	30.0154	29.7713	30.0379	30.1982	29.4349	29.7659	30.0154	ZNF207	UID1517
-0.0155295	31.5078	-0.0951259	0.926944	0.977837	-6.59253	31.5185	31.6455	31.3829	31.2976	31.5689	31.6338	31.5185	31.6455	31.3829	31.2976	31.5689	31.6338	BUB3	UID1521
-0.373191	29.6546	-2.10881	0.0738844	0.498285	-4.68057	29.9293	29.7808	29.8135	29.7246	29.2074	29.472	29.9293	29.7808	29.8135	29.7246	29.2074	29.472	BAG1	UID1522
-0.688458	26.1321	-1.17947	0.277646	0.68567	-5.88635	26.1905	26.4114	26.827	NA	NA	27.2237	26.1905	26.4114	26.827	25.1572	24.9826	27.2237	RNF126	UID1528
1.4274	32.8114	10.5387	1.79e-05	0.0108328	3.54002	32.0581	32.1576	32.0773	33.455	33.565	33.5552	32.0581	32.1576	32.0773	33.455	33.565	33.5552	LONP1	UID1531
2.51942	29.073	2.27964	0.0575688	0.470759	-4.4363	29.5826	28.7289	NA	30.5302	30.9778	29.4901	29.5826	28.7289	25.1284	30.5302	30.9778	29.4901	H3F3B;H3F3A;HIST3H3;H3F3C	UID1534
0.189482	29.7078	0.914459	0.391605	0.75036	-6.15417	29.8404	29.3174	29.6814	29.9399	29.5183	29.9495	29.8404	29.3174	29.6814	29.9399	29.5183	29.9495	DAZAP1	UID1535
-0.836631	25.7202	-1.61233	0.151975	0.588381	-5.36197	25.8429	26.523	26.0498	NA	25.8643	NA	25.8429	26.523	26.0498	24.0546	25.8643	25.9869	STAT5A	UID1536
-0.508264	26.0015	-1.28745	0.23983	0.667765	-5.76428	26.1271	26.464	26.1756	NA	NA	26.4108	26.1271	26.464	26.1756	26.0054	24.8258	26.4108	C19orf25	UID1538
-0.275558	26.5203	-0.81524	0.442422	0.777458	-6.24101	27.0351	26.7774	26.1617	25.825	26.4095	26.9131	27.0351	26.7774	26.1617	25.825	26.4095	26.9131	NDUFA11	UID1540
-0.0863489	31.411	-0.499036	0.633417	0.866503	-6.46001	31.36	31.4921	31.5105	31.3328	31.1441	31.6268	31.36	31.4921	31.5105	31.3328	31.1441	31.6268	RPS15	UID1541
-1.17489	27.2933	-4.55993	0.00277133	0.166778	-1.33787	28.1546	28.0395	27.4483	27.0027	NA	26.7648	28.1546	28.0395	27.4483	27.0027	26.3502	26.7648	LSM12	UID1542
-0.0637701	33.2213	-0.348554	0.737917	0.910546	-6.52986	33.1598	33.5071	33.0926	33.109	33.4018	33.0574	33.1598	33.5071	33.0926	33.109	33.4018	33.0574	PRKCSH	UID1544
0.49082	29.4904	2.53947	0.0394821	0.416222	-4.06139	29.0685	29.0958	29.5708	29.8249	29.8261	29.5565	29.0685	29.0958	29.5708	29.8249	29.8261	29.5565	TMEM205	UID1545
0.148122	30.0472	0.656864	0.532761	0.826117	-6.3623	29.7338	30.2033	29.9824	29.8065	30.0698	30.4874	29.7338	30.2033	29.9824	29.8065	30.0698	30.4874	EIF1	UID1546
-0.175601	31.0872	-0.845038	0.426687	0.772724	-6.21577	31.1522	31.3033	31.0695	31.2044	31.1938	30.5999	31.1522	31.3033	31.0695	31.2044	31.1938	30.5999	HMHA1	UID1547
1.3923	25.9502	3.23512	0.0148386	0.340851	-3.06755	NA	NA	26.1244	26.5046	26.9014	26.5331	25.3135	24.3244	26.1244	26.5046	26.9014	26.5331	TRMT11	UID1553
0.0914783	25.538	0.500723	0.63229	0.866154	-6.4591	25.4884	25.5861	25.4023	25.5617	25.8681	25.3214	25.4884	25.5861	25.4023	25.5617	25.8681	25.3214	UBXN6	UID1554
-0.317536	27.8876	-1.52571	0.171953	0.606588	-5.47367	27.8648	28.3836	27.8907	27.6393	27.9809	27.5664	27.8648	28.3836	27.8907	27.6393	27.9809	27.5664	RBM42	UID1555
0.357115	27.5154	0.865082	0.416331	0.766566	-6.19838	27.6647	27.7827	26.5631	27.538	28.3332	27.2107	27.6647	27.7827	26.5631	27.538	28.3332	27.2107	COA3	UID1558
-0.0809242	29.5684	-0.316665	0.760953	0.917238	-6.5416	29.7009	29.3141	29.8118	29.5705	29.0854	29.928	29.7009	29.3141	29.8118	29.5705	29.0854	29.928	EIF3K	UID1560
0.15839	28.6578	1.00223	0.350397	0.725332	-6.07093	28.4875	28.6985	28.5498	28.6064	28.676	28.9285	28.4875	28.6985	28.5498	28.6064	28.676	28.9285	MRPL4	UID1562
-0.283266	30.145	-0.704299	0.504536	0.810521	-6.32832	30.1946	29.9839	30.6815	29.9358	30.8182	29.2562	30.1946	29.9839	30.6815	29.9358	30.8182	29.2562	TYROBP	UID1563
-0.399627	30.904	-2.22879	0.0620035	0.479133	-4.5093	30.9622	31.1693	31.1798	30.5306	30.9899	30.5919	30.9622	31.1693	31.1798	30.5306	30.9899	30.5919	COPE	UID1567
-0.0169383	28.4669	-0.0679518	0.94777	0.984587	-6.59502	28.0307	28.651	28.7446	28.5742	28.1355	28.6657	28.0307	28.651	28.7446	28.5742	28.1355	28.6657	ZC3H4	UID1568
0.207898	26.7474	1.00511	0.349106	0.725332	-6.06811	26.5885	26.8714	26.4705	26.5278	27.1168	26.9094	26.5885	26.8714	26.4705	26.5278	27.1168	26.9094	PNKP	UID1570
0.730583	26.691	2.88374	0.0241578	0.380355	-3.56541	26.4796	NA	26.6946	26.8893	27.0769	27.2028	26.4796	25.803	26.6946	26.8893	27.0769	27.2028	IRF3	UID1573
-0.45614	26.5375	-2.02343	0.0837058	0.512624	-4.80137	26.6579	27.0844	26.5545	26.1727	26.6606	26.0949	26.6579	27.0844	26.5545	26.1727	26.6606	26.0949	AP2S1	UID1574
-0.226368	31.8204	-1.10151	0.307958	0.702482	-5.9701	31.9185	31.9687	31.9135	31.7089	32.0641	31.3486	31.9185	31.9687	31.9135	31.7089	32.0641	31.3486	ARHGEF1	UID1576
0.650637	27.5594	2.01528	0.0847094	0.513344	-4.81286	27.7283	27.0266	26.9474	27.4493	28.4484	27.7565	27.7283	27.0266	26.9474	27.4493	28.4484	27.7565	HNRNPM	UID1577
-0.132704	32.8396	-0.616566	0.557497	0.834439	-6.38953	33.0538	32.964	32.7002	32.4019	32.8464	33.0715	33.0538	32.964	32.7002	32.4019	32.8464	33.0715	RPS5	UID1578
-0.251525	29.7197	-1.77639	0.119968	0.570133	-5.14345	29.7718	29.8027	29.962	29.5383	29.6717	29.5719	29.7718	29.8027	29.962	29.5383	29.6717	29.5719	MYO9B	UID1580
0.118642	28.9747	0.80515	0.447841	0.777841	-6.24939	28.8346	28.9745	28.9372	29.139	29.0829	28.8804	28.8346	28.9745	28.9372	29.139	29.0829	28.8804	EPS15L1	UID1581
-0.348988	27.8196	-1.40616	0.20349	0.636807	-5.62281	28.4003	27.7718	27.8102	27.4161	27.5053	28.014	28.4003	27.7718	27.8102	27.4161	27.5053	28.014	SUGP2	UID1583
0.713722	27.8119	4.05925	0.005066	0.239784	-1.96011	27.4515	27.4428	27.471	28.4132	27.8857	28.2075	27.4515	27.4428	27.471	28.4132	27.8857	28.2075	DNASE2	UID1584
0.398071	32.0475	2.90135	0.0235661	0.380355	-3.54019	31.9423	31.7678	31.8354	32.2495	32.2797	32.2105	31.9423	31.7678	31.8354	32.2495	32.2797	32.2105	AGPS	UID1585
-0.616793	30.891	-3.35254	0.0126549	0.313101	-2.90409	31.153	31.209	31.2362	30.4961	30.3456	30.9061	31.153	31.209	31.2362	30.4961	30.3456	30.9061	DDX39A	UID1586
-0.0464514	29.6959	-0.205703	0.843017	0.94696	-6.57388	29.5875	29.742	29.8278	29.3791	29.5124	30.1266	29.5875	29.742	29.8278	29.3791	29.5124	30.1266	ACOT7	UID1587
0.0174802	34.1125	0.0768782	0.940923	0.981821	-6.59429	34.0248	34.185	34.1014	34.0714	34.5574	33.7349	34.0248	34.185	34.1014	34.0714	34.5574	33.7349	MYO1F	UID1588
-0.15336	29.0178	-0.480927	0.645586	0.871606	-6.46965	29.0656	29.5295	28.6883	29.0467	29.3859	28.3907	29.0656	29.5295	28.6883	29.0467	29.3859	28.3907	SNAP23	UID1589
0.322743	28.292	1.0884	0.313315	0.703027	-5.98381	27.911	28.5018	27.9791	28.1256	29.0392	28.1953	27.911	28.5018	27.9791	28.1256	29.0392	28.1953	HAX1	UID1590
-0.0109067	32.1348	-0.0599911	0.95388	0.987549	-6.59559	32.1038	32.2252	32.0918	31.8932	32.4334	32.0615	32.1038	32.2252	32.0918	31.8932	32.4334	32.0615	AIP	UID1591
0.22504	30.1518	1.06399	0.323485	0.709737	-6.00901	29.8125	30.1503	30.155	29.932	30.5731	30.2878	29.8125	30.1503	30.155	29.932	30.5731	30.2878	GTPBP1	UID1593
0.148418	30.45	0.523076	0.61745	0.858301	-6.4467	30.6096	30.0827	30.4352	30.4313	30.0742	31.0672	30.6096	30.0827	30.4352	30.4313	30.0742	31.0672	LGALS9	UID1594
-0.147824	28.6882	-0.71004	0.501187	0.809804	-6.32407	28.576	28.739	28.9713	28.7435	28.837	28.2623	28.576	28.739	28.9713	28.7435	28.837	28.2623	STXBP3	UID1595
0.154268	29.9416	1.14956	0.288971	0.689625	-5.91894	29.8645	29.7974	29.9314	30.0271	29.9994	30.0296	29.8645	29.7974	29.9314	30.0271	29.9994	30.0296	AP3B1	UID1596
0.144314	27.2604	0.381143	0.714672	0.902275	-6.51674	26.8459	27.4299	27.2889	28.0609	27.3638	26.5729	26.8459	27.4299	27.2889	28.0609	27.3638	26.5729	NFKBIE	UID1597
0.179719	32.3824	1.28206	0.241605	0.669245	-5.77052	32.1917	32.3488	32.3371	32.3866	32.5105	32.5196	32.1917	32.3488	32.3371	32.3866	32.5105	32.5196	PSMD11	UID1598
0.139358	31.3897	0.970867	0.364721	0.736079	-6.10134	31.2754	31.2958	31.3889	31.3691	31.4136	31.5956	31.2754	31.2958	31.3889	31.3691	31.4136	31.5956	PSMD12	UID1599
0.10531	29.9894	0.728184	0.490698	0.801018	-6.31044	30.0673	29.8107	29.9324	29.9966	30.0245	30.1052	30.0673	29.8107	29.9324	29.9966	30.0245	30.1052	PSMD9	UID1600
-1.93735	27.1766	-2.54897	0.0389446	0.416222	-4.04765	28.0979	28.6873	27.6505	NA	27.9994	NA	28.0979	28.6873	27.6505	25.754	27.9994	24.8703	SIRPB1	UID1601
-0.306467	30.7177	-1.22068	0.262656	0.681855	-5.84056	30.8679	31.0501	30.6947	30.56	31.0182	30.1151	30.8679	31.0501	30.6947	30.56	31.0182	30.1151	ATOX1	UID1602
-1.87664	28.9034	-1.4756	0.184587	0.622749	-5.53693	29.8192	30.0225	29.6835	29.7273	29.5011	NA	29.8192	30.0225	29.6835	29.7273	29.5011	24.6669	PGRMC1	UID1604
-0.233562	29.2748	-0.925524	0.386217	0.746026	-6.14399	29.5716	29.3848	29.2181	29.0208	28.7867	29.6664	29.5716	29.3848	29.2181	29.0208	28.7867	29.6664	SUPT5H	UID1605
0.0527365	29.0769	0.156171	0.880412	0.961579	-6.58392	28.854	29.3483	28.9492	28.5468	29.824	28.9389	28.854	29.3483	28.9492	28.5468	29.824	28.9389	DFFA	UID1607
-0.197323	27.865	-1.1695	0.28138	0.685879	-5.89728	27.922	27.8162	28.1528	27.9111	27.5798	27.8081	27.922	27.8162	28.1528	27.9111	27.5798	27.8081	HIP1	UID1608
0.259695	34.1107	1.58987	0.156936	0.591699	-5.3912	33.8677	34.2179	33.8568	34.1441	34.2811	34.2963	33.8677	34.2179	33.8568	34.1441	34.2811	34.2963	CLIC1	UID1609
-0.181991	31.8013	-0.853825	0.422125	0.768628	-6.20819	31.8333	31.9033	31.9404	31.3245	31.7281	32.0785	31.8333	31.9033	31.9404	31.3245	31.7281	32.0785	EIF3F	UID1610
0.391466	27.1507	1.61162	0.152128	0.588381	-5.36289	26.6232	27.3636	26.8781	27.6591	27.1866	27.1936	26.6232	27.3636	26.8781	27.6591	27.1866	27.1936	WWP2	UID1611
0.42349	29.3903	2.59221	0.0365934	0.411589	-3.98517	29.1012	29.1771	29.2575	29.8384	29.5193	29.4485	29.1012	29.1771	29.2575	29.8384	29.5193	29.4485	PDHX	UID1613
-0.290707	27.0454	-0.310794	0.765224	0.91731	-6.54365	27.2132	27.5831	26.7759	27.8323	28.3261	NA	27.2132	27.5831	26.7759	27.8323	28.3261	24.5416	QSOX1	UID1614
-0.165886	31.656	-0.54401	0.603725	0.853019	-6.43465	31.7055	31.586	31.9253	30.9703	31.5797	32.1691	31.7055	31.586	31.9253	30.9703	31.5797	32.1691	IPO5	UID1617
-0.182427	29.3881	-0.606132	0.564013	0.835281	-6.39633	29.6416	29.0024	29.794	29.7343	28.8399	29.3165	29.6416	29.0024	29.794	29.7343	28.8399	29.3165	SAP18	UID1618
0.159058	31.2114	0.893369	0.40203	0.75604	-6.17329	31.0599	31.2204	31.1155	31.3584	31.0026	31.512	31.0599	31.2204	31.1155	31.3584	31.0026	31.512	IGF2BP3	UID1619
0.06841	32.2126	0.401396	0.700386	0.895991	-6.50802	32.1616	32.2325	32.1411	31.9665	32.3765	32.3975	32.1616	32.2325	32.1411	31.9665	32.3765	32.3975	DNM1L	UID1620
-0.147853	28.0423	-0.622764	0.553648	0.832417	-6.38544	28.3479	27.833	28.1677	27.6972	27.8248	28.383	28.3479	27.833	28.1677	27.6972	27.8248	28.383	RTCA	UID1621
0.678045	26.2128	2.19461	0.0651771	0.481713	-4.55824	26.375	NA	NA	26.7148	26.4673	26.4733	26.375	26.0628	25.1835	26.7148	26.4673	26.4733	LST1	UID1622
0.0849663	25.2373	0.366973	0.72474	0.905801	-6.52258	24.8544	25.3376	NA	24.9236	25.5242	25.3915	24.8544	25.3376	25.3924	24.9236	25.5242	25.3915	PIK3R2	UID1623
-0.184224	29.4173	-0.819993	0.439885	0.777386	-6.23704	29.5017	29.6068	29.4199	29.6163	28.8653	29.494	29.5017	29.6068	29.4199	29.6163	28.8653	29.494	MANBA	UID1624
0.397487	26.7893	1.02891	0.338564	0.719309	-6.04452	26.6566	26.1471	26.968	27.7674	26.3748	26.822	26.6566	26.1471	26.968	27.7674	26.3748	26.822	HMGN4	UID1626
-1.88039	29.3213	-1.78412	0.118631	0.570133	-5.13296	30.1927	30.2667	30.3251	29.7983	NA	29.6959	30.1927	30.2667	30.3251	29.7983	25.6492	29.6959	NDUFA4	UID1627
0.187419	30.9057	1.08824	0.313379	0.703027	-5.98397	30.8589	31.0105	30.5666	30.865	31.0637	31.0695	30.8589	31.0105	30.5666	30.865	31.0637	31.0695	PSMD14	UID1628
-0.172961	29.3712	-0.925901	0.386034	0.746026	-6.14365	29.4534	29.2768	29.6428	29.1441	29.1477	29.5623	29.4534	29.2768	29.6428	29.1441	29.1477	29.5623	KPNA3	UID1629
-0.172053	29.0906	-0.702547	0.505561	0.810683	-6.32961	29.0171	29.3302	29.1827	28.7494	28.7495	29.5149	29.0171	29.3302	29.1827	28.7494	28.7495	29.5149	MPHOSPH10	UID1632
-0.122158	32.3213	-0.787475	0.457447	0.782632	-6.26386	32.4901	32.4198	32.2372	32.2032	32.1609	32.4164	32.4901	32.4198	32.2372	32.2032	32.1609	32.4164	NOP56	UID1633
-0.317473	30.0588	-1.62184	0.149918	0.588381	-5.34954	29.8894	30.3142	30.449	29.903	30.0521	29.7452	29.8894	30.3142	30.449	29.903	30.0521	29.7452	KPNA4	UID1635
-0.173881	27.2764	-1.24075	0.255605	0.679191	-5.81789	27.3195	27.3579	27.4126	27.2337	27.2646	27.07	27.3195	27.3579	27.4126	27.2337	27.2646	27.07	TRIM38	UID1636
0.0774224	28.692	0.445861	0.669483	0.880169	-6.48737	28.6255	28.8257	28.5086	28.7656	28.9142	28.5124	28.6255	28.8257	28.5086	28.7656	28.9142	28.5124	PPP6C	UID1638
0.0154241	31.9009	0.098241	0.924561	0.977792	-6.59219	31.8329	31.9837	31.8629	32.0025	31.701	32.0223	31.8329	31.9837	31.8629	32.0025	31.701	32.0223	MAN2B1	UID1639
0.128242	31.2	0.501589	0.631712	0.865933	-6.45863	30.9418	31.4347	31.0312	31.1481	31.7325	30.9118	30.9418	31.4347	31.0312	31.1481	31.7325	30.9118	PDXK	UID1641
0.708997	28.0047	3.56901	0.00948515	0.27697	-2.60733	27.3866	27.6872	27.8768	28.0999	28.4324	28.5454	27.3866	27.6872	27.8768	28.0999	28.4324	28.5454	SCD	UID1642
-0.113014	28.543	-0.491372	0.638553	0.868429	-6.46413	28.534	28.6052	28.6591	27.9971	28.7369	28.7253	28.534	28.6052	28.6591	27.9971	28.7369	28.7253	TXNDC9	UID1645
-0.242426	27.4874	-1.31878	0.229726	0.65953	-5.72764	27.6066	27.8909	27.3283	27.4507	27.3583	27.2896	27.6066	27.8909	27.3283	27.4507	27.3583	27.2896	TRAFD1	UID1646
0.220588	31.3588	0.756638	0.474544	0.792128	-6.28847	30.8892	31.5986	31.2578	30.9743	31.9126	31.5205	30.8892	31.5986	31.2578	30.9743	31.9126	31.5205	NDUFAB1	UID1647
0.260186	26.9231	0.707201	0.502842	0.810521	-6.32618	26.8912	26.9609	26.5269	27.0742	27.7853	26.3001	26.8912	26.9609	26.5269	27.0742	27.7853	26.3001	CYB561D2	UID1648
-0.366478	26.9179	-1.02796	0.338979	0.719712	-6.04546	27.2591	26.8238	27.2206	27.208	NA	27.0792	27.2591	26.8238	27.2206	27.208	25.9169	27.0792	CIT	UID1649
0.0684106	30.4959	0.422334	0.685753	0.886628	-6.49855	30.4767	30.3781	30.5301	30.3002	30.6081	30.6819	30.4767	30.3781	30.5301	30.3002	30.6081	30.6819	AP3D1	UID1650
-0.991888	27.342	-2.31758	0.0544718	0.461621	-4.38172	28.1961	28.0322	27.2856	NA	27.6996	26.6824	28.1961	28.0322	27.2856	26.1562	27.6996	26.6824	CCS	UID1651
-0.381225	26.7294	-1.59805	0.155111	0.589208	-5.38057	26.8758	26.9335	26.9506	26.4422	NA	27.0293	26.8758	26.9335	26.9506	26.4422	26.1448	27.0293	CHD1	UID1652
0.475682	30.2207	2.01862	0.0842963	0.512624	-4.80815	29.5537	30.3235	30.0712	30.549	30.6053	30.2211	29.5537	30.3235	30.0712	30.549	30.6053	30.2211	TOR1A	UID1654
0.56887	29.8446	2.11726	0.0729778	0.498285	-4.66857	29.6077	29.5469	29.5258	30.5361	30.3208	29.5301	29.6077	29.5469	29.5258	30.5361	30.3208	29.5301	TOR1B	UID1655
0.0384976	30.5379	0.238414	0.818552	0.93877	-6.56576	30.3869	30.6149	30.5542	30.7547	30.4047	30.5121	30.3869	30.6149	30.5542	30.7547	30.4047	30.5121	ADAM10	UID1656
0.411805	29.2256	0.747201	0.479861	0.794107	-6.29583	28.7609	29.1206	29.1774	30.2914	29.9306	28.0723	28.7609	29.1206	29.1774	30.2914	29.9306	28.0723	PTGES	UID1658
0.424567	25.8967	1.5907	0.156751	0.591699	-5.39012	25.5905	25.5797	25.883	25.6917	25.975	26.6602	25.5905	25.5797	25.883	25.6917	25.975	26.6602	KMT2D	UID1659
-0.141611	28.5392	-0.514827	0.622904	0.861598	-6.45134	28.651	28.6689	28.5101	28.731	28.8279	27.8463	28.651	28.6689	28.5101	28.731	28.8279	27.8463	APAF1	UID1660
-0.369495	26.0577	-1.276	0.243618	0.670227	-5.77753	25.7933	NA	NA	25.5945	26.2615	25.7629	25.7933	26.2013	26.7327	25.5945	26.2615	25.7629	MAP2K7	UID1661
-0.242201	30.5012	-0.992346	0.354864	0.729581	-6.08059	30.5134	30.8086	30.545	30.2202	30.0451	30.8752	30.5134	30.8086	30.545	30.2202	30.0451	30.8752	PDCD5	UID1662
0.0991578	30.2043	0.350936	0.736208	0.910546	-6.52894	29.9836	30.6332	29.8473	29.8142	30.4899	30.4575	29.9836	30.6332	29.8473	29.8142	30.4899	30.4575	PRMT5	UID1663
0.0231623	32.5877	0.16485	0.873833	0.960328	-6.58235	32.5225	32.6775	32.5282	32.5861	32.682	32.5296	32.5225	32.6775	32.5282	32.5861	32.682	32.5296	SLC9A3R1	UID1664
-0.171158	31.4456	-1.16619	0.282625	0.685879	-5.90088	31.465	31.5506	31.578	31.5047	31.2269	31.3486	31.465	31.5506	31.578	31.5047	31.2269	31.3486	TCERG1	UID1665
-0.160037	28.3936	-0.651452	0.536043	0.827463	-6.36605	28.3002	28.5745	28.546	28.7462	28.3393	27.8551	28.3002	28.5745	28.546	28.7462	28.3393	27.8551	TNPO2	UID1667
0.326672	25.6071	1.0308	0.337736	0.719309	-6.04262	25.4536	25.4858	25.3919	25.0187	NA	26.1139	25.4536	25.4858	25.3919	25.0187	26.1786	26.1139	POLR3A	UID1669
0.16108	32.9001	0.815205	0.442441	0.777458	-6.24104	32.7805	33.0689	32.6091	32.8208	33.259	32.862	32.7805	33.0689	32.6091	32.8208	33.259	32.862	PSMA7	UID1671
0.414945	28.6763	2.14015	0.0705764	0.495576	-4.63599	28.3629	28.4059	28.6377	28.5811	29.1558	28.9143	28.3629	28.4059	28.6377	28.5811	29.1558	28.9143	SCAMP3	UID1672
-1.89508	26.6471	-2.10256	0.074563	0.499153	-4.68945	27.1964	27.6697	27.918	NA	NA	27.9571	27.1964	27.6697	27.918	24.9154	24.2263	27.9571	BCKDK	UID1674
-0.217281	33.044	-0.468741	0.653842	0.875238	-6.47595	33.006	33.217	33.2348	33.305	33.6964	31.8045	33.006	33.217	33.2348	33.305	33.6964	31.8045	IFIT3	UID1675
-1.114	27.4793	-1.61681	0.151003	0.588381	-5.35612	27.8063	28.2946	28.0078	28.0502	27.5119	NA	27.8063	28.2946	28.0078	28.0502	27.5119	25.2047	MGST3	UID1676
1.25171	26.7156	2.37058	0.0504279	0.458717	-4.30535	NA	27.3854	NA	27.1256	27.5879	27.3107	25.2749	27.3854	25.6088	27.1256	27.5879	27.3107	IKBKB	UID1679
1.12962	26.8598	2.18866	0.0657463	0.481713	-4.56675	NA	NA	27.4382	26.9537	27.6587	27.6613	26.0853	25.3614	27.4382	26.9537	27.6587	27.6613	TIMM23;TIMM23B	UID1680
-0.148102	30.4756	-0.551165	0.599073	0.850488	-6.43042	30.7412	30.649	30.2587	29.9958	30.2988	30.91	30.7412	30.649	30.2587	29.9958	30.2988	30.91	HAT1	UID1681
-0.384375	31.7249	-1.63613	0.146877	0.58638	-5.3308	32.1707	32.0556	31.525	31.6118	31.7614	31.2249	32.1707	32.0556	31.525	31.6118	31.7614	31.2249	UBE2L6	UID1682
0.0625322	30.5083	0.398988	0.702077	0.897538	-6.50908	30.3633	30.4638	30.6039	30.7144	30.4235	30.4807	30.3633	30.4638	30.6039	30.7144	30.4235	30.4807	UQCRQ	UID1683
-0.204329	27.9234	-1.17146	0.280642	0.68567	-5.89513	27.8495	28.3189	27.9082	27.8799	27.812	27.7718	27.8495	28.3189	27.9082	27.8799	27.812	27.7718	HGS	UID1684
-0.174565	29.8602	-1.16457	0.28324	0.685879	-5.90265	30.0729	29.9915	29.7779	29.7429	29.7267	29.8491	30.0729	29.9915	29.7779	29.7429	29.7267	29.8491	PPP1R12A	UID1687
0.25399	27.0017	0.847959	0.425166	0.771777	-6.21326	26.9552	26.8061	26.8628	26.7758	27.8278	26.7824	26.9552	26.8061	26.8628	26.7758	27.8278	26.7824	SLC27A2	UID1688
-0.185808	30.641	-1.37326	0.213039	0.647844	-5.66272	30.6988	30.7975	30.7054	30.5969	30.5621	30.4854	30.6988	30.7975	30.7054	30.5969	30.5621	30.4854	GAK	UID1689
-0.281399	32.5532	-1.87615	0.103778	0.549735	-5.00689	32.6901	32.6296	32.7621	32.2804	32.3773	32.5799	32.6901	32.6296	32.7621	32.2804	32.3773	32.5799	XPO1	UID1690
-0.292926	27.2342	-0.769104	0.467581	0.78804	-6.27862	28.09	27.3177	26.7343	27.0164	NA	27.5587	28.09	27.3177	26.7343	27.0164	26.6881	27.5587	PLXNB2	UID1691
-0.165403	30.294	-0.92663	0.385681	0.746026	-6.14297	30.277	30.3285	30.5245	30.0989	30.0456	30.4893	30.277	30.3285	30.5245	30.0989	30.0456	30.4893	U2SURP	UID1692
-0.0247906	30.5647	-0.143717	0.889871	0.966069	-6.58601	30.6679	30.6998	30.3636	30.3639	30.709	30.584	30.6679	30.6998	30.3636	30.3639	30.709	30.584	PFAS	UID1695
0.614209	27.1334	3.19981	0.015572	0.348865	-3.11701	26.9384	27.0379	26.5025	27.3369	27.6026	27.382	26.9384	27.0379	26.5025	27.3369	27.6026	27.382	ANKRD28	UID1696
0.398184	27.4376	1.80747	0.114678	0.566882	-5.10117	27.0745	27.4357	27.2054	27.6587	27.9826	27.2688	27.0745	27.4357	27.2054	27.6587	27.9826	27.2688	CHUK	UID1698
-0.333347	28.0501	-1.38061	0.210873	0.645576	-5.65386	28.1617	28.2594	28.2291	27.4623	28.3692	27.8187	28.1617	28.2594	28.2291	27.4623	28.3692	27.8187	LSM1	UID1699
-1.34259	27.7351	-1.70402	0.133205	0.573163	-5.24086	28.3808	28.6867	28.1518	NA	28.2488	27.8744	28.3808	28.6867	28.1518	25.0684	28.2488	27.8744	FYB	UID1700
0.210193	30.1888	1.19326	0.272551	0.684119	-5.87114	30.133	29.9549	30.1634	30.5452	30.2754	30.0612	30.133	29.9549	30.1634	30.5452	30.2754	30.0612	NPC1	UID1701
-0.436544	29.2856	-2.2224	0.0625841	0.479133	-4.51845	29.311	29.7188	29.4816	29.3103	29.1005	28.791	29.311	29.7188	29.4816	29.3103	29.1005	28.791	DEGS1	UID1703
-0.183083	28.3596	-1.20355	0.2688	0.684119	-5.85971	28.363	28.4021	28.5882	28.2974	28.3795	28.1271	28.363	28.4021	28.5882	28.2974	28.3795	28.1271	SCAMP1	UID1704
-0.0290244	29.722	-0.163211	0.875074	0.960328	-6.58266	29.5385	29.9654	29.7057	29.8959	29.6536	29.573	29.5385	29.9654	29.7057	29.8959	29.6536	29.573	SCAMP2	UID1705
0.149114	32.6225	0.515134	0.622701	0.861598	-6.45116	31.97	33.0679	32.606	32.8685	32.7376	32.4852	31.97	33.0679	32.606	32.8685	32.7376	32.4852	ARPC1B	UID1706
-0.112921	32.8682	-0.699348	0.507436	0.811703	-6.33196	32.9095	32.9853	32.8792	32.8307	33.0092	32.5953	32.9095	32.9853	32.8792	32.8307	33.0092	32.5953	ARPC2	UID1707
-0.0764404	33.1047	-0.332683	0.749347	0.912503	-6.53584	33.2305	32.9415	33.2569	33.3387	33.2416	32.6192	33.2305	32.9415	33.2569	33.3387	33.2416	32.6192	ARPC3	UID1708
0.107591	28.1602	0.287519	0.78224	0.923772	-6.55138	28.2569	28.7737	27.2885	28.1461	28.0067	28.489	28.2569	28.7737	27.2885	28.1461	28.0067	28.489	PGRMC2	UID1711
-0.065491	30.5084	-0.392579	0.70659	0.899138	-6.51187	30.5741	30.3441	30.7054	30.358	30.6407	30.4283	30.5741	30.3441	30.7054	30.358	30.6407	30.4283	PFDN6	UID1713
-1.25223	27.054	-1.4889	0.181152	0.620478	-5.52024	27.4894	27.5413	28.0098	NA	27.0625	27.8863	27.4894	27.5413	28.0098	24.335	27.0625	27.8863	WDR46	UID1714
-0.323146	28.6171	-1.42696	0.197654	0.632805	-5.59732	29.003	28.4428	28.8902	28.4836	28.1467	28.7363	29.003	28.4428	28.8902	28.4836	28.1467	28.7363	NKRF	UID1715
1.08439	27.1666	2.83959	0.0257108	0.384874	-3.62869	27.1363	26.8118	NA	27.4026	28.305	27.4188	27.1363	26.8118	25.9251	27.4026	28.305	27.4188	ACOX3	UID1716
-0.136583	28.8215	-0.643631	0.540808	0.829666	-6.37141	28.5836	29.1292	28.9565	29.0033	28.7645	28.4919	28.5836	29.1292	28.9565	29.0033	28.7645	28.4919	RER1	UID1717
-0.190707	30.3823	-0.631634	0.548168	0.829666	-6.37953	30.2742	30.2628	30.8959	29.9873	30.8622	30.0113	30.2742	30.2628	30.8959	29.9873	30.8622	30.0113	SURF4	UID1718
-0.204398	29.1476	-1.07475	0.31897	0.704104	-5.99795	29.0359	29.5422	29.1713	29.0312	29.2227	28.8823	29.0359	29.5422	29.1713	29.0312	29.2227	28.8823	SPTLC1	UID1719
-0.0528685	29.2019	-0.288947	0.781192	0.923065	-6.55092	29.0766	29.3634	29.245	28.8908	29.3677	29.2679	29.0766	29.3634	29.245	28.8908	29.3677	29.2679	SPTLC2	UID1720
-0.114472	30.065	-0.74817	0.479313	0.794107	-6.29508	30.0396	30.0677	30.2595	29.8943	29.9724	30.1565	30.0396	30.0677	30.2595	29.8943	29.9724	30.1565	OGT	UID1721
0.0846177	28.872	0.469356	0.653424	0.875238	-6.47564	28.9386	28.5834	28.9671	28.8691	28.7585	29.1152	28.9386	28.5834	28.9671	28.8691	28.7585	29.1152	PMM2	UID1722
0.262227	30.3971	1.36974	0.214083	0.648904	-5.66696	30.4733	30.2432	30.0813	30.3684	30.8138	30.4023	30.4733	30.2432	30.0813	30.3684	30.8138	30.4023	HMGB3	UID1723
-0.112004	30.6039	-0.743517	0.481948	0.79494	-6.29869	30.6644	30.7508	30.5645	30.4056	30.5491	30.689	30.6644	30.7508	30.5645	30.4056	30.5491	30.689	PPM1G	UID1724
0.355994	29.2834	1.6472	0.144561	0.584131	-5.31623	29.0604	28.8105	29.4454	29.6276	29.2086	29.5481	29.0604	28.8105	29.4454	29.6276	29.2086	29.5481	INPPL1	UID1725
-0.238749	31.1341	-1.13356	0.295182	0.693996	-5.93614	31.1625	31.4353	31.1626	30.6332	31.129	31.282	31.1625	31.4353	31.1626	30.6332	31.129	31.282	EIF3D	UID1726
0.238372	27.0309	1.18257	0.276495	0.68567	-5.88294	26.5654	27.2156	26.9543	27.2308	27.2034	27.0162	26.5654	27.2156	26.9543	27.2308	27.2034	27.0162	BCAT2	UID1728
-0.0465704	27.2822	-0.12527	0.903916	0.971209	-6.5888	28.0457	27.1179	NA	26.7837	27.4126	27.5805	28.0457	27.1179	26.7529	26.7837	27.4126	27.5805	IPO8	UID1730
0.527212	29.2884	1.74484	0.125575	0.57062	-5.18609	29.337	28.6235	29.1139	30.1202	29.1974	29.3384	29.337	28.6235	29.1139	30.1202	29.1974	29.3384	STX7	UID1731
-0.215621	30.0094	-0.942799	0.377917	0.742546	-6.12793	29.7719	30.3478	30.2319	29.8937	30.2016	29.6094	29.7719	30.3478	30.2319	29.8937	30.2016	29.6094	SLC16A3	UID1733
-0.154895	29.7031	-1.00342	0.349862	0.725332	-6.06977	29.8349	29.6785	29.8284	29.8024	29.4795	29.5951	29.8349	29.6785	29.8284	29.8024	29.4795	29.5951	YKT6	UID1736
-0.163155	32.11	-0.704424	0.504464	0.810521	-6.32823	32.181	31.8204	32.5732	32.2672	31.8558	31.9622	32.181	31.8204	32.5732	32.2672	31.8558	31.9622	ARPC5	UID1737
0.368287	26.9583	0.615345	0.558258	0.834439	-6.39033	27.2463	27.7851	NA	27.3136	26.9939	27.1198	27.2463	27.7851	25.2911	27.3136	26.9939	27.1198	RNF113A	UID1739
-0.142694	32.3934	-1.02641	0.33966	0.720415	-6.04701	32.51	32.425	32.4591	32.2087	32.387	32.3703	32.51	32.425	32.4591	32.2087	32.387	32.3703	DHX15	UID1740
-0.233315	28.5654	-1.70103	0.133782	0.573163	-5.24485	28.7423	28.582	28.7218	28.4211	28.4359	28.4893	28.7423	28.582	28.7218	28.4211	28.4359	28.4893	RNMT	UID1741
0.0898067	30.4164	0.298266	0.774366	0.920233	-6.54788	30.5389	30.0087	30.5669	30.3855	29.976	31.0225	30.5389	30.0087	30.5669	30.3855	29.976	31.0225	TTI1	UID1743
-0.213812	28.7516	-1.04269	0.332575	0.71615	-6.03067	28.9121	28.9084	28.7549	28.5672	28.3437	29.0231	28.9121	28.9084	28.7549	28.5672	28.3437	29.0231	RRP8	UID1744
-0.20453	31.0245	-1.36289	0.21613	0.650318	-5.6752	31.0411	31.307	31.0322	30.877	30.9892	30.9005	31.0411	31.307	31.0322	30.877	30.9892	30.9005	PRPF4	UID1745
-1.92449	26.7398	-6.4082	0.000402854	0.0586072	0.621643	27.7771	27.9686	27.3603	NA	NA	NA	27.7771	27.9686	27.3603	25.9013	25.1995	26.2318	CYP26A1	UID1746
-0.307285	29.4162	-1.71552	0.131012	0.573163	-5.22548	29.4814	29.5648	29.6635	29.4374	28.9615	29.3889	29.4814	29.5648	29.6635	29.4374	28.9615	29.3889	NDUFS4	UID1747
0.00430219	31.7894	0.0261111	0.979915	0.993734	-6.59723	31.7392	31.6056	32.0168	31.7316	31.7515	31.8915	31.7392	31.6056	32.0168	31.7316	31.7515	31.8915	PSMD3	UID1749
0.498876	30.0441	2.1479	0.0697813	0.495576	-4.62494	29.591	30.1242	29.6688	29.9342	30.5687	30.3777	29.591	30.1242	29.6688	29.9342	30.5687	30.3777	PAPSS1	UID1750
-0.443677	28.6353	-1.44059	0.193909	0.628002	-5.5805	28.6582	29.0282	28.885	27.7403	28.5952	28.9047	28.6582	29.0282	28.885	27.7403	28.5952	28.9047	ZW10	UID1751
-0.111806	30.6034	-0.815169	0.44246	0.777458	-6.24107	30.6161	30.7045	30.6573	30.5969	30.4514	30.5941	30.6161	30.7045	30.6573	30.5969	30.4514	30.5941	SART1	UID1753
-0.327713	27.4666	-1.82708	0.111458	0.559906	-5.07437	27.4683	27.6146	27.8084	27.289	27.5289	27.0902	27.4683	27.6146	27.8084	27.289	27.5289	27.0902	AP5Z1	UID1754
-0.251865	25.163	-1.37939	0.211229	0.645579	-5.65532	25.3465	25.3604	25.1599	24.7303	25.176	25.2049	25.3465	25.3604	25.1599	24.7303	25.176	25.2049	MAP3K7;DKFZp586F0420	UID1755
-0.114551	29.3596	-0.750577	0.477954	0.794107	-6.29321	29.5841	29.3679	29.2985	29.2839	29.2146	29.4085	29.5841	29.3679	29.2985	29.2839	29.2146	29.4085	EEF1E1;EEF1E1-BLOC1S5	UID1756
-0.0352308	32.912	-0.181164	0.861496	0.957648	-6.57919	32.9263	32.9211	32.9416	32.5865	32.8611	33.2356	32.9263	32.9211	32.9416	32.5865	32.8611	33.2356	HNRNPR	UID1758
-0.123854	30.0949	-0.837192	0.430791	0.773407	-6.22249	30.1211	30.1946	30.1546	30.1689	29.8679	30.062	30.1211	30.1946	30.1546	30.1689	29.8679	30.062	PRPF3	UID1759
-0.362542	30.319	-2.33497	0.0531096	0.458717	-4.35668	30.4041	30.6256	30.4712	29.9898	30.1298	30.2936	30.4041	30.6256	30.4712	29.9898	30.1298	30.2936	TXNL1	UID1760
0.137746	32.3225	0.962937	0.368413	0.736297	-6.10891	32.2476	32.2858	32.2273	32.3669	32.5301	32.277	32.2476	32.2858	32.2273	32.3669	32.5301	32.277	TPD52L2	UID1761
0.104327	28.3421	0.601662	0.566818	0.837675	-6.39921	28.5603	28.1665	28.1428	28.4858	28.4211	28.2757	28.5603	28.1665	28.1428	28.4858	28.4211	28.2757	EMC8	UID1762
-0.341463	27.4707	-1.40558	0.203655	0.636807	-5.62352	27.6007	27.9454	27.3782	27.3002	27.6649	26.9348	27.6007	27.9454	27.3782	27.3002	27.6649	26.9348	FIBP	UID1764
-0.289008	29.9121	-1.82335	0.112063	0.560576	-5.07947	30.0784	30.1273	29.9642	29.7149	29.6147	29.9732	30.0784	30.1273	29.9642	29.7149	29.6147	29.9732	PPIH	UID1765
-0.0526947	32.3594	-0.216041	0.835264	0.942378	-6.57144	32.2832	32.2471	32.6269	32.6486	32.4894	31.861	32.2832	32.2471	32.6269	32.6486	32.4894	31.861	LAMTOR5	UID1767
0.0704652	29.4858	0.311487	0.76472	0.917238	-6.54341	29.5663	29.2142	29.5711	29.9227	29.2114	29.429	29.5663	29.2142	29.5711	29.9227	29.2114	29.429	WIPF1	UID1768
0.932165	26.7581	2.41553	0.0472396	0.44626	-4.24047	26.7505	26.7191	NA	27.0075	27.5604	27.1045	26.7505	26.7191	25.4064	27.0075	27.5604	27.1045	RGS14	UID1770
0.0812542	28.2714	0.261055	0.801744	0.931183	-6.55946	28.1164	28.1	28.4758	29.0072	27.9273	28.0015	28.1164	28.1	28.4758	29.0072	27.9273	28.0015	RNF13	UID1771
-0.204759	29.9205	-0.833654	0.432651	0.773407	-6.2255	29.8606	30.4404	29.7676	29.7736	30.1357	29.545	29.8606	30.4404	29.7676	29.7736	30.1357	29.545	DENR	UID1772
-0.427332	30.0186	-2.77892	0.0280195	0.389351	-3.71587	30.2108	30.3287	30.1574	29.6237	29.9323	29.8589	30.2108	30.3287	30.1574	29.6237	29.9323	29.8589	XPOT	UID1773
0.411493	31.4098	2.76165	0.0287157	0.392628	-3.74071	31.3024	31.1583	31.1513	31.4838	31.7586	31.6041	31.3024	31.1583	31.1513	31.4838	31.7586	31.6041	TIMM44	UID1774
0.0182198	28.2386	0.0808622	0.937869	0.981309	-6.59394	28.1603	28.4134	28.1149	27.9828	28.687	28.0734	28.1603	28.4134	28.1149	27.9828	28.687	28.0734	TRAPPC3	UID1775
-0.326857	28.43	-1.57148	0.161112	0.59727	-5.415	28.7188	28.333	28.7286	28.5622	28.2519	27.9857	28.7188	28.333	28.7286	28.5622	28.2519	27.9857	CHMP2A	UID1776
-0.275667	28.9858	-1.98508	0.08853	0.517814	-4.85527	29.0073	29.2031	29.1607	28.8468	28.8223	28.875	29.0073	29.2031	29.1607	28.8468	28.8223	28.875	PLRG1	UID1777
-0.11158	29.5532	-0.439626	0.673777	0.881802	-6.49039	29.2634	30.1185	29.445	29.2849	29.528	29.6793	29.2634	30.1185	29.445	29.2849	29.528	29.6793	RGS10	UID1779
-0.35423	28.5835	-1.66286	0.141343	0.58021	-5.29557	28.7876	28.7737	28.7204	28.8381	28.2534	28.1276	28.7876	28.7737	28.7204	28.8381	28.2534	28.1276	NDUFA2	UID1780
-0.0683209	30.3142	-0.378011	0.716892	0.902465	-6.51805	30.2761	30.4411	30.3279	30.04	30.2283	30.5719	30.2761	30.4411	30.3279	30.04	30.2283	30.5719	ASNA1	UID1781
-0.0468435	33.3128	-0.30758	0.767566	0.917754	-6.54475	33.324	33.3623	33.3223	33.4776	33.2604	33.13	33.324	33.3623	33.3223	33.4776	33.2604	33.13	ACTN4	UID1782
-0.386875	27.9735	-1.71427	0.131249	0.573163	-5.22715	28.0838	28.1678	28.2493	27.4408	27.6663	28.2331	28.0838	28.1678	28.2493	27.4408	27.6663	28.2331	TRIAP1	UID1784
-0.0280674	28.3718	-0.118987	0.908709	0.972663	-6.58966	28.3079	28.3638	28.4859	28.0944	28.119	28.86	28.3079	28.3638	28.4859	28.0944	28.119	28.86	HTATSF1	UID1785
0.0926239	30.2162	0.656674	0.532876	0.826117	-6.36244	30.2022	30.0826	30.2249	30.2245	30.195	30.3682	30.2022	30.0826	30.2249	30.2245	30.195	30.3682	AP1G1	UID1787
0.00491856	29.2261	0.0240836	0.981474	0.99377	-6.59729	29.0697	29.1612	29.4401	29.3086	28.8984	29.4787	29.0697	29.1612	29.4401	29.3086	28.8984	29.4787	SGTA	UID1789
-0.327403	29.648	-1.95174	0.0929474	0.520878	-4.90193	29.8681	29.8326	29.7344	29.6696	29.5533	29.23	29.8681	29.8326	29.7344	29.6696	29.5533	29.23	SLC25A20	UID1790
0.200296	32.5309	1.08711	0.313847	0.703027	-5.98515	32.1843	32.6926	32.4154	32.4948	32.7872	32.6112	32.1843	32.6926	32.4154	32.4948	32.7872	32.6112	NARS	UID1791
-0.160028	30.7515	-1.16155	0.284384	0.685879	-5.90594	30.8607	30.7529	30.881	30.5898	30.7137	30.7111	30.8607	30.7529	30.881	30.5898	30.7137	30.7111	NUDT21	UID1792
-0.0417281	29.6423	-0.199884	0.84739	0.948286	-6.5752	29.5433	29.8163	29.6298	29.6643	29.2609	29.939	29.5433	29.8163	29.6298	29.6643	29.2609	29.939	LANCL1	UID1793
-0.00427418	30.9687	-0.0228945	0.982389	0.993866	-6.59732	30.9699	30.9925	30.95	31.1317	31.1489	30.619	30.9699	30.9925	30.95	31.1317	31.1489	30.619	STRN	UID1794
-0.136934	29.0507	-0.628393	0.550167	0.830617	-6.3817	29.4725	29.1263	28.7587	28.7962	29.0258	29.1247	29.4725	29.1263	28.7587	28.7962	29.0258	29.1247	RRP9	UID1795
0.329202	26.1986	1.54732	0.166751	0.599876	-5.44606	26.2118	26.0588	25.8314	26.4868	25.991	26.6118	26.2118	26.0588	25.8314	26.4868	25.991	26.6118	SCO2	UID1796
-0.0928085	27.4717	-0.570246	0.586764	0.844276	-6.41892	27.4649	27.4317	27.6577	27.2269	27.4627	27.5862	27.4649	27.4317	27.6577	27.2269	27.4627	27.5862	AKAP8	UID1797
-0.338369	28.4863	-1.72802	0.128668	0.573163	-5.20872	28.7869	28.7334	28.4462	28.046	28.3103	28.595	28.7869	28.7334	28.4462	28.046	28.3103	28.595	NRD1	UID1799
-0.0861806	32.5654	-0.426756	0.682682	0.885735	-6.4965	32.3651	32.9925	32.4677	32.5007	32.6215	32.4445	32.3651	32.9925	32.4677	32.5007	32.6215	32.4445	CALU	UID1800
-0.543137	28.8005	-1.46083	0.18847	0.624171	-5.55538	29.2878	29.1856	28.7427	28.9732	28.9302	27.6832	29.2878	29.1856	28.7427	28.9732	28.9302	27.6832	NDUFS5	UID1803
-0.982113	27.8943	-1.90861	0.0989825	0.531213	-4.96196	28.3328	28.3989	28.4242	NA	28.0767	28.0292	28.3328	28.3989	28.4242	26.1037	28.0767	28.0292	PDE6D	UID1804
-0.0413462	29.0935	-0.26112	0.801695	0.931183	-6.55944	29.0764	29.3145	28.9515	29.1688	29.032	29.0177	29.0764	29.3145	28.9515	29.1688	29.032	29.0177	RAD21	UID1806
-0.0150502	29.2274	-0.0852327	0.93452	0.980311	-6.59353	29.4565	29.1961	29.0522	29.4208	29.1196	29.1193	29.4565	29.1961	29.0522	29.4208	29.1196	29.1193	TIMM8A	UID1807
0.0570165	29.0473	0.326155	0.754069	0.914488	-6.53822	28.8167	29.2492	28.9905	29.0718	28.9305	29.2252	28.8167	29.2492	28.9905	29.0718	28.9305	29.2252	DHX16	UID1808
0.22689	29.2507	1.0229	0.341202	0.721057	-6.05051	28.8073	29.3814	29.2231	29.3359	29.6542	29.1025	28.8073	29.3814	29.2231	29.3359	29.6542	29.1025	GMFG	UID1809
-0.138712	29.0166	-0.557318	0.595088	0.849328	-6.42675	28.9503	29.5923	28.7153	28.8697	28.847	29.1249	28.9503	29.5923	28.7153	28.8697	28.847	29.1249	PRPSAP2	UID1810
-0.195811	31.8957	-1.23496	0.257623	0.679953	-5.82445	31.9182	32.14	31.9225	31.6474	31.782	31.9639	31.9182	32.14	31.9225	31.6474	31.782	31.9639	SMARCA5	UID1811
0.426373	30.3539	1.29742	0.236573	0.665465	-5.75267	30.2685	29.9818	30.1719	31.2296	30.5756	29.8961	30.2685	29.9818	30.1719	31.2296	30.5756	29.8961	KIAA0513	UID1812
0.032049	29.5495	0.168388	0.871154	0.95951	-6.58169	29.4862	29.4539	29.6605	29.5689	29.2711	29.8568	29.4862	29.4539	29.6605	29.5689	29.2711	29.8568	AQR	UID1814
0.541405	31.5652	3.05633	0.0189772	0.353095	-3.31941	31.2709	31.388	31.2246	31.5961	32.1077	31.8039	31.2709	31.388	31.2246	31.5961	32.1077	31.8039	OPA1	UID1816
-0.0361082	29.9983	-0.147686	0.886854	0.964271	-6.58536	29.8622	30.2215	29.9654	29.563	29.9564	30.4213	29.8622	30.2215	29.9654	29.563	29.9564	30.4213	KDM1A	UID1818
0.31912	25.4927	0.614798	0.558599	0.834439	-6.39069	25.4584	25.4224	25.1186	25.4849	NA	NA	25.4584	25.4224	25.1186	25.4849	26.8482	24.6236	MAN1A2	UID1820
-0.847258	27.5358	-3.04866	0.0191804	0.353095	-3.33029	28.3528	27.8128	27.7127	27.6119	26.9116	26.8131	28.3528	27.8128	27.7127	27.6119	26.9116	26.8131	PLXNC1	UID1821
-0.0984518	32.4929	-0.415004	0.69086	0.891185	-6.50192	32.571	32.6713	32.3841	32.6576	32.7179	31.9555	32.571	32.6713	32.3841	32.6576	32.7179	31.9555	ACSL4	UID1822
0.0492087	30.9664	0.34499	0.740478	0.910546	-6.53123	30.944	31.0624	30.819	30.945	30.9954	31.0326	30.944	31.0624	30.819	30.945	30.9954	31.0326	SNX3	UID1823
0.0810003	27.0427	0.427429	0.682214	0.885735	-6.49618	26.9285	27.2367	26.8412	27.1195	27.2938	26.8362	26.9285	27.2367	26.8412	27.1195	27.2938	26.8362	STX10	UID1825
0.147735	29.1901	0.772577	0.465653	0.785519	-6.27585	29.4762	28.9437	28.9289	29.3229	29.2412	29.2279	29.4762	28.9437	28.9289	29.3229	29.2412	29.2279	MGEA5	UID1826
-0.146729	34.0497	-0.847795	0.425252	0.771777	-6.2134	33.9966	34.2609	34.1119	34.0168	33.7389	34.1734	33.9966	34.2609	34.1119	34.0168	33.7389	34.1734	SYNCRIP	UID1827
-0.37301	28.4644	-2.33823	0.0528582	0.458717	-4.35198	28.6444	28.4932	28.815	28.3582	28.1276	28.3478	28.6444	28.4932	28.815	28.3582	28.1276	28.3478	CDC40	UID1828
0.429959	30.6476	2.99492	0.0206704	0.364942	-3.40665	30.3617	30.3922	30.5441	30.9649	30.7848	30.8382	30.3617	30.3922	30.5441	30.9649	30.7848	30.8382	GMDS	UID1830
-0.114073	26.5677	-0.460379	0.659538	0.877373	-6.48019	26.46	26.8201	26.5942	26.0115	26.6763	26.8443	26.46	26.8201	26.5942	26.0115	26.6763	26.8443	CCNT1	UID1831
-0.397978	29.4057	-1.25467	0.250813	0.67634	-5.80204	29.813	29.6765	29.3247	28.8538	28.8625	29.904	29.813	29.6765	29.3247	28.8538	28.8625	29.904	PLOD3	UID1832
0.164204	28.4036	0.912547	0.392542	0.750618	-6.15591	28.0323	28.4815	28.4505	28.6277	28.3966	28.4327	28.0323	28.4815	28.4505	28.6277	28.3966	28.4327	EXOC3	UID1834
0.635226	32.5204	4.10044	0.00481392	0.237453	-1.90741	32.2696	32.1252	32.2135	32.8035	33.0264	32.6842	32.2696	32.1252	32.2135	32.8035	33.0264	32.6842	PLIN3	UID1835
-0.969731	26.9667	-1.93326	0.0954874	0.524604	-4.92769	27.2291	27.6385	27.4871	NA	27.687	NA	27.2291	27.6385	27.4871	26.1432	27.687	25.6154	KPNA6;KPNA5	UID1838
0.222919	29.6468	1.03126	0.337537	0.719309	-6.04216	29.5575	29.5213	29.5272	29.4448	29.6359	30.194	29.5575	29.5213	29.5272	29.4448	29.6359	30.194	UGDH	UID1840
0.0784466	30.5956	0.335096	0.747605	0.912399	-6.53495	30.3544	30.4753	30.8394	30.9068	30.7709	30.2266	30.3544	30.4753	30.8394	30.9068	30.7709	30.2266	LPXN	UID1841
0.696725	29.2029	3.61834	0.0088905	0.275117	-2.54059	29.2091	28.7457	28.6088	29.6186	29.5079	29.5272	29.2091	28.7457	28.6088	29.6186	29.5079	29.5272	EIF1B	UID1842
0.196121	31.3383	1.33343	0.225127	0.656117	-5.71033	31.2907	31.1733	31.2566	31.5878	31.3108	31.4104	31.2907	31.1733	31.2566	31.5878	31.3108	31.4104	SNX2	UID1843
-0.171614	29.8569	-1.14036	0.29253	0.693996	-5.92885	29.8384	30.097	29.8926	29.6562	29.8356	29.8214	29.8384	30.097	29.8926	29.6562	29.8356	29.8214	USO1	UID1844
-0.481027	27.7814	-1.88852	0.101924	0.543544	-4.98979	28.2297	28.2764	27.5595	27.8477	27.5035	27.2714	28.2297	28.2764	27.5595	27.8477	27.5035	27.2714	MRPS14	UID1845
0.290993	30.3239	1.21428	0.264935	0.684119	-5.84773	30.4735	30.1244	29.9372	30.7349	30.619	30.0541	30.4735	30.1244	29.9372	30.7349	30.619	30.0541	TOM1	UID1846
-0.0960763	29.2453	-0.564262	0.590609	0.845687	-6.42257	29.2387	29.3955	29.2457	29.0417	29.4622	29.0878	29.2387	29.3955	29.2457	29.0417	29.4622	29.0878	CCDC22	UID1848
-0.213647	28.2325	-0.976403	0.36216	0.735661	-6.09602	28.5379	27.9704	28.5096	28.0307	27.9522	28.3941	28.5379	27.9704	28.5096	28.0307	27.9522	28.3941	PQBP1	UID1849
-0.0303435	31.2836	-0.169757	0.870118	0.95951	-6.58143	31.4925	31.0914	31.3125	31.4281	31.0592	31.318	31.4925	31.0914	31.3125	31.4281	31.0592	31.318	DKC1	UID1850
-0.69475	27.4988	-2.37659	0.0499892	0.458717	-4.29668	28.2344	27.4959	27.8081	27.186	26.6736	27.5946	28.2344	27.4959	27.8081	27.186	26.6736	27.5946	GAS7	UID1851
-0.203141	29.5171	-1.23043	0.259212	0.681602	-5.82958	29.5852	29.8142	29.4567	29.2635	29.4468	29.5365	29.5852	29.8142	29.4567	29.2635	29.4468	29.5365	EDF1	UID1852
0.0306314	31.4811	0.176525	0.865	0.958659	-6.58012	31.328	31.5391	31.5303	31.2533	31.7084	31.5276	31.328	31.5391	31.5303	31.2533	31.7084	31.5276	DNAJA2	UID1854
-0.355884	27.4722	-1.77332	0.120502	0.570133	-5.1476	27.4866	28.0275	27.4362	27.2882	27.4039	27.1907	27.4866	28.0275	27.4362	27.2882	27.4039	27.1907	BRD4	UID1855
0.516366	30.0743	3.36266	0.0124836	0.310978	-2.89008	29.8139	29.8772	29.7572	30.5308	30.2476	30.2189	29.8139	29.8772	29.7572	30.5308	30.2476	30.2189	CUTA	UID1856
0.129072	28.144	0.547103	0.601711	0.851526	-6.43283	28.4044	27.7416	28.0924	28.1202	27.9666	28.5389	28.4044	27.7416	28.0924	28.1202	27.9666	28.5389	NBN	UID1858
-0.154729	26.2991	-0.623269	0.553335	0.832291	-6.38511	26.562	26.343	26.2244	25.7646	26.2448	26.6558	26.562	26.343	26.2244	25.7646	26.2448	26.6558	RNGTT	UID1859
-0.622583	26.1364	-1.74578	0.125405	0.57062	-5.18483	26.5069	26.1976	26.6388	25.3733	25.4513	26.6509	26.5069	26.1976	26.6388	25.3733	25.4513	26.6509	FAM20B	UID1861
0.147634	34.597	0.691072	0.512308	0.815169	-6.338	34.5292	34.5305	34.5099	34.7131	35.0303	34.2691	34.5292	34.5305	34.5099	34.7131	35.0303	34.2691	WDR1	UID1862
0.195382	27.2417	0.653518	0.534789	0.826501	-6.36462	27.1737	26.628	27.6303	27.5853	26.9456	27.4872	27.1737	26.628	27.6303	27.5853	26.9456	27.4872	N4BP1	UID1863
0.21934	28.621	1.23847	0.256398	0.679191	-5.82047	28.6504	28.295	28.5885	28.8153	28.8666	28.5101	28.6504	28.295	28.5885	28.8153	28.8666	28.5101	ROCK2	UID1864
0.135434	26.1405	0.777134	0.463132	0.783448	-6.27221	25.9073	NA	26.0988	25.9668	26.3552	26.3026	25.9073	26.2121	26.0988	25.9668	26.3552	26.3026	PHF2	UID1866
-0.122959	28.0198	-0.299388	0.773546	0.920008	-6.54751	28.1134	28.0129	28.1176	27.3843	27.52	28.9708	28.1134	28.0129	28.1176	27.3843	27.52	28.9708	CLUH	UID1867
-0.0106585	30.9113	-0.0747159	0.942581	0.982283	-6.59448	30.8312	31.0486	30.8701	30.8977	30.9673	30.8528	30.8312	31.0486	30.8701	30.8977	30.9673	30.8528	DNAJC13	UID1869
-0.243599	26.3723	-0.517354	0.621231	0.860658	-6.44992	26.4646	26.8009	26.2169	NA	26.8788	26.7529	26.4646	26.8009	26.2169	25.12	26.8788	26.7529	PPP6R2	UID1870
-0.77032	25.7544	-2.41608	0.0472018	0.44626	-4.23968	25.6119	25.9482	26.8585	NA	NA	25.2506	25.6119	25.9482	26.8585	25.3456	25.5115	25.2506	SIN3B	UID1871
0.121811	27.2991	0.577789	0.581939	0.842204	-6.41428	27.0673	27.2753	27.372	27.75	27.1211	27.209	27.0673	27.2753	27.372	27.75	27.1211	27.209	COQ9	UID1872
0.613911	29.0105	1.62713	0.148786	0.588381	-5.34261	29.2837	28.1064	28.7205	29.8191	28.7403	29.3929	29.2837	28.1064	28.7205	29.8191	28.7403	29.3929	GGCT	UID1873
-0.254218	29.5984	-1.41472	0.201068	0.636807	-5.61234	29.8206	29.8801	29.4757	29.6712	29.3884	29.3542	29.8206	29.8801	29.4757	29.6712	29.3884	29.3542	NDUFS2	UID1874
-0.0606928	30.7653	-0.285246	0.783908	0.924473	-6.5521	30.8839	30.7753	30.7279	31.1387	30.6589	30.4073	30.8839	30.7753	30.7279	31.1387	30.6589	30.4073	GBAS	UID1875
-0.116648	31.4547	-0.675902	0.521316	0.820643	-6.34891	31.4756	31.7779	31.2855	31.3456	31.4608	31.3827	31.4756	31.7779	31.2855	31.3456	31.4608	31.3827	PDCD6	UID1877
-0.169204	28.7445	-0.961239	0.369207	0.736297	-6.11053	28.7244	28.7469	29.0161	28.8602	28.6816	28.438	28.7244	28.7469	29.0161	28.8602	28.6816	28.438	ATP6V1G1	UID1878
-0.0708012	30.6488	-0.358575	0.730737	0.909415	-6.52595	30.3656	30.9875	30.6994	30.6093	30.7394	30.4914	30.3656	30.9875	30.6994	30.6093	30.7394	30.4914	VPS4B	UID1879
0.131923	33.7632	0.90009	0.398685	0.755612	-6.16723	33.7201	33.7186	33.653	33.898	33.9272	33.6623	33.7201	33.7186	33.653	33.898	33.9272	33.6623	H2AFY	UID1881
0.0381241	32.5291	0.261381	0.801502	0.931183	-6.55936	32.4428	32.5667	32.5206	32.6216	32.3951	32.6278	32.4428	32.5667	32.5206	32.6216	32.3951	32.6278	SH3BGRL	UID1882
-0.124392	28.5613	-0.729256	0.490083	0.801018	-6.30962	28.5018	28.9062	28.4626	28.4637	28.5352	28.4985	28.5018	28.9062	28.4626	28.4637	28.5352	28.4985	NCOR1	UID1883
-0.143035	28.4567	-0.380277	0.715285	0.902356	-6.5171	28.6137	28.193	28.7781	29.1889	27.7345	28.2322	28.6137	28.193	28.7781	29.1889	27.7345	28.2322	NDUFS6	UID1885
0.334677	28.6811	1.75937	0.122963	0.570133	-5.16649	28.4959	28.3014	28.7441	29.058	28.8693	28.6182	28.4959	28.3014	28.7441	29.058	28.8693	28.6182	PEX14	UID1886
-0.0207605	30.1647	-0.108701	0.916563	0.975178	-6.59097	29.8756	30.4264	30.2233	30.2731	30.2009	29.989	29.8756	30.4264	30.2233	30.2731	30.2009	29.989	SEC22B	UID1887
-0.0567439	30.8158	-0.317001	0.760709	0.917238	-6.54149	30.7906	30.8495	30.8924	30.6572	30.6048	31.1002	30.7906	30.8495	30.8924	30.6572	30.6048	31.1002	PRPF40A	UID1888
0.251125	28.1492	1.57219	0.160947	0.59727	-5.41407	27.9352	28.0825	28.0533	28.4139	28.3557	28.0548	27.9352	28.0825	28.0533	28.4139	28.3557	28.0548	LRCH4	UID1890
0.09241	30.3911	0.505543	0.629074	0.864949	-6.45647	30.4354	30.501	30.0984	30.6404	30.414	30.2577	30.4354	30.501	30.0984	30.6404	30.414	30.2577	MTX2	UID1891
0.0760227	30.4004	0.435067	0.676925	0.883062	-6.49257	30.6089	30.222	30.2563	30.5902	30.2864	30.4388	30.6089	30.222	30.2563	30.5902	30.2864	30.4388	VPS26A	UID1892
-0.0417785	31.9726	-0.209003	0.84054	0.945868	-6.57311	32.039	31.7778	32.1636	32.0874	31.6295	32.1382	32.039	31.7778	32.1636	32.0874	31.6295	32.1382	PSIP1	UID1895
0.485041	29.6894	1.88657	0.102214	0.544294	-4.99249	29.3621	29.3232	29.6554	29.879	29.4935	30.4233	29.3621	29.3232	29.6554	29.879	29.4935	30.4233	ERLIN1	UID1896
-0.421951	30.47	-2.76848	0.028438	0.390299	-3.73088	30.6705	30.8205	30.5518	30.3334	30.1257	30.3179	30.6705	30.8205	30.5518	30.3334	30.1257	30.3179	NDUFS3	UID1897
-0.163754	29.2299	-0.851283	0.423441	0.770161	-6.21039	29.3109	29.4788	29.1457	29.4065	28.8631	29.1745	29.3109	29.4788	29.1457	29.4065	28.8631	29.1745	SRSF10	UID1898
-0.783526	28.9704	-4.8114	0.00207563	0.160619	-1.04053	29.2823	29.5794	29.2247	28.4872	28.7009	28.5477	29.2823	29.5794	29.2247	28.4872	28.7009	28.5477	HSBP1	UID1899
-0.360421	32.3075	-2.3216	0.0541537	0.461257	-4.37593	32.4151	32.6083	32.4397	32.0171	32.3082	32.0566	32.4151	32.6083	32.4397	32.0171	32.3082	32.0566	BANF1	UID1900
-0.0894454	32.4593	-0.515932	0.622172	0.861378	-6.45072	32.3414	32.7036	32.4671	32.214	32.4648	32.565	32.3414	32.7036	32.4671	32.214	32.4648	32.565	SF3B1	UID1901
-0.269852	29.8934	-0.915267	0.39121	0.750245	-6.15343	29.9672	29.9866	30.1311	29.4382	29.3961	30.441	29.9672	29.9866	30.1311	29.4382	29.3961	30.441	CSDE1	UID1902
-6.7375	28.8374	-22.7337	1.08e-07	0.000392734	7.00191	32.0351	32.2665	32.3167	NA	NA	NA	32.0351	32.2665	32.3167	25.817	25.7933	24.7954	SKAP2	UID1904
0.154157	28.8372	0.621515	0.554423	0.832915	-6.38627	28.9679	28.949	28.3634	28.5375	29.0462	29.1591	28.9679	28.949	28.3634	28.5375	29.0462	29.1591	PRKRA	UID1905
0.208288	27.8917	1.01779	0.343455	0.723014	-6.05558	27.7467	28.0589	27.5572	27.8684	27.8344	28.2848	27.7467	28.0589	27.5572	27.8684	27.8344	28.2848	RPS6KA5	UID1906
0.0946754	27.3806	0.337047	0.746198	0.91139	-6.53422	27.1027	27.3142	27.5828	26.9734	27.9777	27.3326	27.1027	27.3142	27.5828	26.9734	27.9777	27.3326	GCAT	UID1907
0.00360812	29.6085	0.0112944	0.991311	0.997728	-6.59754	29.9228	29.5893	29.3079	29.1057	29.4755	30.2495	29.9228	29.5893	29.3079	29.1057	29.4755	30.2495	NPM3	UID1908
-0.195622	33.3096	-1.26424	0.247561	0.673937	-5.79107	33.4747	33.3147	33.4329	33.2331	33.034	33.3684	33.4747	33.3147	33.4329	33.2331	33.034	33.3684	SNRNP200	UID1909
-0.0600945	29.9716	-0.305307	0.769223	0.91817	-6.54552	30.1516	29.8673	29.9859	29.6468	30.2485	29.9292	30.1516	29.8673	29.9859	29.6468	30.2485	29.9292	TIPRL	UID1910
-0.359846	25.7739	-1.11145	0.303951	0.699862	-5.95965	25.8793	25.4761	26.5062	25.1671	NA	26.0161	25.8793	25.4761	26.5062	25.1671	25.5988	26.0161	SURF6	UID1911
0.175198	29.4745	0.691048	0.512323	0.815169	-6.33802	29.0132	29.8966	29.2508	29.455	29.7713	29.4599	29.0132	29.8966	29.2508	29.455	29.7713	29.4599	PPM1B	UID1912
-0.220182	28.7781	-1.10123	0.308072	0.702482	-5.9704	28.7787	29.023	28.8629	28.9594	28.3268	28.7178	28.7787	29.023	28.8629	28.9594	28.3268	28.7178	UTP20	UID1913
-0.0483825	30.7186	-0.317602	0.760273	0.917238	-6.54127	30.747	30.9099	30.5715	30.6357	30.7372	30.7104	30.747	30.9099	30.5715	30.6357	30.7372	30.7104	NUP155	UID1914
-0.291787	30.1788	-1.14249	0.291701	0.693276	-5.92656	30.1734	30.5536	30.2472	30.2936	30.2965	29.5088	30.1734	30.5536	30.2472	30.2936	30.2965	29.5088	RP2	UID1915
-0.00982218	26.9867	-0.0172784	0.986708	0.996848	-6.59745	27.3008	26.9714	26.7028	25.867	26.8	28.2785	27.3008	26.9714	26.7028	25.867	26.8	28.2785	WDHD1	UID1916
0.458881	30.1645	2.51611	0.0408362	0.425563	-4.09515	29.8581	30.0243	29.9228	30.643	30.4409	30.098	29.8581	30.0243	29.9228	30.643	30.4409	30.098	SLC25A12	UID1917
-0.330278	27.6916	-0.773712	0.465024	0.784823	-6.27495	27.8724	27.9887	27.7093	NA	28.1852	27.9051	27.8724	27.9887	27.7093	26.4892	28.1852	27.9051	RNASEH2A	UID1918
-0.0343618	26.9587	-0.162156	0.875874	0.960328	-6.58285	26.9259	26.8277	27.1739	26.7005	26.8027	27.3212	26.9259	26.8277	27.1739	26.7005	26.8027	27.3212	RPP40	UID1920
-0.11507	29.6169	-0.450279	0.666449	0.878519	-6.48521	29.8525	29.4327	29.738	29.1194	29.5451	30.0136	29.8525	29.4327	29.738	29.1194	29.5451	30.0136	EIF3G	UID1921
-0.229086	29.1948	-1.31953	0.229487	0.65953	-5.72676	29.433	29.1911	29.3039	29.139	28.828	29.2738	29.433	29.1911	29.3039	29.139	28.828	29.2738	EIF3J	UID1922
0.448936	29.6704	2.64724	0.0338125	0.410319	-3.90567	29.3917	29.4081	29.5379	29.673	30.1343	29.8773	29.3917	29.4081	29.5379	29.673	30.1343	29.8773	ZMPSTE24	UID1925
0.447736	32.934	2.95619	0.0218205	0.376118	-3.46185	32.8258	32.6051	32.6994	33.0948	33.3109	33.0677	32.8258	32.6051	32.6994	33.0948	33.3109	33.0677	IDH1	UID1926
0.0862118	27.5973	0.424729	0.684089	0.885735	-6.49744	27.423	27.3308	27.9088	27.4562	27.6911	27.774	27.423	27.3308	27.9088	27.4562	27.6911	27.774	CCNK	UID1929
-1.18605	26.3635	-2.45641	0.0445206	0.446128	-4.18143	27.3002	26.602	26.9675	26.8791	NA	NA	27.3002	26.602	26.9675	26.8791	24.9644	25.4681	DHRS3	UID1930
0.231844	30.1788	0.775655	0.463949	0.7841	-6.27339	29.9975	30.2565	29.9345	29.9293	30.9684	29.9864	29.9975	30.2565	29.9345	29.9293	30.9684	29.9864	ARL6IP5	UID1931
0.46468	33.8075	1.76004	0.122843	0.570133	-5.16558	33.5411	33.8113	33.3731	33.9862	34.5343	33.5991	33.5411	33.8113	33.3731	33.9862	34.5343	33.5991	DYSF	UID1932
-0.248664	31.1854	-1.75172	0.124333	0.57062	-5.17682	31.291	31.3075	31.3308	30.9583	31.0264	31.1986	31.291	31.3075	31.3308	30.9583	31.0264	31.1986	BCAS2	UID1934
-0.0601722	28.8454	-0.247222	0.812001	0.935969	-6.56338	28.7832	29.0754	28.768	28.5902	28.5432	29.3127	28.7832	29.0754	28.768	28.5902	28.5432	29.3127	DCTN3	UID1935
-0.512113	30.4455	-3.10452	0.0177524	0.353095	-3.2512	30.5789	30.8404	30.6852	29.9828	30.2416	30.3438	30.5789	30.8404	30.6852	29.9828	30.2416	30.3438	DNAJC8	UID1936
0.0120674	29.8022	0.0767126	0.94105	0.981821	-6.59431	29.6195	29.8221	29.947	29.8016	29.9208	29.7023	29.6195	29.8221	29.947	29.8016	29.9208	29.7023	SMNDC1	UID1937
0.0963028	31.3457	0.67242	0.523398	0.82202	-6.35139	31.2266	31.2899	31.3762	31.2735	31.4871	31.4211	31.2266	31.2899	31.3762	31.2735	31.4871	31.4211	ATP5H	UID1938
0.250263	30.2393	0.847093	0.425617	0.772054	-6.214	30.1433	29.8221	30.3772	30.5652	30.766	29.7623	30.1433	29.8221	30.3772	30.5652	30.766	29.7623	FLOT1	UID1939
0.458453	31.2039	3.18475	0.0158966	0.349244	-3.13816	30.957	31.0064	30.9608	31.4808	31.5367	31.282	30.957	31.0064	30.9608	31.4808	31.5367	31.282	CPD	UID1941
-0.237757	31.4852	-0.929103	0.384486	0.746026	-6.14068	31.1716	31.8919	31.7488	31.2146	31.7344	31.1501	31.1716	31.8919	31.7488	31.2146	31.7344	31.1501	SASH3	UID1942
-0.086078	31.741	-0.471583	0.651912	0.874663	-6.4745	31.6914	31.7875	31.8731	31.4205	31.7055	31.9678	31.6914	31.7875	31.8731	31.4205	31.7055	31.9678	GLRX3	UID1943
-0.0736998	31.1822	-0.45051	0.666291	0.878519	-6.4851	31.2635	31.2282	31.1654	31.1787	30.9134	31.3439	31.2635	31.2282	31.1654	31.1787	30.9134	31.3439	RSL1D1	UID1944
-0.135122	28.8798	-0.840583	0.429014	0.773407	-6.21959	28.9389	28.8557	29.0475	28.5974	28.8873	28.952	28.9389	28.8557	29.0475	28.5974	28.8873	28.952	CLPX	UID1945
-0.190682	29.0573	-1.41516	0.200945	0.636807	-5.6118	29.1757	29.0785	29.2036	28.9235	28.9708	28.9914	29.1757	29.0785	29.2036	28.9235	28.9708	28.9914	CIAO1	UID1946
0.0239524	30.8899	0.173711	0.867127	0.958659	-6.58067	30.8347	30.9083	30.8908	30.8036	30.9165	30.9856	30.8347	30.9083	30.8908	30.8036	30.9165	30.9856	SRP72	UID1947
-0.0474865	27.8171	-0.229558	0.825156	0.941953	-6.56808	28.1928	27.7222	27.6077	27.9842	27.6069	27.7891	28.1928	27.7222	27.6077	27.9842	27.6069	27.7891	B3GAT3	UID1949
-2.15997	26.3317	-6.96397	0.000244076	0.0443853	1.11716	27.6427	27.1157	27.4767	NA	NA	NA	27.6427	27.1157	27.4767	25.0761	25.896	24.783	STK17B	UID1950
-0.318179	30.1533	-1.77841	0.119616	0.570133	-5.1407	30.3228	30.3216	30.2929	30.1492	29.6755	30.1581	30.3228	30.3216	30.2929	30.1492	29.6755	30.1581	MTA2	UID1951
-0.0902504	31.4559	-0.577018	0.582431	0.842204	-6.41476	31.6221	31.4597	31.4213	31.5823	31.3916	31.2585	31.6221	31.4597	31.4213	31.5823	31.3916	31.2585	STK10	UID1952
0.0699432	30.9788	0.275947	0.790748	0.927423	-6.55501	30.6424	31.3171	30.8721	30.6169	31.289	31.1355	30.6424	31.3171	30.8721	30.6169	31.289	31.1355	TOMM70A	UID1955
0.101515	28.6569	0.641885	0.541876	0.829666	-6.3726	28.7646	28.4658	28.588	28.6191	28.6414	28.8624	28.7646	28.4658	28.588	28.6191	28.6414	28.8624	SEC24D	UID1956
-0.380758	25.7612	-1.99941	0.0866966	0.516366	-4.83517	25.9445	25.6978	26.2126	NA	25.3767	25.6065	25.9445	25.6978	26.2126	25.7293	25.3767	25.6065	SUPT7L	UID1957
0.369247	28.9723	2.12619	0.0720308	0.497108	-4.65586	28.7525	28.8213	28.7891	28.8974	29.1626	29.4106	28.7525	28.8213	28.7891	28.8974	29.1626	29.4106	UFL1	UID1958
-0.0457635	27.6778	-0.236545	0.819945	0.93877	-6.56626	27.6801	27.743	27.679	27.6606	27.3313	27.973	27.6801	27.743	27.679	27.6606	27.3313	27.973	UBXN7	UID1960
0.339423	30.2315	1.2574	0.249881	0.67634	-5.79891	30.0766	30.1529	29.9559	30.4972	30.872	29.8345	30.0766	30.1529	29.9559	30.4972	30.872	29.8345	PROSC	UID1961
-0.207639	31.1092	-1.24268	0.254938	0.679191	-5.8157	31.1211	31.2702	31.2476	30.8196	30.9458	31.2506	31.1211	31.2702	31.2476	30.8196	30.9458	31.2506	PRPF6	UID1962
0.889566	25.5235	2.84723	0.0254349	0.384874	-3.61774	NA	NA	NA	25.9843	25.7429	26.1776	25.7765	24.7295	24.73	25.9843	25.7429	26.1776	PCF11	UID1963
-0.300381	31.2444	-1.46042	0.188578	0.624171	-5.55589	31.34	31.6077	31.2362	30.8408	31.4316	31.0103	31.34	31.6077	31.2362	30.8408	31.4316	31.0103	GLS	UID1965
-0.17705	28.5748	-1.11677	0.301823	0.697564	-5.95402	28.75	28.7895	28.4504	28.3952	28.5579	28.5056	28.75	28.7895	28.4504	28.3952	28.5579	28.5056	AP2A2	UID1967
0.107102	28.8537	0.467832	0.65446	0.875435	-6.47642	29.0149	28.5757	28.8097	28.5101	28.9854	29.2261	29.0149	28.5757	28.8097	28.5101	28.9854	29.2261	HEXIM1	UID1968
-0.353347	28.464	-1.71628	0.130868	0.573163	-5.22446	28.7185	28.395	28.8086	28.5879	28.2581	28.0161	28.7185	28.395	28.8086	28.5879	28.2581	28.0161	NDUFB6	UID1970
0.590395	26.7109	1.3409	0.222817	0.656111	-5.70147	NA	26.9909	26.9129	27.0376	27.1934	26.7873	25.3434	26.9909	26.9129	27.0376	27.1934	26.7873	UBE4B	UID1972
-0.841928	26.6313	-3.69101	0.00808711	0.274765	-2.44291	26.6674	27.2678	27.2217	26.3547	NA	26.3658	26.6674	27.2678	27.2217	26.3547	25.9105	26.3658	ZFPL1	UID1973
-0.253029	28.8811	-0.964292	0.36778	0.736297	-6.10762	29.0129	29.067	28.9429	29.3359	28.3745	28.5533	29.0129	29.067	28.9429	29.3359	28.3745	28.5533	NDUFB4	UID1976
-1.67678	28.3478	-1.79318	0.117082	0.570133	-5.12064	29.084	29.278	29.1965	28.4895	NA	28.9333	29.084	29.278	29.1965	28.4895	25.1054	28.9333	NDUFB8	UID1977
-0.238143	28.7351	-1.09029	0.312538	0.702772	-5.98184	28.818	28.8495	28.8949	29.0705	28.3656	28.4119	28.818	28.8495	28.8949	29.0705	28.3656	28.4119	NDUFA7	UID1978
0.416047	31.4179	1.66666	0.140573	0.579204	-5.29054	31.4056	30.7895	31.4344	31.9893	31.4424	31.4459	31.4056	30.7895	31.4344	31.9893	31.4424	31.4459	RTN3	UID1979
0.235563	31.7547	1.65342	0.143274	0.581373	-5.30803	31.6472	31.6136	31.6499	31.7332	31.9027	31.9815	31.6472	31.6136	31.6499	31.7332	31.9027	31.9815	LETM1	UID1980
0.362892	28.4755	1.50998	0.175829	0.61361	-5.49363	28.2791	28.3576	28.2455	28.9453	28.8907	28.1349	28.2791	28.3576	28.2455	28.9453	28.8907	28.1349	STBD1	UID1981
-0.253928	28.6851	-1.13658	0.294003	0.693996	-5.93291	29.0793	28.5494	28.8075	28.6033	28.2249	28.8463	29.0793	28.5494	28.8075	28.6033	28.2249	28.8463	ZRANB2	UID1982
-0.494614	27.4782	-1.07717	0.317962	0.704104	-5.99545	28.1828	27.2047	27.7889	26.9704	26.5245	28.1977	28.1828	27.2047	27.7889	26.9704	26.5245	28.1977	KIF4A	UID1985
0.354276	29.3168	1.47296	0.185274	0.622749	-5.54023	29.3862	28.7059	29.327	29.4849	29.24	29.7571	29.3862	28.7059	29.327	29.4849	29.24	29.7571	VAPB	UID1988
-0.853889	27.1439	-2.37494	0.0501094	0.458717	-4.29906	27.4998	28.2786	26.9342	26.6524	27.09	26.4085	27.4998	28.2786	26.9342	26.6524	27.09	26.4085	NDUFC2	UID1990
-0.333934	31.454	-1.96408	0.0912872	0.520005	-4.88468	31.78	31.6231	31.4597	31.4386	31.3445	31.0781	31.78	31.6231	31.4597	31.4386	31.3445	31.0781	PGLS	UID1991
-0.287268	29.7158	-0.864794	0.416479	0.766566	-6.19863	29.8647	29.6769	30.0367	28.9514	29.4868	30.2782	29.8647	29.6769	30.0367	28.9514	29.4868	30.2782	SMC2	UID1992
-0.354232	29.2521	-1.79386	0.116967	0.570133	-5.11971	29.6233	29.3588	29.3056	28.8252	29.3911	29.0087	29.6233	29.3588	29.3056	28.8252	29.3911	29.0087	ATG7	UID1993
0.263296	30.9483	1.6167	0.151025	0.588381	-5.35625	30.8942	30.8141	30.7417	31.2692	31.1107	30.86	30.8942	30.8141	30.7417	31.2692	31.1107	30.86	LYPLA2	UID1995
-0.299014	30.2237	-1.06708	0.322185	0.708456	-6.00585	30.322	30.2864	30.5112	30.1932	29.4765	30.5528	30.322	30.2864	30.5112	30.1932	29.4765	30.5528	IPO7	UID1996
-0.36189	27.4212	-1.42346	0.198624	0.634794	-5.60162	27.7387	27.2713	27.7963	27.1896	27.6641	26.8669	27.7387	27.2713	27.7963	27.1896	27.6641	26.8669	MOCS3	UID1999
-0.194285	28.6435	-1.36393	0.215819	0.650318	-5.67395	28.7477	28.7861	28.6882	28.6532	28.567	28.419	28.7477	28.7861	28.6882	28.6532	28.567	28.419	CD2BP2	UID2001
-0.718225	27.2741	-1.70321	0.133361	0.573163	-5.24194	27.6064	27.9508	27.3423	27.7089	NA	27.0257	27.6064	27.9508	27.3423	27.7089	26.0102	27.0257	BRI3	UID2002
0.110921	32.0756	0.406465	0.696831	0.893014	-6.50577	32.1793	31.8954	31.9858	31.6466	32.0619	32.6848	32.1793	31.8954	31.9858	31.6466	32.0619	32.6848	AHSA1	UID2004
0.472891	27.7472	1.3937	0.20706	0.641462	-5.63799	27.468	27.2869	27.7773	28.3775	27.217	28.3564	27.468	27.2869	27.7773	28.3775	27.217	28.3564	PSMG1	UID2005
0.223226	28.0136	1.12963	0.296725	0.694118	-5.94034	27.838	28.0295	27.8384	28.1466	28.4308	27.7982	27.838	28.0295	27.8384	28.1466	28.4308	27.7982	FMNL1	UID2006
-0.501763	27.9839	-1.23862	0.256345	0.679191	-5.8203	28.347	28.5359	27.8215	27.1877	27.3785	28.6328	28.347	28.5359	27.8215	27.1877	27.3785	28.6328	NSA2	UID2008
0.404511	29.4585	2.59867	0.0362545	0.411589	-3.97582	29.3279	29.3698	29.0711	29.7334	29.7053	29.5436	29.3279	29.3698	29.0711	29.7334	29.7053	29.5436	H6PD	UID2009
-0.0947517	27.6345	-0.532733	0.611097	0.856148	-6.4412	27.5603	27.5565	27.9289	27.4058	27.6134	27.7422	27.5603	27.5565	27.9289	27.4058	27.6134	27.7422	SEC24A	UID2010
-0.0272005	26.4137	-0.116969	0.910249	0.972663	-6.58992	26.5403	26.6453	26.0963	26.5909	26.5828	26.0266	26.5403	26.6453	26.0963	26.5909	26.5828	26.0266	SEC24B	UID2011
0.174199	29.951	0.710602	0.50086	0.809804	-6.32365	30.0907	29.8317	29.6692	30.2359	30.3211	29.5572	30.0907	29.8317	29.6692	30.2359	30.3211	29.5572	NADK	UID2013
0.296881	31.7658	1.68851	0.136218	0.574741	-5.26154	31.5332	31.6969	31.6219	32.001	32.1128	31.6289	31.5332	31.6969	31.6219	32.001	32.1128	31.6289	ACSL3	UID2016
-0.813299	28.1251	-1.58599	0.157808	0.591699	-5.39622	28.4596	28.4898	28.6458	27.3797	26.8089	28.9667	28.4596	28.4898	28.6458	27.3797	26.8089	28.9667	POLR1A	UID2017
-0.0490368	27.3757	-0.175876	0.865491	0.958659	-6.58025	27.2075	27.7414	27.2519	27.3923	27.8016	26.8597	27.2075	27.7414	27.2519	27.3923	27.8016	26.8597	STAMBP	UID2020
-0.288671	27.9983	-1.62374	0.14951	0.588381	-5.34705	28.1845	28.216	28.0273	27.7035	27.7117	28.1465	28.1845	28.216	28.0273	27.7035	27.7117	28.1465	CPSF4	UID2021
0.809337	26.3763	2.74127	0.0295607	0.396801	-3.77005	NA	NA	25.8698	26.4297	26.4582	27.455	26.1247	25.9203	25.8698	26.4297	26.4582	27.455	ASMTL	UID2022
0.603271	28.3181	2.66709	0.0328646	0.409676	-3.87702	27.9032	28.3141	27.832	28.2848	28.9382	28.6361	27.9032	28.3141	27.832	28.2848	28.9382	28.6361	RAB3D	UID2025
0.0782867	29.5246	0.449699	0.666847	0.878519	-6.4855	29.4277	29.5676	29.461	29.613	29.7853	29.2928	29.4277	29.5676	29.461	29.613	29.7853	29.2928	OXSR1	UID2027
0.0681678	26.6608	0.341398	0.743063	0.910636	-6.53259	26.3826	26.8013	26.6963	26.5058	26.5833	26.9956	26.3826	26.8013	26.6963	26.5058	26.5833	26.9956	HSPA4L	UID2028
0.201859	27.8177	0.657952	0.532103	0.826117	-6.36155	27.5502	28.0082	27.5918	27.7573	28.5571	27.4414	27.5502	28.0082	27.5918	27.7573	28.5571	27.4414	PTBP3	UID2029
0.0901485	31.024	0.649839	0.537023	0.827463	-6.36716	31.0104	31.0233	30.9032	31.0185	31.1639	31.0249	31.0104	31.0233	30.9032	31.0185	31.1639	31.0249	AP2A1	UID2030
-0.371923	32.2105	-0.989534	0.356143	0.730361	-6.08333	32.4325	32.4245	32.3325	32.3413	32.6132	31.1192	32.4325	32.4245	32.3325	32.3413	32.6132	31.1192	DDX58	UID2031
-1.2749	28.6342	-1.49167	0.180447	0.620478	-5.51676	28.9551	29.7846	29.0753	NA	29.2142	28.9187	28.9551	29.7846	29.0753	25.8573	29.2142	28.9187	BAG2	UID2033
-0.131053	25.9764	-0.459524	0.660121	0.877828	-6.48062	25.9937	26.1392	25.9927	25.7699	26.5356	NA	25.9937	26.1392	25.9927	25.7699	26.5356	25.427	BAG3	UID2034
-1.01294	26.4913	-2.89023	0.0239379	0.380355	-3.55611	26.8009	27.0514	27.141	NA	NA	NA	26.8009	27.0514	27.141	25.5808	25.5637	26.8101	CLIC3	UID2036
0.430134	27.2152	1.94431	0.0939596	0.522625	-4.91229	26.9666	27.11	26.9238	27.4457	27.8145	27.0307	26.9666	27.11	26.9238	27.4457	27.8145	27.0307	EML2	UID2037
0.391091	29.838	2.1607	0.068488	0.489237	-4.60669	29.5205	29.6822	29.7246	30.2341	30.1296	29.7368	29.5205	29.6822	29.7246	30.2341	30.1296	29.7368	BPNT1	UID2038
-0.224492	30.6811	-1.15813	0.285687	0.688108	-5.90966	30.8207	30.7359	30.8236	30.4272	30.3439	30.9355	30.8207	30.7359	30.8236	30.4272	30.3439	30.9355	FADS2	UID2039
0.100269	31.0217	0.644674	0.540171	0.829296	-6.3707	30.8602	30.9378	31.1168	31.1633	31.1395	30.9128	30.8602	30.9378	31.1168	31.1633	31.1395	30.9128	TXNDC12	UID2040
-0.538263	27.8474	-1.37388	0.212854	0.647844	-5.66197	28.2101	28.1607	27.9789	27.2773	26.9438	28.5138	28.2101	28.1607	27.9789	27.2773	26.9438	28.5138	MBD3	UID2042
0.0708162	29.8271	0.437321	0.675368	0.882389	-6.4915	29.7958	29.9642	29.6152	29.975	29.8895	29.7232	29.7958	29.9642	29.6152	29.975	29.8895	29.7232	TOMM40	UID2045
-0.035518	28.1217	-0.239179	0.817983	0.93877	-6.56556	28.1568	28.036	28.2255	28.2445	28.0717	27.9954	28.1568	28.036	28.2255	28.2445	28.0717	27.9954	PEX11B	UID2046
-0.291102	31.1008	-1.46808	0.186554	0.624171	-5.54633	31.2846	31.4798	30.9746	30.7	31.0682	31.0974	31.2846	31.4798	30.9746	30.7	31.0682	31.0974	ACTL6A	UID2048
-0.0467431	27.8107	-0.207239	0.841864	0.946557	-6.57352	27.6763	27.8083	28.0175	27.6869	27.4687	28.2063	27.6763	27.8083	28.0175	27.6869	27.4687	28.2063	CYB5A	UID2050
-0.465591	35.6018	-3.0912	0.0180821	0.353095	-3.27002	35.8653	35.9234	35.715	35.2197	35.4653	35.4219	35.8653	35.9234	35.715	35.2197	35.4653	35.4219	LDHA	UID2051
0.34542	33.5468	2.43898	0.0456595	0.44626	-4.20661	33.4184	33.429	33.2749	33.735	33.7994	33.6242	33.4184	33.429	33.2749	33.735	33.7994	33.6242	GLUD1;GLUD2	UID2052
-0.673653	28.6235	-2.44465	0.0452857	0.44626	-4.19842	28.962	29.3135	28.6053	28.3733	27.8303	28.6564	28.962	29.3135	28.6053	28.3733	27.8303	28.6564	DHFR	UID2053
-0.10605	31.485	-0.765506	0.469583	0.790062	-6.28148	31.5147	31.6444	31.455	31.4705	31.4313	31.3942	31.5147	31.6444	31.455	31.4705	31.4313	31.3942	CYB5R3	UID2054
0.0109517	32.2252	0.0344034	0.973539	0.992644	-6.59695	32.2743	32.0146	32.3702	32.4249	32.7416	31.5256	32.2743	32.0146	32.3702	32.4249	32.7416	31.5256	GSR	UID2055
-1.92288	28.1381	-2.93207	0.0225705	0.376883	-3.49627	29.4545	29.2099	28.6344	28.7835	NA	26.4256	29.4545	29.2099	28.6344	28.7835	26.321	26.4256	MT-CO1	UID2056
-0.763933	32.611	-4.76593	0.00218554	0.161137	-1.09355	32.9258	33.0258	33.0273	32.4565	32.0711	32.1596	32.9258	33.0258	33.0273	32.4565	32.0711	32.1596	MT-CO2	UID2057
-0.508844	26.6004	-1.19662	0.271322	0.684119	-5.86741	26.6392	26.8341	27.091	27.2773	25.5099	26.2506	26.6392	26.8341	27.091	27.2773	25.5099	26.2506	MT-CO3	UID2058
-0.0886355	32.9282	-0.581899	0.579319	0.841623	-6.41172	32.8886	33.0738	32.9551	33.0397	32.8721	32.7399	32.8886	33.0738	32.9551	33.0397	32.8721	32.7399	SOD1	UID2059
0.147876	34.48	0.735671	0.486413	0.799044	-6.30473	34.5183	34.3948	34.3051	34.4231	34.928	34.3107	34.5183	34.3948	34.3051	34.4231	34.928	34.3107	PNP	UID2060
0.227429	31.6332	1.28452	0.240795	0.668526	-5.76768	31.4038	31.7375	31.4172	31.5237	31.8649	31.8522	31.4038	31.7375	31.4172	31.5237	31.8649	31.8522	HPRT1	UID2061
0.363662	32.7428	2.6189	0.0352157	0.411242	-3.9466	32.4855	32.6758	32.5217	32.9399	32.8868	32.9472	32.4855	32.6758	32.5217	32.9399	32.8868	32.9472	GOT2	UID2062
-0.122758	36.9313	-0.929773	0.384163	0.74597	-6.14006	36.9834	36.9779	37.0168	36.828	36.8979	36.884	36.9834	36.9779	37.0168	36.828	36.8979	36.884	PGK1	UID2063
0.683225	28.7787	1.64624	0.14476	0.584131	-5.3175	28.6875	28.4122	28.2116	29.7611	29.4558	28.1441	28.6875	28.4122	28.2116	29.7611	29.4558	28.1441	HP	UID2064
-0.732168	32.8421	-4.57216	0.00273208	0.166778	-1.32318	33.1688	33.2928	33.1628	32.4663	32.2848	32.6769	33.1688	33.2928	33.1628	32.4663	32.2848	32.6769	ADA	UID2065
0.526429	32.8971	0.896362	0.400538	0.75604	-6.1706	32.5612	32.7463	32.5941	34.2662	33.4751	31.7396	32.5612	32.7463	32.5941	34.2662	33.4751	31.7396	CA2	UID2067
0.433504	30.5308	1.56818	0.161872	0.59781	-5.41925	30.4946	30.4008	30.0469	31.2988	30.329	30.6149	30.4946	30.4008	30.0469	31.2988	30.329	30.6149	ASS1	UID2068
-0.609771	30.3162	-1.40893	0.202703	0.636807	-5.61942	30.4544	30.7576	30.6513	30.7011	30.3678	28.9652	30.4544	30.7576	30.6513	30.7011	30.3678	28.9652	OAS1	UID2069
-1.53577	28.3171	-1.64329	0.145374	0.584874	-5.32138	28.9447	29.574	28.7362	NA	28.7465	28.7176	28.9447	29.574	28.7362	25.1834	28.7465	28.7176	TIMP1	UID2071
0.706075	30.2697	2.86772	0.0247097	0.380801	-3.58836	29.9553	29.7674	30.0272	31.1366	30.2817	30.4498	29.9553	29.7674	30.0272	31.1366	30.2817	30.4498	CSTA	UID2073
0.217965	28.7419	1.13039	0.296427	0.694118	-5.93953	28.3789	28.7242	28.7958	29.1173	28.7278	28.7076	28.3789	28.7242	28.7958	29.1173	28.7278	28.7076	KRAS	UID2075
-0.115745	29.3772	-0.498915	0.633498	0.866503	-6.46008	29.3286	29.4379	29.5388	29.6039	28.8358	29.5184	29.3286	29.4379	29.5388	29.6039	28.8358	29.5184	LRG1	UID2077
-0.791731	27.5776	-1.19477	0.271998	0.684119	-5.86947	27.7295	28.4433	27.7475	28.0648	27.9285	NA	27.7295	28.4433	27.7475	28.0648	27.9285	25.5518	ORM1	UID2079
-0.386379	30.9656	-0.807963	0.446326	0.77757	-6.24707	31.1688	31.0852	31.2223	29.8833	30.5193	31.9146	31.1688	31.0852	31.2223	29.8833	30.5193	31.9146	TFRC	UID2080
-0.391768	30.5696	-1.7618	0.122531	0.570133	-5.16321	30.754	30.7615	30.781	29.9923	30.8022	30.3267	30.754	30.7615	30.781	29.9923	30.8022	30.3267	FTL	UID2081
-0.593522	27.0597	-1.51952	0.17347	0.608985	-5.48154	27.2479	27.2563	27.5651	27.6361	NA	26.6259	27.2479	27.2563	27.5651	27.6361	26.0267	26.6259	MT-ND1	UID2082
0.366934	27.6083	1.86415	0.105607	0.551857	-5.02345	27.5436	27.4507	27.2803	27.6147	28.1443	27.6163	27.5436	27.4507	27.2803	27.6147	28.1443	27.6163	MT-ATP8	UID2085
1.19353	25.9328	2.88982	0.0239516	0.380355	-3.55669	NA	NA	NA	26.1357	26.6858	26.7671	24.7179	25.027	26.2632	26.1357	26.6858	26.7671	HMGCR	UID2087
0.573687	33.9566	3.08732	0.0181796	0.353095	-3.27552	33.721	33.7102	33.5781	34.1934	34.5534	33.9835	33.721	33.7102	33.5781	34.1934	34.5534	33.9835	CAT	UID2088
-0.429704	26.1031	-1.15385	0.287322	0.689174	-5.9143	26.5171	26.4915	25.9452	NA	26.2965	26.3116	26.5171	26.4915	25.9452	25.0566	26.2965	26.3116	RAF1	UID2089
-1.0365	28.8518	-7.38231	0.0001708	0.038825	1.46533	29.3103	29.4716	29.3283	28.2891	28.4207	28.2909	29.3103	29.4716	29.3283	28.2891	28.4207	28.2909	FUCA1	UID2090
-0.489812	35.5007	-3.38985	0.0120355	0.303981	-2.8525	35.7351	35.8001	35.7017	35.1056	35.3235	35.3382	35.7351	35.8001	35.7017	35.1056	35.3235	35.3382	ALDOA	UID2091
-0.305371	32.1593	-1.54893	0.16637	0.599691	-5.44399	32.4521	32.2598	32.2241	32.335	31.968	31.7169	32.4521	32.2598	32.2241	32.335	31.968	31.7169	CSTB	UID2092
0.20362	33.9565	0.808237	0.446178	0.77757	-6.24684	33.755	34.008	33.8011	34.2435	34.406	33.5254	33.755	34.008	33.8011	34.2435	34.406	33.5254	ANXA1	UID2093
-0.317648	32.0348	-1.04532	0.331441	0.715401	-6.02801	32.2966	32.378	31.9062	31.9739	32.3881	31.2658	32.2966	32.378	31.9062	31.9739	32.3881	31.2658	SOD2	UID2095
-3.30306	27.2339	-10.084	2.38e-05	0.0108328	3.29175	29.1521	28.7071	28.797	NA	NA	NA	29.1521	28.7071	28.797	24.9494	26.225	25.5726	OAT	UID2096
-1.06577	34.1145	-2.5395	0.0394801	0.416222	-4.06134	34.8046	34.6495	34.488	34.3157	33.8355	32.5935	34.8046	34.6495	34.488	34.3157	33.8355	32.5935	S100B	UID2098
0.203525	37.7535	1.45156	0.190944	0.625204	-5.56691	37.5864	37.7305	37.6383	37.7766	37.9517	37.8376	37.5864	37.7305	37.6383	37.7766	37.9517	37.8376	GAPDH	UID2100
-2.99977	27.72	-10.1335	2.31e-05	0.0108328	3.3195	28.6661	29.8494	29.1443	NA	NA	NA	28.6661	29.8494	29.1443	26.271	26.1221	26.2673	HLA-A	UID2101
-1.66678	28.9433	-8.21091	8.82e-05	0.0260602	2.0979	29.6958	29.7738	29.8604	27.7154	28.3185	28.2957	29.6958	29.7738	29.8604	27.7154	28.3185	28.2957	HSPB1	UID2102
-0.602092	28.4836	-0.722728	0.493837	0.804438	-6.31457	28.8094	28.5614	28.9831	NA	28.5411	29.8274	28.8094	28.5614	28.9831	26.1791	28.5411	29.8274	TYMS	UID2103
0.102476	33.7857	0.381051	0.714737	0.902275	-6.51678	33.7034	33.8242	33.6758	34.0508	34.2225	33.2375	33.7034	33.8242	33.6758	34.0508	34.2225	33.2375	CYBB	UID2104
0.130849	33.7703	0.994688	0.353802	0.729465	-6.07831	33.6985	33.7059	33.7103	33.8708	33.8326	33.8039	33.6985	33.7059	33.7103	33.8708	33.8326	33.8039	RPN1	UID2105
-0.0761004	32.592	-0.550465	0.599526	0.850488	-6.43084	32.7423	32.5684	32.5795	32.5611	32.5202	32.5805	32.7423	32.5684	32.5795	32.5611	32.5202	32.5805	RPN2	UID2106
-0.158741	33.1132	-0.750179	0.478179	0.794107	-6.29352	33.106	33.1877	33.2839	33.1433	33.3326	32.6254	33.106	33.1877	33.2839	33.1433	33.3326	32.6254	GNAI2	UID2107
-0.108688	31.4573	-0.639816	0.543142	0.829666	-6.37401	31.5754	31.4324	31.5272	31.3758	31.1831	31.6501	31.5754	31.4324	31.5272	31.3758	31.1831	31.6501	ATP1A1	UID2108
0.314663	36.4667	0.579273	0.580993	0.842204	-6.41336	36.0795	36.6043	36.2443	37.0015	37.5514	35.3192	36.0795	36.6043	36.2443	37.0015	37.5514	35.3192	S100A8	UID2110
0.879312	32.9949	2.10037	0.0748021	0.499153	-4.69256	32.5037	32.4705	32.6916	33.9232	33.976	32.4046	32.5037	32.4705	32.6916	33.9232	33.976	32.4046	SERPINB2;SERPINB10	UID2111
0.0811147	33.136	0.414498	0.691213	0.891185	-6.50215	33.0749	33.2973	32.9141	32.9504	33.4722	33.1071	33.0749	33.2973	32.9141	32.9504	33.4722	33.1071	SLC25A5	UID2112
-0.431405	32.4672	-0.880779	0.40835	0.761441	-6.18453	32.7558	32.5225	32.7704	32.6515	33.0527	31.0503	32.7558	32.5225	32.7704	32.6515	33.0527	31.0503	ISG15	UID2113
0.520962	36.6637	1.99177	0.0876699	0.517814	-4.8459	36.3532	36.6221	36.2344	36.4788	36.8735	37.4204	36.3532	36.6221	36.2344	36.4788	36.8735	37.4204	MPO	UID2114
0.520379	28.9611	2.90813	0.0233424	0.380355	-3.53049	28.8959	28.7091	28.4979	29.4108	29.0268	29.2264	28.8959	28.7091	28.4979	29.4108	29.0268	29.2264	PCCA	UID2115
0.0391316	31.4253	0.216333	0.835045	0.942378	-6.57137	31.3641	31.1977	31.6555	31.2892	31.4319	31.6136	31.3641	31.1977	31.6555	31.2892	31.4319	31.6136	EIF2S1	UID2116
-1.71522	27.1797	-2.5446	0.0391907	0.416222	-4.05397	28.712	27.1673	28.2328	NA	27.7739	NA	28.712	27.1673	28.2328	25.4093	27.7739	25.7832	HMGN2	UID2117
-0.729072	32.9458	-3.28488	0.0138674	0.329645	-2.99808	33.1472	33.6311	33.1526	32.3834	32.9217	32.4386	33.1472	33.6311	33.1526	32.3834	32.9217	32.4386	ICAM1	UID2118
-0.588926	32.9788	-2.05726	0.0796677	0.502282	-4.75363	33.0533	33.4097	33.3567	32.1744	33.2562	32.6224	33.0533	33.4097	33.3567	32.1744	33.2562	32.6224	RPLP1	UID2119
-0.0717126	33.8442	-0.386554	0.710842	0.900295	-6.51445	34.0471	33.9295	33.6635	33.577	34.0245	33.8234	34.0471	33.9295	33.6635	33.577	34.0245	33.8234	RPLP2	UID2120
-0.242555	33.1301	-1.10052	0.308361	0.702654	-5.97115	33.4225	33.0447	33.2868	32.9286	32.7026	33.3952	33.4225	33.0447	33.2868	32.9286	32.7026	33.3952	RPLP0;RPLP0P6	UID2121
-0.140385	33.4333	-0.984355	0.358507	0.732522	-6.08835	33.4762	33.4644	33.5698	33.3213	33.2741	33.4938	33.4762	33.4644	33.5698	33.3213	33.2741	33.4938	SSB	UID2122
-0.0452772	29.8007	-0.306165	0.768597	0.917754	-6.54523	29.8827	29.6752	29.9121	29.8498	29.6788	29.8057	29.8827	29.6752	29.9121	29.8498	29.6788	29.8057	ITGB1	UID2123
-0.0334901	30.6063	-0.207147	0.841934	0.946557	-6.57355	30.5204	30.7852	30.5637	30.7676	30.5503	30.4508	30.5204	30.7852	30.5637	30.7676	30.5503	30.4508	PRKCB	UID2124
-0.0628567	28.6835	-0.2188	0.833197	0.942146	-6.57077	28.5625	28.6911	28.8911	28.309	28.3549	29.2923	28.5625	28.6911	28.8911	28.309	28.3549	29.2923	UROD	UID2126
0.241325	35.7454	1.45477	0.190084	0.624742	-5.56292	35.4859	35.7484	35.6398	35.761	36.0853	35.7517	35.4859	35.7484	35.6398	35.761	36.0853	35.7517	ATP5B	UID2127
0.25891	37.3925	0.826728	0.436308	0.776346	-6.23137	37.1585	37.4421	37.1886	37.9	37.8655	36.8004	37.1585	37.4421	37.1886	37.9	37.8655	36.8004	S100A9	UID2128
1.30353	28.2405	4.62028	0.00258345	0.166778	-1.26559	27.5684	27.6704	27.5272	28.5842	29.54	28.5524	27.5684	27.6704	27.5272	28.5842	29.54	28.5524	S100A6	UID2129
0.391031	30.8096	2.10968	0.0737901	0.498285	-4.67933	30.5499	30.5376	30.7549	31.232	30.7045	31.0788	30.5499	30.5376	30.7549	31.232	30.7045	31.0788	EIF4E	UID2130
0.0642783	36.9469	0.470412	0.652707	0.875007	-6.4751	36.959	36.9004	36.8849	37.0281	36.885	37.0241	36.959	36.9004	36.8849	37.0281	36.885	37.0241	ENO1	UID2131
0.0821363	35.3382	0.222435	0.830478	0.94198	-6.56988	35.2444	35.3265	35.3205	35.977	35.6645	34.4963	35.2444	35.3265	35.3205	35.977	35.6645	34.4963	PYGL	UID2132
-0.422943	34.5391	-2.7989	0.027236	0.389351	-3.68714	34.7212	34.873	34.6574	34.4707	34.2991	34.2129	34.7212	34.873	34.6574	34.4707	34.2991	34.2129	GPI	UID2133
0.235293	27.4181	1.53333	0.170103	0.603316	-5.46396	27.2109	27.2511	27.4394	27.4088	27.6779	27.5204	27.2109	27.2511	27.4394	27.4088	27.6779	27.5204	POLB	UID2134
-0.178557	35.4144	-0.931846	0.383163	0.745222	-6.13814	35.5424	35.5009	35.4676	35.2409	35.0607	35.6736	35.5424	35.5009	35.4676	35.2409	35.0607	35.6736	NPM1	UID2135
0.995373	27.2306	2.61843	0.0352397	0.411242	-3.94728	NA	27.3963	26.8831	28.0435	27.4434	27.698	25.9194	27.3963	26.8831	28.0435	27.4434	27.698	EPHX1	UID2137
1.26533	27.5453	6.16917	0.000504841	0.0706195	0.396187	26.6	27.0579	27.0801	28.4087	27.9413	28.184	26.6	27.0579	27.0801	28.4087	27.9413	28.184	THBD	UID2139
0.164071	35.5884	0.893569	0.40193	0.75604	-6.17311	35.4952	35.5577	35.4661	35.4206	35.6049	35.9857	35.4952	35.5577	35.4661	35.4206	35.6049	35.9857	P4HB	UID2140
-0.237363	29.0696	-0.579001	0.581166	0.842204	-6.41353	29.3121	29.0781	29.1747	29.9231	28.6908	28.239	29.3121	29.0781	29.1747	29.9231	28.6908	28.239	H1F0	UID2141
0.483005	28.4477	2.26954	0.0584232	0.471651	-4.45081	28.3522	28.4637	27.8027	28.582	28.8464	28.6392	28.3522	28.4637	27.8027	28.582	28.8464	28.6392	FES	UID2142
0.350318	31.4817	1.39137	0.207734	0.641912	-5.64082	31.1902	31.6477	31.0817	31.7164	32.0071	31.2471	31.1902	31.6477	31.0817	31.7164	32.0071	31.2471	ANXA2;ANXA2P2	UID2144
0.0448213	31.5673	0.224171	0.82918	0.941953	-6.56944	31.4261	31.4379	31.7706	31.8108	31.6851	31.2731	31.4261	31.4379	31.7706	31.8108	31.6851	31.2731	CAPN1	UID2145
0.312053	34.2559	1.22689	0.260456	0.681855	-5.83356	34.3596	33.6487	34.2915	34.0849	34.4761	34.6749	34.3596	33.6487	34.2915	34.0849	34.4761	34.6749	TUBB	UID2146
-0.674075	34.2968	-4.31957	0.00368492	0.206186	-1.63157	34.5914	34.7905	34.5196	34.0807	33.818	33.9806	34.5914	34.7905	34.5196	34.0807	33.818	33.9806	PSAP	UID2147
-0.835085	29.1717	-2.55123	0.0388177	0.416222	-4.04438	29.5672	29.5174	29.683	29.3595	28.8749	28.0279	29.5672	29.5174	29.683	29.3595	28.8749	28.0279	HEXB	UID2148
0.17872	35.8278	0.830805	0.434152	0.775082	-6.22792	35.7506	35.954	35.5108	35.7605	36.2819	35.7092	35.7506	35.954	35.5108	35.7605	36.2819	35.7092	PFN1	UID2150
-1.68322	26.2541	-4.02987	0.00525471	0.239784	-1.99787	26.7562	26.5966	27.9343	NA	NA	NA	26.7562	26.5966	27.9343	26.0115	25.1725	25.0534	BPGM	UID2151
0.364014	32.3241	2.3134	0.0548045	0.461621	-4.38774	32.0468	32.2952	32.0843	32.6497	32.5116	32.3571	32.0468	32.2952	32.0843	32.6497	32.5116	32.3571	APRT	UID2152
-0.0191496	33.3101	-0.118559	0.909035	0.972663	-6.58971	33.2408	33.466	33.2524	33.114	33.3307	33.457	33.2408	33.466	33.2524	33.114	33.3307	33.457	EPRS	UID2153
-2.72754	30.7927	-11.8891	8.16e-06	0.00742399	4.19863	31.8518	32.3675	32.2501	29.7239	29.4909	29.072	31.8518	32.3675	32.2501	29.7239	29.4909	29.072	CTSB	UID2154
-0.0222148	35.5656	-0.112482	0.913675	0.973805	-6.5905	35.5374	35.7526	35.4401	35.2148	35.708	35.7406	35.5374	35.7526	35.4401	35.2148	35.708	35.7406	HSP90AA1	UID2155
0.150692	28.1715	0.734903	0.486851	0.799402	-6.30531	28.3256	28.226	27.7369	28.0721	28.2582	28.4101	28.3256	28.226	27.7369	28.0721	28.2582	28.4101	GALT	UID2156
0.000787238	30.2539	0.00200109	0.998461	0.998735	-6.59761	29.841	30.974	29.9456	29.9424	30.9007	29.9198	29.841	30.974	29.9456	29.9424	30.9007	29.9198	UQCRH	UID2157
0.305854	30.858	1.07547	0.318669	0.704104	-5.99721	30.5877	30.7313	30.7962	31.2708	31.3957	30.3663	30.5877	30.7313	30.7962	31.2708	31.3957	30.3663	LYN	UID2158
0.203581	32.7647	1.47168	0.185609	0.622749	-5.54183	32.682	32.5751	32.7315	32.8545	32.9361	32.8088	32.682	32.5751	32.7315	32.8545	32.9361	32.8088	FH	UID2159
-0.445547	35.4843	-2.96201	0.0216433	0.376118	-3.45354	35.6085	35.7976	35.7152	35.4211	35.1634	35.2002	35.6085	35.7976	35.7152	35.4211	35.1634	35.2002	ANXA6	UID2161
-0.202488	30.7101	-1.07625	0.318345	0.704104	-5.99641	30.7096	30.9283	30.7962	30.6894	30.2913	30.8459	30.7096	30.9283	30.7962	30.6894	30.2913	30.8459	GUSB	UID2163
-0.250057	26.6234	-1.17921	0.277742	0.68567	-5.88663	26.454	26.7777	27.0135	26.7888	26.3797	26.3264	26.454	26.7777	27.0135	26.7888	26.3797	26.3264	PFKM	UID2164
-0.33852	35.9916	-2.10827	0.0739428	0.498285	-4.68134	36.0666	36.2291	36.1869	35.6	35.9129	35.9541	36.0666	36.2291	36.1869	35.6	35.9129	35.9541	HSP90AB1	UID2165
-0.0303664	29.8213	-0.183224	0.859941	0.956746	-6.57877	29.9227	29.6523	29.9345	29.8352	29.6269	29.9563	29.9227	29.6523	29.9345	29.8352	29.6269	29.9563	SRPR	UID2166
0.968952	28.4737	2.74114	0.0295664	0.396801	-3.77025	28.2805	27.8107	27.8765	28.2685	28.9406	29.6654	28.2805	27.8107	27.8765	28.2685	28.9406	29.6654	ASNS	UID2167
0.228454	31.2883	1.18598	0.275229	0.68567	-5.87918	31.1014	31.2307	31.1902	31.3427	31.7416	31.1234	31.1014	31.2307	31.1902	31.3427	31.7416	31.1234	PDHA1	UID2169
0.187329	33.9356	1.30846	0.233011	0.661808	-5.73976	33.8362	33.8972	33.7924	34.0349	34.1478	33.9051	33.8362	33.8972	33.7924	34.0349	34.1478	33.9051	PLEK	UID2170
0.187048	31.3478	0.975427	0.362611	0.735946	-6.09696	31.136	31.391	31.2357	31.6386	31.5776	31.1077	31.136	31.391	31.2357	31.6386	31.5776	31.1077	CYC1	UID2171
-0.290923	33.3113	-1.23923	0.256134	0.679191	-5.81961	33.3435	33.6177	33.4091	33.5222	33.2691	32.7063	33.3435	33.6177	33.4091	33.5222	33.2691	32.7063	PTPRC	UID2172
0.275364	28.3953	0.81142	0.444468	0.77757	-6.2442	28.4022	27.5975	28.7731	28.6863	28.1044	28.8081	28.4022	27.5975	28.7731	28.6863	28.1044	28.8081	SNRPB2	UID2173
-0.0184909	31.4266	-0.110617	0.915099	0.974587	-6.59074	31.5523	31.4707	31.2846	31.3413	31.2751	31.6357	31.5523	31.4707	31.2846	31.3413	31.2751	31.6357	SNRNP70	UID2174
-0.399389	33.6856	-0.90805	0.394751	0.752472	-6.16001	33.9505	33.7818	33.9236	33.9659	34.096	32.3957	33.9505	33.7818	33.9236	33.9659	34.096	32.3957	VIM	UID2176
-1.20062	28.0238	-1.98397	0.0886734	0.517814	-4.85683	28.7967	28.5733	28.5022	28.9082	NA	NA	28.7967	28.5733	28.5022	28.9082	26.3464	27.0157	GNAI3	UID2177
0.207713	33.9606	0.833506	0.432728	0.773407	-6.22563	34.0575	33.7695	33.7431	34.5089	34.0705	33.6139	34.0575	33.7695	33.7431	34.5089	34.0705	33.6139	ANXA5	UID2178
-0.437739	29.9634	-1.41107	0.202098	0.636807	-5.61681	30.019	30.4831	30.0447	29.0946	30.2136	29.9254	30.019	30.4831	30.0447	29.0946	30.2136	29.9254	SNRPA	UID2180
-2.68149	26.6932	-7.01957	0.000232543	0.0443853	1.16462	28.7929	27.5724	27.7366	NA	NA	25.8238	28.7929	27.5724	27.7366	25.3511	24.8825	25.8238	ENO2	UID2181
-0.0181444	31.9509	-0.107978	0.917116	0.975178	-6.59106	31.8836	32.0648	31.9316	31.8823	32.1854	31.7579	31.8836	32.0648	31.9316	31.8823	32.1854	31.7579	ACAA1	UID2182
0.387155	35.6745	2.46981	0.0436649	0.444844	-4.16207	35.4775	35.4253	35.5399	35.6919	36.0649	35.8474	35.4775	35.4253	35.5399	35.6919	36.0649	35.8474	GSTP1	UID2184
0.636876	33.2214	4.67199	0.00243364	0.16391	-1.20412	32.9177	32.9721	32.8191	33.5871	33.5205	33.5118	32.9177	32.9721	32.8191	33.5871	33.5205	33.5118	LGALS1	UID2185
0.313211	30.3435	1.55953	0.163879	0.598165	-5.43039	30.2188	30.1745	30.1673	30.4031	30.2149	30.8823	30.2188	30.1745	30.1673	30.4031	30.2149	30.8823	QDPR	UID2186
0.0541349	35.4228	0.205291	0.843327	0.94696	-6.57397	35.34	35.7817	35.0654	35.2533	35.8787	35.2177	35.34	35.7817	35.0654	35.2533	35.8787	35.2177	HMGB1;HMGB1P1	UID2187
-0.783325	31.3401	-2.33026	0.0534751	0.458717	-4.36346	31.6738	31.8016	31.7198	31.5115	31.1664	30.1673	31.6738	31.8016	31.7198	31.5115	31.1664	30.1673	FBP1	UID2188
0.224432	28.7656	1.23012	0.259319	0.681602	-5.82992	28.6747	28.6469	28.6384	29.1381	28.5691	28.9261	28.6747	28.6469	28.6384	29.1381	28.5691	28.9261	CLTB	UID2189
0.262342	31.2425	0.858539	0.419692	0.76667	-6.20409	31.2792	30.8268	31.228	31.8053	31.5935	30.7222	31.2792	30.8268	31.228	31.8053	31.5935	30.7222	ANXA4	UID2190
-0.186906	31.0767	-1.1189	0.300973	0.697222	-5.95176	31.075	31.3183	31.117	31.0248	31.1554	30.7694	31.075	31.3183	31.117	31.0248	31.1554	30.7694	CNP	UID2191
-0.445856	31.7652	-1.92465	0.0966942	0.528043	-4.93967	31.6333	32.3912	31.9398	31.4818	31.7709	31.374	31.6333	32.3912	31.9398	31.4818	31.7709	31.374	HNRNPA1	UID2192
0.0457524	30.7552	0.263434	0.799984	0.931183	-6.55876	30.8861	30.4824	30.8284	30.8096	30.6257	30.8988	30.8861	30.4824	30.8284	30.8096	30.6257	30.8988	SNRPA1	UID2193
-0.764926	30.8042	-5.22798	0.00131129	0.131494	-0.570087	31.1702	31.2338	31.1561	30.5599	30.2742	30.4311	31.1702	31.2338	31.1561	30.5599	30.2742	30.4311	COX6C	UID2194
0.223207	29.8852	1.02503	0.340264	0.720758	-6.04839	29.8163	29.7111	29.7935	30.3986	29.9731	29.6189	29.8163	29.7111	29.7935	30.3986	29.9731	29.6189	FGR	UID2195
-0.145282	32.8495	-0.688567	0.513789	0.815674	-6.33982	32.8387	33.0811	32.8465	32.4665	32.7098	33.1542	32.8387	33.0811	32.8465	32.4665	32.7098	33.1542	PARP1	UID2196
-0.219909	32.6682	-0.467331	0.654801	0.875435	-6.47667	32.7326	32.7443	32.8575	32.9075	33.3588	31.4085	32.7326	32.7443	32.8575	32.9075	33.3588	31.4085	IFIT1	UID2197
-0.267491	35.125	-0.960691	0.369464	0.736297	-6.11105	35.3557	35.213	35.2076	35.4863	35.0886	34.3989	35.3557	35.213	35.2076	35.4863	35.0886	34.3989	LTA4H	UID2198
-1.0279	31.0453	-6.71378	0.000304633	0.0481718	0.89892	31.5944	31.4873	31.5962	30.5382	30.3587	30.6974	31.5944	31.4873	31.5962	30.5382	30.3587	30.6974	ALDOC	UID2199
0.0851067	33.454	0.364835	0.726265	0.906489	-6.52345	33.2868	33.4232	33.5244	33.0857	33.4773	33.9267	33.2868	33.4232	33.5244	33.0857	33.4773	33.9267	H2AFV;H2AFZ	UID2200
0.202204	27.1127	0.582524	0.578922	0.841623	-6.41133	26.9293	27.2749	26.8307	28.0029	26.7266	26.9121	26.9293	27.2749	26.8307	28.0029	26.7266	26.9121	CHTF8	UID2204
-0.17785	31.7261	-0.98931	0.356244	0.730361	-6.08355	31.9458	31.5598	31.9394	31.7261	31.4401	31.7453	31.9458	31.5598	31.9394	31.7261	31.4401	31.7453	U2AF1;U2AF1L4	UID2206
0.28445	34.0216	1.32462	0.227883	0.658414	-5.72075	33.8274	34.0542	33.7565	34.0113	34.5675	33.9128	33.8274	34.0542	33.7565	34.0113	34.5675	33.9128	CALM2;CALM1	UID2207
0.407032	30.4441	2.15954	0.0686035	0.489237	-4.60833	30.321	30.41	29.9906	30.423	30.6711	30.8486	30.321	30.41	29.9906	30.423	30.6711	30.8486	SRGN	UID2209
0.206777	29.6375	0.911207	0.393199	0.750691	-6.15714	29.2493	29.6233	29.7298	29.5531	30.1284	29.5412	29.2493	29.6233	29.7298	29.5531	30.1284	29.5412	TROVE2	UID2211
0.102006	29.2924	0.449694	0.66685	0.878519	-6.4855	29.2217	29.5322	28.9704	29.437	29.5973	28.996	29.2217	29.5322	28.9704	29.437	29.5973	28.996	GAA	UID2212
0.495485	28.6108	1.19367	0.2724	0.684119	-5.87068	28.3897	27.8774	28.822	29.6284	28.1168	28.8302	28.3897	27.8774	28.822	29.6284	28.1168	28.8302	HIST1H1E	UID2214
0.492452	31.8194	2.80972	0.0268215	0.388396	-3.67159	31.5345	31.3851	31.7999	32.182	31.8825	32.1323	31.5345	31.3851	31.7999	32.182	31.8825	32.1323	DLAT	UID2216
0.131139	34.5242	0.86706	0.415319	0.766566	-6.19665	34.2833	34.58	34.5125	34.544	34.6755	34.5498	34.2833	34.58	34.5125	34.544	34.6755	34.5498	TXN	UID2217
-0.59774	30.7614	-1.85223	0.107455	0.552778	-5.03986	31.1533	30.8753	31.1523	31.1141	29.8173	30.4562	31.1533	30.8753	31.1523	31.1141	29.8173	30.4562	COX5B	UID2218
0.084798	28.2724	0.389589	0.708699	0.899138	-6.51316	28.1305	27.997	28.5624	28.0177	28.5048	28.4217	28.1305	27.997	28.5624	28.0177	28.5048	28.4217	CTSA	UID2219
0.00719613	30.9945	0.0479331	0.963141	0.988286	-6.59632	30.8724	31.0835	31.0167	31.0987	30.8542	31.0412	30.8724	31.0835	31.0167	31.0987	30.8542	31.0412	PRKAR1A	UID2220
1.04393	26.9729	1.87565	0.103853	0.549735	-5.00758	NA	26.7613	27.4245	27.4432	27.1316	27.9098	25.1669	26.7613	27.4245	27.4432	27.1316	27.9098	UROS	UID2221
-0.15865	31.9141	-0.878049	0.40973	0.762214	-6.18696	31.7305	32.196	32.0537	31.7206	32.0063	31.7775	31.7305	32.196	32.0537	31.7206	32.0063	31.7775	ESD	UID2222
0.206745	37.1925	1.33215	0.225525	0.656117	-5.71184	36.9677	37.1268	37.1727	37.2061	37.476	37.2055	36.9677	37.1268	37.1727	37.2061	37.476	37.2055	HSPD1	UID2223
0.342875	36.2194	2.196	0.0650447	0.481713	-4.55625	35.9661	36.1306	36.0474	36.1888	36.4885	36.4953	35.9661	36.1306	36.0474	36.1888	36.4885	36.4953	HSPA5	UID2224
-0.0539832	35.6328	-0.347585	0.738613	0.910546	-6.53023	35.6497	35.5589	35.7706	35.4652	35.576	35.776	35.6497	35.5589	35.7706	35.4652	35.576	35.776	HSPA8	UID2225
-0.189579	28.4234	-0.703527	0.504988	0.810521	-6.32889	28.6911	28.4963	28.3672	28.1969	27.8995	28.8894	28.6911	28.4963	28.3672	28.1969	27.8995	28.8894	SLC2A1	UID2226
0.029971	31.2452	0.0705733	0.945759	0.983956	-6.59481	31.0047	31.3768	31.3092	31.5689	31.9578	30.2538	31.0047	31.3768	31.3092	31.5689	31.9578	30.2538	SLC2A3;SLC2A14	UID2227
-0.292736	29.6798	-2.13614	0.0709909	0.495576	-4.6417	29.9109	29.8264	29.7413	29.5271	29.4979	29.5754	29.9109	29.8264	29.7413	29.5271	29.4979	29.5754	UMPS	UID2228
0.241044	32.0073	1.4633	0.187815	0.624171	-5.5523	31.8092	32.0089	31.8422	32.1792	32.2972	31.9069	31.8092	32.0089	31.8422	32.1792	32.2972	31.9069	PDHB	UID2229
0.234932	28.0221	1.03853	0.334373	0.717111	-6.03486	27.6557	28.2765	27.7817	28.173	28.3801	27.8656	27.6557	28.2765	27.7817	28.173	28.3801	27.8656	DBT	UID2230
-0.182548	32.7049	-0.608466	0.562552	0.835281	-6.39482	32.7644	32.9375	32.6865	33.1502	32.7212	31.9695	32.7644	32.9375	32.6865	33.1502	32.7212	31.9695	ITGAM	UID2231
-0.0279055	30.8912	-0.179064	0.863081	0.958189	-6.57961	30.9976	30.9452	30.7728	30.9289	30.9968	30.7062	30.9976	30.9452	30.7728	30.9289	30.9968	30.7062	PYGB	UID2232
-0.0102619	28.354	-0.0511604	0.960661	0.988101	-6.59614	28.072	28.5098	28.4956	28.6033	28.1308	28.3125	28.072	28.5098	28.4956	28.6033	28.1308	28.3125	RALA	UID2233
0.0797561	30.2759	0.334189	0.74826	0.912503	-6.53529	29.9724	30.7218	30.0139	30.1321	30.4483	30.3669	29.9724	30.7218	30.0139	30.1321	30.4483	30.3669	RALB	UID2234
-0.328229	31.0958	-1.9083	0.0990274	0.531213	-4.96239	31.4958	31.0715	31.2125	31.0788	30.8922	30.824	31.4958	31.0715	31.2125	31.0788	30.8922	30.824	LAMP1	UID2235
0.0482153	32.4229	0.323014	0.756345	0.915993	-6.53935	32.361	32.456	32.3794	32.2937	32.4431	32.6043	32.361	32.456	32.3794	32.2937	32.4431	32.6043	TOP1	UID2236
-0.489336	30.2086	-1.63684	0.146728	0.58638	-5.32987	30.4414	30.5245	30.3939	29.5537	29.6793	30.6588	30.4414	30.5245	30.3939	29.5537	29.6793	30.6588	TOP2A	UID2237
0.226128	33.1192	0.872199	0.412699	0.76386	-6.19213	32.8018	33.5124	32.7043	33.2842	33.4519	32.9608	32.8018	33.5124	32.7043	33.2842	33.4519	32.9608	G6PD	UID2238
0.015129	27.2724	0.0763501	0.941328	0.981821	-6.59434	27.2096	27.0898	27.495	27.1871	27.0736	27.5792	27.2096	27.0898	27.495	27.1871	27.0736	27.5792	UBL4A	UID2239
0.226971	33.574	1.4055	0.203679	0.636807	-5.62362	33.5902	33.3783	33.4131	33.6113	33.5558	33.8955	33.5902	33.3783	33.4131	33.6113	33.5558	33.8955	MTHFD1	UID2242
-0.12539	31.6087	-0.683452	0.51682	0.817605	-6.34351	31.5735	31.5733	31.8674	31.8065	31.3432	31.4883	31.5735	31.5733	31.8674	31.8065	31.3432	31.4883	IGF2R	UID2244
0.160366	31.7769	1.17745	0.278399	0.68567	-5.88857	31.6883	31.6351	31.7666	31.8618	31.9108	31.7985	31.6883	31.6351	31.7666	31.8618	31.9108	31.7985	ADH5	UID2245
-0.354727	31.5445	-1.46316	0.187851	0.624171	-5.55247	31.6284	31.5229	32.0144	30.9821	31.3712	31.7481	31.6284	31.5229	32.0144	30.9821	31.3712	31.7481	PABPC1	UID2249
-0.38517	33.6023	-1.03167	0.337356	0.719309	-6.04175	33.6977	33.7583	33.9287	32.7434	33.2143	34.2715	33.6977	33.7583	33.9287	32.7434	33.2143	34.2715	PCNA	UID2250
-0.553411	30.8517	-1.9835	0.0887353	0.517814	-4.8575	30.7398	31.6047	31.0408	30.5306	30.9395	30.2551	30.7398	31.6047	31.0408	30.5306	30.9395	30.2551	COX6A1	UID2251
-0.566307	29.0877	-1.96382	0.0913225	0.520005	-4.88505	29.185	29.6409	29.2866	29.3027	28.864	28.2469	29.185	29.6409	29.2866	29.3027	28.864	28.2469	SLC25A4	UID2252
0.100071	28.4379	0.684973	0.515918	0.816888	-6.34242	28.2185	28.46	28.4851	28.4719	28.4954	28.4966	28.2185	28.46	28.4851	28.4719	28.4954	28.4966	SLC25A6	UID2253
0.00228712	32.669	0.00972613	0.992518	0.997728	-6.59756	32.5293	32.9195	32.5546	32.2265	32.8677	32.9161	32.5293	32.9195	32.5546	32.2265	32.8677	32.9161	IMPDH2	UID2254
0.0299049	32.5193	0.221749	0.830991	0.94198	-6.57005	32.4952	32.4384	32.5796	32.5217	32.5178	32.5633	32.4952	32.4384	32.5796	32.5217	32.5178	32.5633	TPR	UID2255
0.0519851	32	0.144602	0.889198	0.965954	-6.58587	31.8231	32.0826	32.0162	32.3625	32.5445	31.1709	31.8231	32.0826	32.0162	32.3625	32.5445	31.1709	ANXA3	UID2256
-0.0266446	34.007	-0.142017	0.891164	0.966069	-6.58628	33.8862	34.1086	34.0662	34.1877	34.1219	33.6716	33.8862	34.1086	34.0662	34.1877	34.1219	33.6716	ACTN1	UID2257
-0.0412786	35.0427	-0.297517	0.774914	0.920431	-6.54813	35.0267	35.128	35.0355	34.933	35.0217	35.1116	35.0267	35.128	35.0355	34.933	35.0217	35.1116	XRCC6	UID2258
-0.120037	34.6202	-0.801554	0.449784	0.779355	-6.25236	34.6673	34.7258	34.6474	34.5017	34.4371	34.7416	34.6673	34.7258	34.6474	34.5017	34.4371	34.7416	XRCC5	UID2259
-0.451297	31.6785	-1.80441	0.115189	0.567671	-5.10534	31.7618	31.6274	32.3232	31.6299	31.0936	31.635	31.7618	31.6274	32.3232	31.6299	31.0936	31.635	COX4I1	UID2261
-0.741328	28.2089	-1.81713	0.113081	0.561863	-5.08798	28.8988	28.4351	28.4048	27.1375	27.6225	28.7546	28.8988	28.4351	28.4048	27.1375	27.6225	28.7546	ALAS1	UID2263
0.363842	28.152	0.728729	0.490385	0.801018	-6.31002	27.3519	29.016	27.5422	28.1988	28.9901	27.8127	27.3519	29.016	27.5422	28.1988	28.9901	27.8127	IFI30	UID2264
-0.0471035	32.7182	-0.284019	0.78481	0.924637	-6.55249	32.5678	32.8016	32.8558	32.8904	32.5614	32.6321	32.5678	32.8016	32.8558	32.8904	32.5614	32.6321	LAMP2	UID2265
0.30859	32.5139	1.77067	0.120966	0.570133	-5.1512	32.3656	32.3941	32.3191	32.4635	32.5828	32.9584	32.3656	32.3941	32.3191	32.4635	32.5828	32.9584	RNH1	UID2266
-0.21723	31.5502	-0.779059	0.46207	0.783448	-6.27066	31.4764	31.8599	31.64	31.6477	31.8304	30.8466	31.4764	31.8599	31.64	31.6477	31.8304	30.8466	CYBA	UID2267
0.285293	26.4422	0.433326	0.678129	0.883365	-6.4934	25.4115	26.7446	26.7427	NA	27.1957	27.403	25.4115	26.7446	26.7427	25.1559	27.1957	27.403	CCL2	UID2268
-0.24789	28.6303	-0.636948	0.5449	0.829666	-6.37595	28.6168	28.9032	28.7428	28.2915	27.8179	29.4097	28.6168	28.9032	28.7428	28.2915	27.8179	29.4097	ITGA4	UID2269
-0.161996	35.0555	-0.858602	0.419659	0.76667	-6.20404	35.1158	35.1415	35.1522	34.753	34.8449	35.3256	35.1158	35.1415	35.1522	34.753	34.8449	35.3256	EEF2	UID2270
0.121693	29.5552	0.341496	0.742991	0.910636	-6.53255	29.3962	29.0022	30.0847	30.0383	29.0454	29.7646	29.3962	29.0022	30.0847	30.0383	29.0454	29.7646	PDIA4	UID2271
-1.09453	30.3391	-5.43759	0.00105001	0.109111	-0.343572	30.9709	30.8005	30.8877	29.552	29.6477	30.1758	30.9709	30.8005	30.8877	29.552	29.6477	30.1758	P4HA1	UID2272
-1.3622	30.2502	-3.53751	0.00988735	0.27697	-2.65012	30.613	31.0751	31.1059	30.3256	29.5994	28.7824	30.613	31.0751	31.1059	30.3256	29.5994	28.7824	CEACAM1	UID2273
0.0665364	28.2742	0.357492	0.731511	0.909886	-6.52637	28.4226	28.2386	28.0614	28.4658	28.4246	28.0319	28.4226	28.2386	28.0614	28.4658	28.4246	28.0319	ALAD	UID2274
-0.140261	29.6091	-0.502834	0.630881	0.865488	-6.45795	29.7939	29.7921	29.4515	29.693	29.9664	28.9574	29.7939	29.7921	29.4515	29.693	29.9664	28.9574	HLA-E	UID2276
0.151122	37.1397	0.49044	0.639179	0.868429	-6.46463	36.9994	37.2161	36.9769	37.3364	37.7635	36.546	36.9994	37.2161	36.9769	37.3364	37.7635	36.546	LCP1	UID2277
0.0725226	31.9267	0.361606	0.72857	0.907468	-6.52474	31.9333	31.6708	32.0672	32.2848	31.8181	31.786	31.9333	31.6708	32.0672	32.2848	31.8181	31.786	ETFA	UID2278
-0.326143	29.1079	-1.77456	0.120286	0.570133	-5.14593	29.0714	29.5145	29.2269	28.8148	29.1594	28.8602	29.0714	29.5145	29.2269	28.8148	29.1594	28.8602	GYS1	UID2279
0.393678	29.5652	1.96487	0.0911829	0.520005	-4.88359	29.2318	29.5954	29.2779	29.7046	30.0674	29.5141	29.2318	29.5954	29.2779	29.7046	30.0674	29.5141	PRKAR2A	UID2280
0.446017	29.7313	2.20284	0.0643977	0.481713	-4.54646	29.5813	29.6415	29.3022	29.9348	30.2633	29.6649	29.5813	29.6415	29.3022	29.9348	30.2633	29.6649	GTF2F2	UID2281
-0.854847	28.773	-3.07175	0.0185757	0.353095	-3.29755	29.1029	28.9107	29.5876	28.1317	28.0609	28.8441	29.1029	28.9107	29.5876	28.1317	28.0609	28.8441	MTHFD2	UID2282
-0.777859	33.7636	-5.1414	0.0014398	0.137804	-0.66563	34.2043	34.2701	33.9832	33.2882	33.3781	33.4577	34.2043	34.2701	33.9832	33.2882	33.3781	33.4577	MIF	UID2283
0.0745462	33.8092	0.348698	0.737814	0.910546	-6.5298	33.7737	33.7088	33.8332	34.004	34.1201	33.4153	33.7737	33.7088	33.8332	34.004	34.1201	33.4153	HCLS1	UID2284
0.380164	31.3768	1.95684	0.0922579	0.52022	-4.89481	31.2926	31.1008	31.1666	31.3664	31.9245	31.4097	31.2926	31.1008	31.1666	31.3664	31.9245	31.4097	FDPS	UID2285
0.519108	30.469	3.65341	0.00849253	0.275117	-2.49337	30.1019	30.3459	30.1806	30.7049	30.7424	30.7384	30.1019	30.3459	30.1806	30.7049	30.7424	30.7384	AKR1A1	UID2286
-0.45308	35.3694	-2.52837	0.0401194	0.420502	-4.07742	35.6225	35.5665	35.5987	35.3862	35.1996	34.8427	35.6225	35.5665	35.5987	35.3862	35.1996	34.8427	NCF1;NCF1B;NCF1C	UID2287
0.0325497	31.7141	0.124411	0.904571	0.971626	-6.58892	31.5754	31.8785	31.6396	32.0167	32.007	31.1674	31.5754	31.8785	31.6396	32.0167	32.007	31.1674	PKM	UID2288
-0.192602	35.6513	-1.19376	0.272366	0.684119	-5.87058	35.6134	35.8458	35.7837	35.3965	35.5222	35.7463	35.6134	35.8458	35.7837	35.3965	35.5222	35.7463	HSP90B1	UID2289
-0.467302	27.5049	-3.11989	0.0173797	0.353095	-3.22949	27.6668	27.7546	27.7941	27.1986	27.4462	27.1687	27.6668	27.7546	27.7941	27.1986	27.4462	27.1687	MYL6B	UID2291
0.0441371	29.8453	0.17604	0.865366	0.958659	-6.58022	30.1383	29.5165	29.8149	29.8583	29.5006	30.2431	30.1383	29.5165	29.8149	29.8583	29.5006	30.2431	SNRPB;SNRPN	UID2292
-0.822697	29.9221	-3.7793	0.00721574	0.265303	-2.32528	30.1101	30.7832	30.107	29.5341	29.5553	29.4428	30.1101	30.7832	30.107	29.5341	29.5553	29.4428	COX6B1	UID2293
0.0888687	32.6803	0.541495	0.605365	0.853779	-6.43612	32.4683	32.8192	32.6202	32.5634	32.8026	32.8084	32.4683	32.8192	32.6202	32.5634	32.8026	32.8084	HNRNPL	UID2294
-0.141956	32.7579	-1.01063	0.346638	0.724553	-6.06267	32.7668	32.9532	32.7666	32.6902	32.6407	32.7298	32.7668	32.9532	32.7666	32.6902	32.6407	32.7298	DARS	UID2295
0.131172	30.4531	0.821761	0.438944	0.777284	-6.23555	30.347	30.5679	30.2476	30.6519	30.5056	30.3986	30.347	30.5679	30.2476	30.6519	30.5056	30.3986	UQCRB	UID2298
-0.165583	29.4495	-0.970362	0.364955	0.736079	-6.10182	29.5557	29.3898	29.6514	29.5687	29.3822	29.1492	29.5557	29.3898	29.6514	29.5687	29.3822	29.1492	AKR1B1	UID2299
0.601659	32.8519	2.82218	0.0263519	0.387523	-3.65368	32.6077	32.4666	32.5789	33.2621	32.7363	33.4598	32.6077	32.4666	32.5789	33.2621	32.7363	33.4598	ANPEP	UID2300
-0.0929014	28.842	-0.340955	0.743381	0.910636	-6.53276	29.3902	28.7253	28.5497	28.9376	29.0095	28.4394	29.3902	28.7253	28.5497	28.9376	29.0095	28.4394	B4GALT1	UID2301
0.046856	28.9676	0.135137	0.896399	0.967994	-6.58735	29.1409	28.848	28.8437	29.4088	29.3894	28.175	29.1409	28.848	28.8437	29.4088	29.3894	28.175	ACPP	UID2302
0.265097	31.2851	1.60501	0.153576	0.588381	-5.37151	31.1074	31.3463	31.0041	31.5854	31.3534	31.3142	31.1074	31.3463	31.0041	31.5854	31.3534	31.3142	UCHL3	UID2303
-0.213951	30.5241	-1.00211	0.35045	0.725332	-6.07105	30.5147	30.3861	30.9925	30.6477	30.2379	30.3658	30.5147	30.3861	30.9925	30.6477	30.2379	30.3658	NME1	UID2305
-2.81313	26.9421	-12.3971	6.2e-06	0.00742399	4.41936	27.9873	28.5531	28.5055	NA	NA	NA	27.9873	28.5531	28.5055	25.5361	25.8143	25.2562	CD1D	UID2306
-0.30788	29.9049	-2.02341	0.0837087	0.512624	-4.80141	29.9359	30.1654	30.0751	29.9035	29.6918	29.6575	29.9359	30.1654	30.0751	29.9035	29.6918	29.6575	ARSB	UID2307
-0.0226122	33.2264	-0.133114	0.897939	0.969052	-6.58766	33.2386	33.3605	33.1141	32.9725	33.3043	33.3685	33.2386	33.3605	33.1141	32.9725	33.3043	33.3685	RPS2	UID2308
-0.156748	31.0516	-0.606201	0.56397	0.835281	-6.39629	31.0532	31.4606	30.8761	30.833	30.6553	31.4313	31.0532	31.4606	30.8761	30.833	30.6553	31.4313	RPA2	UID2310
-4.50123	27.7788	-12.3027	6.52e-06	0.00742399	4.37937	29.835	30.5373	29.7159	NA	NA	NA	29.835	30.5373	29.7159	26.2571	25.218	25.1094	CBR1	UID2315
-0.534431	26.2453	-1.17951	0.277632	0.68567	-5.88631	26.92	26.2957	26.3218	NA	26.05	26.8564	26.92	26.2957	26.3218	25.0279	26.05	26.8564	ACADS	UID2316
0.0802968	30.0694	0.396933	0.703523	0.898161	-6.50998	30.2368	30.1435	29.7076	30.2486	30.207	29.8731	30.2368	30.1435	29.7076	30.2486	30.207	29.8731	GLB1	UID2318
0.7542	27.6219	4.55362	0.00279186	0.166778	-1.34547	27.1327	27.2184	27.3834	27.9294	28.216	27.8517	27.1327	27.2184	27.3834	27.9294	28.216	27.8517	PECAM1	UID2319
-0.00834223	27.6992	-0.0385988	0.970314	0.992416	-6.59678	27.3581	27.8625	27.8894	27.9627	27.4689	27.6534	27.3581	27.8625	27.8894	27.9627	27.4689	27.6534	PPP3CB	UID2320
0.549831	33.563	1.67463	0.13897	0.578809	-5.27998	33.5042	32.9144	33.4455	34.3408	33.1745	33.9982	33.5042	32.9144	33.4455	34.3408	33.1745	33.9982	HIST1H1B	UID2323
0.395358	27.59	1.08129	0.316248	0.703027	-5.99119	27.7568	26.9987	27.4214	28.4708	27.1247	27.7675	27.7568	26.9987	27.4214	28.4708	27.1247	27.7675	HIST1H1D	UID2324
0.710126	29.5265	1.67028	0.139841	0.579204	-5.28574	29.2454	28.5004	29.7685	30.482	29.1787	29.984	29.2454	28.5004	29.7685	30.482	29.1787	29.984	HIST1H1C	UID2325
-0.0916518	33.4781	-0.54835	0.6009	0.85071	-6.43209	33.5027	33.6242	33.4448	33.6088	33.1895	33.4985	33.5027	33.6242	33.4448	33.6088	33.1895	33.4985	POR	UID2326
-0.145162	31.1742	-0.916178	0.390764	0.749979	-6.15259	31.108	31.307	31.3253	31.0969	30.9409	31.267	31.108	31.307	31.3253	31.0969	30.9409	31.267	ATP2A2	UID2327
0.294726	32.8307	2.12346	0.0723185	0.498149	-4.65974	32.6874	32.6927	32.6698	32.8859	33.0926	32.9556	32.6874	32.6927	32.6698	32.8859	33.0926	32.9556	PLCG2	UID2328
-0.0839262	31.2342	-0.473021	0.650936	0.874409	-6.47376	31.1439	31.506	31.1784	30.9861	31.3401	31.2505	31.1439	31.506	31.1784	30.9861	31.3401	31.2505	FAH	UID2329
0.0033943	31.4133	0.0138354	0.989357	0.997309	-6.59751	31.2607	31.6019	31.3722	30.9174	31.7341	31.5935	31.2607	31.6019	31.3722	30.9174	31.7341	31.5935	STMN1	UID2330
-0.302202	27.4317	-1.22553	0.260937	0.681855	-5.8351	27.9385	27.6387	27.171	26.9943	27.5377	27.3096	27.9385	27.6387	27.171	26.9943	27.5377	27.3096	ZNF22	UID2332
-0.458511	25.501	-1.13532	0.294496	0.693996	-5.93426	25.5366	25.8009	25.8532	NA	25.5901	25.9147	25.5366	25.8009	25.8532	24.3104	25.5901	25.9147	ZNF24	UID2333
-0.111692	28.3488	-0.534602	0.609872	0.85575	-6.44012	28.5193	28.3193	28.3753	28.3047	27.9329	28.6411	28.5193	28.3193	28.3753	28.3047	27.9329	28.6411	NAGA	UID2334
0.372196	28.4788	0.908163	0.394696	0.752472	-6.15991	28.492	27.7799	28.6061	29.4813	27.9868	28.5266	28.492	27.7799	28.6061	29.4813	27.9868	28.5266	HMGA1	UID2336
-0.00669828	28.2192	-0.0375575	0.971114	0.992644	-6.59682	28.4498	28.0738	28.1441	27.9982	28.3241	28.3253	28.4498	28.0738	28.1441	27.9982	28.3241	28.3253	TMEM11	UID2337
0.092133	33.3253	0.56027	0.593181	0.848035	-6.42498	33.281	33.4192	33.1376	33.2398	33.5723	33.3021	33.281	33.4192	33.1376	33.2398	33.5723	33.3021	GOT1	UID2338
-0.0989796	28.6154	-0.676177	0.521152	0.820643	-6.34872	28.509	28.7128	28.7728	28.6066	28.5894	28.5016	28.509	28.7128	28.7728	28.6066	28.5894	28.5016	PRKCA	UID2339
0.0242798	30.7834	0.139786	0.892861	0.966638	-6.58664	30.7335	30.869	30.7114	30.6341	30.6757	31.0769	30.7335	30.869	30.7114	30.6341	30.6757	31.0769	UBTF	UID2341
-0.674102	27.7572	-3.04144	0.0193738	0.354083	-3.34053	28.1767	28.4055	27.7004	27.5762	27.4706	27.2135	28.1767	28.4055	27.7004	27.5762	27.4706	27.2135	NDUFB7	UID2343
-0.106843	26.2097	-0.349697	0.737096	0.910546	-6.52942	26.5077	25.7817	26.5001	26.3132	26.5234	25.6323	26.5077	25.7817	26.5001	26.3132	26.5234	25.6323	PRKACA;KIN27;PRKACB	UID2344
1.06244	26.0527	3.9574	0.00575382	0.242621	-2.09156	NA	NA	NA	26.1151	26.697	26.9397	25.382	25.8873	25.2951	26.1151	26.697	26.9397	CEBPB	UID2346
0.0655744	30.7154	0.313242	0.763442	0.917238	-6.5428	30.5491	30.7553	30.7434	30.5348	30.5557	31.1541	30.5491	30.7553	30.7434	30.5348	30.5557	31.1541	CTPS1	UID2348
-0.1314	31.768	-0.888294	0.404569	0.758853	-6.17784	31.9341	31.8526	31.7144	31.614	31.6663	31.8266	31.9341	31.8526	31.7144	31.614	31.6663	31.8266	PFKL	UID2349
-1.39483	28.3739	-8.0434	0.000100314	0.0260602	1.97578	29.0956	29.1991	28.9191	27.7012	27.4494	27.8787	29.0956	29.1991	28.9191	27.7012	27.4494	27.8787	GM2A	UID2350
-0.265439	29.9469	-0.753027	0.476573	0.793118	-6.2913	29.841	30.3891	30.0087	30.5951	29.5372	29.3101	29.841	30.3891	30.0087	30.5951	29.5372	29.3101	CR1	UID2351
0.600159	30.3718	1.48651	0.181767	0.620984	-5.52325	30.0518	30.3288	29.8346	31.2976	30.9858	29.7323	30.0518	30.3288	29.8346	31.2976	30.9858	29.7323	LGALS3	UID2352
0.351915	28.4503	1.09914	0.30892	0.702654	-5.97259	28.6639	27.6734	28.4857	28.8206	28.1676	28.8906	28.6639	27.6734	28.4857	28.8206	28.1676	28.8906	SPI1	UID2353
-0.107354	34.1092	-0.691059	0.512316	0.815169	-6.33801	34.0998	34.1614	34.2275	33.8765	34.0555	34.2346	34.0998	34.1614	34.2275	33.8765	34.0555	34.2346	TCP1	UID2354
-0.268743	31.0907	-1.69788	0.134391	0.573163	-5.24906	31.3183	31.2921	31.0649	30.9913	31.0822	30.7956	31.3183	31.2921	31.0649	30.9913	31.0822	30.7956	PTPN1	UID2355
-0.191079	31.4183	-1.36214	0.216355	0.650318	-5.6761	31.4686	31.6331	31.4397	31.2706	31.3289	31.3687	31.4686	31.6331	31.4397	31.2706	31.3289	31.3687	RPL35A	UID2357
-0.0550658	29.0965	-0.311457	0.764741	0.917238	-6.54342	29.3925	28.8722	29.1073	28.9911	29.1231	29.0926	29.3925	28.8722	29.1073	28.9911	29.1231	29.0926	ARF4	UID2358
-0.0637459	32.8346	-0.298092	0.774494	0.920233	-6.54794	32.8282	33.0093	32.762	32.4244	32.84	33.1439	32.8282	33.0093	32.762	32.4244	32.84	33.1439	RPL7	UID2359
0.399227	33.9487	1.60615	0.153325	0.588381	-5.37003	33.7376	33.7482	33.7614	34.5351	34.2965	33.6132	33.7376	33.7482	33.7614	34.5351	34.2965	33.6132	VCL	UID2360
0.173574	29.1913	0.729394	0.490004	0.801018	-6.30952	29.4172	28.7408	29.1556	29.1618	29.0602	29.6122	29.4172	28.7408	29.1556	29.1618	29.0602	29.6122	SON	UID2362
-0.0938607	28.618	-0.428103	0.681747	0.885735	-6.49587	28.7277	28.7944	28.4727	28.1568	28.814	28.7424	28.7277	28.7944	28.4727	28.1568	28.814	28.7424	NELFE	UID2363
0.199059	36.887	0.851141	0.423515	0.770161	-6.21051	36.7184	37.0078	36.6361	36.9994	37.3732	36.5869	36.7184	37.0078	36.6361	36.9994	37.3732	36.5869	PGAM1	UID2364
0.0737415	30.9976	0.47185	0.65173	0.874663	-6.47436	31.0066	30.7691	31.1064	31.0396	30.9447	31.1191	31.0066	30.7691	31.1064	31.0396	30.9447	31.1191	RCC1	UID2365
-0.48412	30.7486	-1.33673	0.224105	0.656117	-5.70642	31.0717	30.9386	30.9618	30.0084	30.1284	31.3829	31.0717	30.9386	30.9618	30.0084	30.1284	31.3829	LIG1	UID2366
0.341989	31.2262	1.57988	0.159191	0.594488	-5.40414	30.8716	31.0833	31.2107	31.6948	31.4867	31.01	30.8716	31.0833	31.2107	31.6948	31.4867	31.01	ATP5J	UID2367
-0.225084	29.2046	-1.49972	0.178404	0.617835	-5.50661	29.4292	29.2754	29.2469	29.0551	28.9791	29.242	29.4292	29.2754	29.2469	29.0551	28.9791	29.242	XRCC1	UID2368
0.168382	35.3205	0.724716	0.492692	0.803191	-6.31307	35.4126	34.885	35.4113	35.3931	35.0999	35.721	35.4126	34.885	35.4113	35.3931	35.0999	35.721	NCL	UID2369
-0.622165	26.553	-2.62083	0.0351183	0.411242	-3.94381	27.104	26.8148	26.6733	NA	NA	NA	27.104	26.8148	26.6733	26.0202	26.0118	26.6936	HK1	UID2370
-0.094609	28.7151	-0.565153	0.590036	0.845385	-6.42203	28.8737	28.8893	28.5243	28.6844	28.7749	28.5441	28.8737	28.8893	28.5243	28.6844	28.7749	28.5441	POLR2C	UID2371
0.0417196	29.3945	0.146678	0.88762	0.96474	-6.58553	29.291	29.5998	29.2301	29.1783	30.0295	29.0383	29.291	29.5998	29.2301	29.1783	30.0295	29.0383	TRIM21	UID2373
-0.594729	31.4224	-3.10017	0.0178593	0.353095	-3.25734	31.8202	31.7002	31.6388	31.2163	31.3731	30.7856	31.8202	31.7002	31.6388	31.2163	31.3731	30.7856	EIF2AK2	UID2374
0.0169051	31.0657	0.086226	0.933759	0.980311	-6.59343	30.9761	31.1849	31.0107	31.3875	31.0701	30.7649	30.9761	31.1849	31.0107	31.3875	31.0701	30.7649	SRM	UID2375
0.0469886	26.3841	0.175265	0.865952	0.958659	-6.58037	26.5115	26.3012	26.2691	26.9939	26.1898	26.0391	26.5115	26.3012	26.2691	26.9939	26.1898	26.0391	SLC9A1	UID2376
-0.187508	30.5865	-1.21049	0.266295	0.684119	-5.85197	30.6149	30.776	30.6498	30.5823	30.5971	30.2988	30.6149	30.776	30.6498	30.5823	30.5971	30.2988	CSNK2A2	UID2378
-0.0421227	29.6265	-0.274943	0.791488	0.927423	-6.55531	29.4641	29.752	29.7264	29.5251	29.5951	29.696	29.4641	29.752	29.7264	29.5251	29.5951	29.696	NFKB1	UID2380
0.174178	32.7467	0.556612	0.595544	0.849328	-6.42718	32.6555	32.5415	32.7819	33.2604	33.1336	32.1073	32.6555	32.5415	32.7819	33.2604	33.1336	32.1073	NCF2	UID2381
-0.536392	27.0979	-2.69027	0.0317924	0.404297	-3.84357	27.3057	27.162	27.6306	27.0497	26.5704	26.869	27.3057	27.162	27.6306	27.0497	26.5704	26.869	ATP2B1	UID2383
-0.104085	31.7341	-0.766454	0.469055	0.789793	-6.28073	31.7244	31.8667	31.7673	31.7017	31.7092	31.6352	31.7244	31.8667	31.7673	31.7017	31.7092	31.6352	EIF2S2	UID2384
0.299337	31.0072	1.83356	0.110412	0.556958	-5.06548	30.8802	30.6824	31.0101	30.9914	31.2753	31.204	30.8802	30.6824	31.0101	30.9914	31.2753	31.204	ANXA7	UID2385
0.145983	25.8074	0.50505	0.629403	0.864949	-6.45674	25.1647	26.1481	25.8905	NA	25.5567	26.0866	25.1647	26.1481	25.8905	25.9979	25.5567	26.0866	CD33	UID2386
-0.258686	29.4026	-1.18813	0.274439	0.68567	-5.87681	29.4466	29.8222	29.3269	29.0886	29.1144	29.6167	29.4466	29.8222	29.3269	29.0886	29.1144	29.6167	BTF3	UID2388
0.267007	33.8257	1.19801	0.270814	0.684119	-5.86587	33.6859	33.5157	33.8748	34.2787	34.0406	33.5582	33.6859	33.5157	33.8748	34.2787	34.0406	33.5582	ALOX5AP	UID2389
0.108463	31.4807	0.639537	0.543313	0.829666	-6.3742	31.3953	31.2568	31.6274	31.689	31.5418	31.3741	31.3953	31.2568	31.6274	31.689	31.5418	31.3741	RAB6A;RAB6B	UID2394
0.113402	30.1446	0.26552	0.798442	0.931062	-6.55815	30.2162	29.8307	30.2169	30.6252	30.8035	29.1752	30.2162	29.8307	30.2169	30.6252	30.8035	29.1752	MX2	UID2395
0.0680481	32.9764	0.492843	0.637565	0.86807	-6.46335	32.965	32.9361	32.9263	33.0482	33.0849	32.8983	32.965	32.9361	32.9263	33.0482	33.0849	32.8983	PSMB1	UID2396
-0.34198	31.2279	-2.07199	0.0779711	0.50021	-4.7328	31.2956	31.6535	31.2474	31.0776	31.0969	30.996	31.2956	31.6535	31.2474	31.0776	31.0969	30.996	M6PR	UID2397
-0.446075	32.2032	-2.3785	0.0498506	0.458717	-4.29392	32.434	32.4939	32.3508	32.262	32.0065	31.6719	32.434	32.4939	32.3508	32.262	32.0065	31.6719	COX5A	UID2398
0.0485258	34.8237	0.328551	0.752335	0.913603	-6.53735	34.8412	34.6565	34.9007	34.9395	34.8443	34.7602	34.8412	34.6565	34.9007	34.9395	34.8443	34.7602	LMNB1	UID2399
0.0179081	30.1077	0.108516	0.916704	0.975178	-6.59099	29.9094	30.3237	30.0632	30.1228	30.0233	30.204	29.9094	30.3237	30.0632	30.1228	30.0233	30.204	IMPDH1	UID2400
0.109168	32.6316	0.566296	0.5893	0.845385	-6.42133	32.5018	32.7312	32.498	32.8519	32.8572	32.3494	32.5018	32.7312	32.498	32.8519	32.8572	32.3494	ATP6V1B2	UID2403
-0.0239795	30.738	-0.1328	0.898178	0.969052	-6.5877	30.8611	30.5013	30.8874	30.9323	30.6558	30.5898	30.8611	30.5013	30.8874	30.9323	30.6558	30.5898	ATP6V1C1	UID2404
0.220935	28.6649	0.553232	0.597732	0.850488	-6.4292	28.5657	28.7891	28.3083	28.1421	28.4827	29.7011	28.5657	28.7891	28.3083	28.1421	28.4827	29.7011	FLNA	UID2405
0.00191174	30.5065	0.00832818	0.993593	0.997728	-6.59758	30.4907	30.5319	30.4941	30.2791	30.2437	30.9996	30.4907	30.5319	30.4941	30.2791	30.2437	30.9996	ACO1	UID2406
0.495558	28.5664	1.61381	0.151652	0.588381	-5.36003	27.8972	28.4321	28.6265	29.3094	28.8294	28.3037	27.8972	28.4321	28.6265	29.3094	28.8294	28.3037	C5AR1	UID2409
0.0609213	33.0021	0.364105	0.726786	0.906489	-6.52374	32.9591	32.8609	33.0949	33.2328	32.8226	33.0423	32.9591	32.8609	33.0949	33.2328	32.8226	33.0423	VDAC1	UID2410
-0.119455	31.1323	-0.605055	0.564688	0.835886	-6.39703	31.0067	31.4012	31.1682	31.1741	30.7665	31.277	31.0067	31.4012	31.1682	31.1741	30.7665	31.277	SDHB	UID2411
-0.640648	25.5839	-2.50715	0.0413686	0.427436	-4.10811	25.7173	25.7655	26.23	25.5176	NA	25.4809	25.7173	25.7655	26.23	25.5176	24.7924	25.4809	BCKDHB	UID2412
-0.872923	30.755	-5.45328	0.00103292	0.109111	-0.326878	31.1946	31.3064	31.0733	30.3319	30.4852	30.1385	31.1946	31.3064	31.0733	30.3319	30.4852	30.1385	COMT	UID2413
0.149933	37.6943	0.531354	0.612002	0.856756	-6.44199	37.5048	37.7846	37.5688	38.2926	37.8137	37.2017	37.5048	37.7846	37.5688	38.2926	37.8137	37.2017	TGM2	UID2414
0.370893	28.2787	2.19032	0.0655864	0.481713	-4.56437	28.0632	27.9838	28.2329	28.544	28.6203	28.2282	28.0632	27.9838	28.2329	28.544	28.6203	28.2282	MUT	UID2415
-0.10219	30.2046	-0.576539	0.582737	0.842204	-6.41505	30.2838	30.4248	30.0585	30.0107	30.38	30.07	30.2838	30.4248	30.0585	30.0107	30.38	30.07	OSBP	UID2416
-0.174134	26.3132	-1.10679	0.305823	0.700868	-5.96455	26.2947	26.4047	26.5013	26.4132	26.0835	26.1816	26.2947	26.4047	26.5013	26.4132	26.0835	26.1816	FUT4	UID2417
0.0417447	31.9347	0.274104	0.792106	0.927423	-6.55557	31.7643	32.0894	31.8877	31.9759	32.0093	31.8814	31.7643	32.0894	31.8877	31.9759	32.0093	31.8814	FBL	UID2418
-0.0933293	32.6588	-0.594847	0.571111	0.837709	-6.40357	32.6659	32.7955	32.655	32.4109	32.7592	32.6663	32.6659	32.7955	32.655	32.4109	32.7592	32.6663	GART	UID2419
0.0166871	32.5091	0.0898902	0.930953	0.980249	-6.59307	32.4902	32.5827	32.4293	32.408	32.2998	32.8444	32.4902	32.5827	32.4293	32.408	32.2998	32.8444	PAICS	UID2420
0.268785	31.5221	1.69742	0.13448	0.573163	-5.24967	31.3423	31.4449	31.3759	31.6772	31.8409	31.4514	31.3423	31.4449	31.3759	31.6772	31.8409	31.4514	SCP2	UID2421
0.00339772	34.6701	0.0232024	0.982152	0.993866	-6.59731	34.6694	34.7461	34.5897	34.5623	34.8118	34.6412	34.6694	34.7461	34.5897	34.5623	34.8118	34.6412	UBA1	UID2422
0.523025	27.1317	1.33042	0.226067	0.656117	-5.7139	27.5212	26.7561	26.3334	26.7205	27.6792	27.78	27.5212	26.7561	26.3334	26.7205	27.6792	27.78	FDXR	UID2423
0.0298527	35.8172	0.221565	0.831128	0.94198	-6.57009	35.8283	35.85	35.7285	35.8576	35.8482	35.7905	35.8283	35.85	35.7285	35.8576	35.8482	35.7905	HNRNPA2B1	UID2424
0.181318	30.2207	1.23347	0.258144	0.680833	-5.82614	30.0804	30.1198	30.1898	30.2955	30.4605	30.178	30.0804	30.1198	30.1898	30.2955	30.4605	30.178	CBL	UID2426
0.00347742	32.762	0.0244855	0.981165	0.993734	-6.59728	32.8788	32.7188	32.6833	32.8437	32.738	32.7096	32.8788	32.7188	32.6833	32.8437	32.738	32.7096	UQCRC2	UID2427
-0.00568062	29.7765	-0.0165447	0.987273	0.996848	-6.59746	29.4698	29.8387	30.0295	29.0388	29.966	30.3161	29.4698	29.8387	30.0295	29.0388	29.966	30.3161	SLC2A5	UID2428
-0.094954	27.1888	-0.398973	0.702089	0.897538	-6.50909	26.9005	27.6345	27.1738	27.4213	26.922	27.0806	26.9005	27.6345	27.1738	27.4213	26.922	27.0806	FECH	UID2429
-0.166539	33.1797	-0.8159	0.442069	0.777458	-6.24046	33.2752	33.1663	33.3476	33.2435	32.7045	33.3415	33.2752	33.1663	33.3476	33.2435	32.7045	33.3415	CES1	UID2431
0.733458	27.2017	4.09752	0.00483133	0.237453	-1.91114	26.5533	27.0016	26.9499	27.6936	27.5748	27.4368	26.5533	27.0016	26.9499	27.6936	27.5748	27.4368	ITGA6	UID2432
-0.00293583	33.6474	-0.0151417	0.988352	0.996848	-6.59749	33.5724	33.9493	33.4248	33.46	33.8166	33.6611	33.5724	33.9493	33.4248	33.46	33.8166	33.6611	SFPQ	UID2433
0.119889	30.6758	0.719432	0.495739	0.805632	-6.31705	30.825	30.5782	30.4443	30.752	30.5961	30.8591	30.825	30.5782	30.4443	30.752	30.5961	30.8591	TUBG1;TUBG2	UID2434
0.0647642	34.0134	0.441737	0.672322	0.881239	-6.48938	34.0173	33.9543	33.9713	33.9106	34.0245	34.2021	34.0173	33.9543	33.9713	33.9106	34.0245	34.2021	PPIB	UID2435
-0.0694505	34.9634	-0.445267	0.669892	0.880201	-6.48766	35.0427	35.1209	34.8307	34.8516	35.0679	34.8665	35.0427	35.1209	34.8307	34.8516	35.0679	34.8665	WARS	UID2436
-0.122076	33.1691	-0.740382	0.483728	0.796793	-6.30111	33.255	33.2975	33.138	32.974	32.9977	33.3526	33.255	33.2975	33.138	32.974	32.9977	33.3526	RPS3	UID2437
0.144866	27.0194	0.6355	0.545789	0.829666	-6.37693	27.2438	26.8121	26.7851	27.4764	26.9399	26.8593	27.2438	26.8121	26.7851	27.4764	26.9399	26.8593	JAK1	UID2439
-0.713076	28.6094	-1.70593	0.132839	0.573163	-5.23831	28.8856	29.0452	28.967	28.3771	29.0795	27.302	28.8856	29.0452	28.967	28.3771	29.0795	27.302	PTPRE	UID2440
0.11127	30.2439	0.664072	0.528409	0.824463	-6.35727	30.188	30.2215	30.1554	30.4888	30.3735	30.0364	30.188	30.2215	30.1554	30.4888	30.3735	30.0364	SP100	UID2441
-0.242804	27.8663	-1.3992	0.205477	0.63843	-5.6313	27.8766	28.0902	27.9962	27.4761	27.8451	27.9134	27.8766	28.0902	27.9962	27.4761	27.8451	27.9134	NFYA	UID2442
0.0610019	33.4658	0.44024	0.673353	0.881564	-6.4901	33.3999	33.4394	33.4667	33.4701	33.4134	33.6055	33.3999	33.4394	33.4667	33.4701	33.4134	33.6055	AHCY	UID2443
0.10452	27.7629	0.397554	0.703086	0.898161	-6.50971	27.7398	27.5252	27.8671	27.6828	27.4084	28.3543	27.7398	27.5252	27.8671	27.6828	27.4084	28.3543	ATP2B4	UID2445
0.145159	31.1188	0.688928	0.513575	0.815674	-6.33956	30.988	31.2572	30.8935	31.3726	31.3831	30.8184	30.988	31.2572	30.8935	31.3726	31.3831	30.8184	CPT2	UID2447
-0.072353	30.3242	-0.454141	0.663802	0.878519	-6.4833	30.3207	30.4531	30.3075	30.4609	30.0847	30.3185	30.3207	30.4531	30.3075	30.4609	30.0847	30.3185	DTYMK	UID2448
-0.132085	29.2425	-0.32666	0.753703	0.914488	-6.53804	29.3914	29.2468	29.2874	28.5265	28.8474	30.1556	29.3914	29.2468	29.2874	28.5265	28.8474	30.1556	RRM1	UID2449
1.00258	30.9694	2.95931	0.0217253	0.376118	-3.45739	30.4695	31.1254	29.8095	31.1883	31.523	31.7007	30.4695	31.1254	29.8095	31.1883	31.523	31.7007	PRTN3	UID2450
0.145872	33.3764	0.737609	0.485307	0.798671	-6.30324	33.2418	33.4314	33.2372	33.0866	33.5865	33.6748	33.2418	33.4314	33.2372	33.0866	33.5865	33.6748	EEF1B2	UID2452
-0.0395881	30.9622	-0.185227	0.85843	0.956341	-6.57836	31.1438	30.5594	31.2429	30.9409	30.8425	31.0439	31.1438	30.5594	31.2429	30.9409	30.8425	31.0439	ATP5F1	UID2453
-0.626621	31.1506	-2.50285	0.0416263	0.427669	-4.11431	31.3289	31.5721	31.4908	31.2644	30.9093	30.3382	31.3289	31.5721	31.4908	31.2644	30.9093	30.3382	TBXAS1	UID2454
0.0190813	31.2099	0.102395	0.921383	0.976229	-6.59172	31.2149	31.2897	31.0963	30.9518	31.5182	31.1882	31.2149	31.2897	31.0963	30.9518	31.5182	31.1882	ACP1	UID2455
0.539114	33.1156	3.04847	0.0191854	0.353095	-3.33055	32.9542	32.5543	33.0297	33.4785	33.3692	33.3078	32.9542	32.5543	33.0297	33.4785	33.3692	33.3078	ACAT1	UID2456
0.166177	31.7515	0.981973	0.359598	0.733516	-6.09066	31.5937	31.7655	31.6459	31.5726	31.9682	31.9629	31.5937	31.7655	31.6459	31.5726	31.9682	31.9629	ADRBK1	UID2458
-0.295974	32.4186	-0.722621	0.493899	0.804438	-6.31465	32.5784	32.4909	32.6306	31.704	31.8285	33.2795	32.5784	32.4909	32.6306	31.704	31.8285	33.2795	MCM3	UID2459
0.212509	30.2419	1.29995	0.235754	0.664165	-5.74973	30.0335	30.3736	29.9999	30.4195	30.3663	30.2588	30.0335	30.3736	29.9999	30.4195	30.3663	30.2588	MPST	UID2460
-0.00266899	33.511	-0.0153988	0.988154	0.996848	-6.59748	33.3619	33.5761	33.599	33.2646	33.5668	33.6976	33.3619	33.5761	33.599	33.2646	33.5668	33.6976	RPS12	UID2461
0.154317	28.3878	0.732728	0.488094	0.799999	-6.30698	28.5453	28.1379	28.2488	28.2173	28.3666	28.8111	28.5453	28.1379	28.2488	28.2173	28.3666	28.8111	YY1;YY2	UID2462
0.0141939	30.0268	0.0988066	0.924128	0.977792	-6.59213	29.9675	29.9548	30.1369	29.9541	30.1296	30.018	29.9675	29.9548	30.1369	29.9541	30.1296	30.018	DNAJB1	UID2463
0.143545	34.8146	1.04158	0.333054	0.716756	-6.03179	34.7202	34.7892	34.7191	34.8144	34.988	34.8568	34.7202	34.7892	34.7191	34.8144	34.988	34.8568	ATP5A1	UID2464
-0.37699	31.7149	-1.9801	0.0891765	0.517814	-4.86226	31.7792	31.9696	31.9614	31.8411	31.4802	31.2579	31.7792	31.9696	31.9614	31.8411	31.4802	31.2579	CTSS	UID2465
-0.0197176	32.1965	-0.120014	0.907925	0.972643	-6.58952	32.4073	31.9937	32.218	32.0866	32.2154	32.2578	32.4073	31.9937	32.218	32.0866	32.2154	32.2578	PSMA1	UID2466
0.0226642	31.8857	0.131053	0.899509	0.969533	-6.58796	32.0172	31.8539	31.7518	31.6801	32.1174	31.8935	32.0172	31.8539	31.7518	31.6801	32.1174	31.8935	PSMA3	UID2467
0.237741	31.7556	1.10141	0.307999	0.702482	-5.97021	31.849	31.2061	31.8551	31.7505	31.9611	31.9118	31.849	31.2061	31.8551	31.7505	31.9611	31.9118	PSMA4	UID2468
0.968485	32.053	4.56004	0.00277098	0.166778	-1.33773	31.3201	31.5104	31.8758	32.7208	32.6419	32.249	31.3201	31.5104	31.8758	32.7208	32.6419	32.249	S100P	UID2469
0.0938004	35.4593	0.441182	0.672704	0.881239	-6.48964	35.2862	35.5493	35.4016	35.6119	35.7974	35.1093	35.2862	35.5493	35.4016	35.6119	35.7974	35.1093	MSN	UID2470
-0.37126	31.5536	-2.0819	0.0768495	0.499631	-4.71876	31.8374	31.8105	31.5699	31.1141	31.4216	31.5683	31.8374	31.8105	31.5699	31.1141	31.4216	31.5683	DDX6	UID2471
-0.171832	31.5731	-0.456623	0.662103	0.878519	-6.48207	31.6918	31.6176	31.6675	30.8878	31.1808	32.3929	31.6918	31.6176	31.6675	30.8878	31.1808	32.3929	DNMT1	UID2472
-0.00512202	32.4885	-0.0375143	0.971147	0.992644	-6.59682	32.5588	32.4213	32.493	32.5521	32.4522	32.4535	32.5588	32.4213	32.493	32.5521	32.4522	32.4535	U2AF2	UID2473
0.353785	31.7579	1.43503	0.195428	0.629923	-5.58737	31.3593	31.5278	31.856	31.8756	31.5676	32.3613	31.3593	31.5278	31.856	31.8756	31.5676	32.3613	RPL13	UID2474
0.395126	31.2061	2.08489	0.0765135	0.499631	-4.71451	30.9803	30.9615	31.0837	31.5178	31.0594	31.6337	30.9803	30.9615	31.0837	31.5178	31.0594	31.6337	S100A4	UID2475
0.117947	27.2669	0.67281	0.523164	0.82202	-6.35111	27.2926	27.0986	27.2327	27.105	27.2831	27.5896	27.2926	27.0986	27.2327	27.105	27.2831	27.5896	MGAT1	UID2476
-0.259737	34.1804	-1.24446	0.254322	0.679191	-5.81368	34.2573	34.3487	34.3249	34.0475	34.4174	33.6868	34.2573	34.3487	34.3249	34.0475	34.4174	33.6868	HMGB2	UID2477
0.0266459	32.4537	0.183893	0.859436	0.956477	-6.57863	32.5659	32.3527	32.4025	32.4541	32.3867	32.5602	32.5659	32.3527	32.4025	32.4541	32.3867	32.5602	TARS	UID2478
-0.121072	31.5405	-0.633319	0.54713	0.829666	-6.3784	31.5831	31.7088	31.5111	31.219	31.4137	31.8071	31.5831	31.7088	31.5111	31.219	31.4137	31.8071	VARS	UID2479
0.0428253	33.8537	0.283538	0.785164	0.924754	-6.55264	33.7811	33.8381	33.8778	33.6988	34.0242	33.9025	33.7811	33.8381	33.8778	33.6988	34.0242	33.9025	EEF1G	UID2480
-0.0879041	30.2099	-0.441995	0.672144	0.881239	-6.48925	30.202	30.2857	30.274	29.8457	30.1359	30.5163	30.202	30.2857	30.274	29.8457	30.1359	30.5163	STOM	UID2481
-0.0641763	32.929	-0.320908	0.757873	0.917238	-6.5401	32.7933	32.9832	33.1069	32.5966	32.8896	33.2047	32.7933	32.9832	33.1069	32.5966	32.8896	33.2047	YWHAQ	UID2482
-0.30448	28.204	-1.84081	0.109254	0.555104	-5.05554	28.4282	28.3129	28.3277	28.1459	28.2099	27.7995	28.4282	28.3129	28.3277	28.1459	28.2099	27.7995	MAPK3	UID2483
-0.0100345	30.5271	-0.0330329	0.974593	0.993161	-6.597	30.3068	30.7874	30.5021	29.862	30.8375	30.8667	30.3068	30.7874	30.5021	29.862	30.8375	30.8667	RPL10	UID2484
-0.133712	30.4622	-0.629585	0.549431	0.83035	-6.3809	30.5613	30.4415	30.5842	30.2715	30.1019	30.8125	30.5613	30.4415	30.5842	30.2715	30.1019	30.8125	RPA1	UID2485
-0.116656	33.2003	-0.680143	0.518787	0.817986	-6.34588	33.172	33.3775	33.2263	33.4007	33.0535	32.9716	33.172	33.3775	33.2263	33.4007	33.0535	32.9716	APEX1	UID2486
0.0486273	35.1447	0.306131	0.768622	0.917754	-6.54524	34.9775	35.2591	35.1245	34.9995	35.2334	35.2741	34.9775	35.2591	35.1245	34.9995	35.2334	35.2741	CALR	UID2487
-0.115456	34.2134	-0.781621	0.460659	0.783448	-6.2686	34.2115	34.3598	34.2421	34.2797	34.0122	34.1752	34.2115	34.3598	34.2421	34.2797	34.0122	34.1752	CANX	UID2488
0.150158	28.3433	0.805918	0.447427	0.777634	-6.24876	28.1865	28.3897	28.2285	28.7227	28.3631	28.1693	28.1865	28.3897	28.2285	28.7227	28.3631	28.1693	PIK3R1	UID2489
0.107794	32.8638	0.701827	0.505983	0.810683	-6.33014	32.7035	32.9143	32.8119	32.8573	33.0876	32.8081	32.7035	32.9143	32.8119	32.8573	33.0876	32.8081	PSM8;PSMB8	UID2490
-0.16667	33.3626	-1.19926	0.270359	0.684119	-5.86448	33.5163	33.3391	33.4823	33.3005	33.3164	33.2209	33.5163	33.3391	33.4823	33.3005	33.3164	33.2209	PSMA5	UID2491
-0.125643	30.7256	-0.548622	0.600724	0.85071	-6.43193	30.8399	30.9156	30.6097	30.8171	30.9571	30.2141	30.8399	30.9156	30.6097	30.8171	30.9571	30.2141	PSMB4	UID2492
-0.0627808	27.9735	-0.38666	0.710767	0.900295	-6.51441	27.8747	27.9384	28.2015	27.905	27.832	28.0892	27.8747	27.9384	28.2015	27.905	27.832	28.0892	PSMB6	UID2493
-0.226438	28.1409	-1.34055	0.222924	0.656111	-5.70188	28.3796	28.2069	28.1757	28.2568	27.828	27.9981	28.3796	28.2069	28.1757	28.2568	27.828	27.9981	PSMB5	UID2494
-0.31577	30.2012	-1.29558	0.237171	0.66558	-5.75482	30.269	30.6134	30.1948	30.2961	30.2619	29.5718	30.269	30.6134	30.1948	30.2961	30.2619	29.5718	GSTM2	UID2495
-0.448005	31.7726	-2.23475	0.0614657	0.479133	-4.50075	31.8517	32.0627	32.0753	31.9114	31.3044	31.4299	31.8517	32.0627	32.0753	31.9114	31.3044	31.4299	NDUFS1	UID2496
-0.333478	31.7214	-1.62478	0.149288	0.588381	-5.34569	31.7805	32.2768	31.607	31.4788	31.649	31.5361	31.7805	32.2768	31.607	31.4788	31.649	31.5361	MAPK1	UID2497
0.028189	32.3915	0.109441	0.915998	0.975178	-6.59088	32.166	32.4039	32.5624	32.8892	32.357	31.9707	32.166	32.4039	32.5624	32.8892	32.357	31.9707	GRN	UID2500
-0.230024	34.659	-1.07271	0.31982	0.704616	-6.00005	34.7415	34.8054	34.7751	34.6292	34.8777	34.125	34.7415	34.8054	34.7751	34.6292	34.8777	34.125	LAP3	UID2501
-0.0294252	31.3312	-0.132319	0.898545	0.96916	-6.58778	31.1446	31.643	31.2502	30.9623	31.4403	31.5469	31.1446	31.643	31.2502	30.9623	31.4403	31.5469	CD38	UID2502
-0.818415	28.2985	-4.89953	0.00187969	0.160422	-0.938735	28.6968	28.8915	28.5346	27.7494	28.0534	27.865	28.6968	28.8915	28.5346	27.7494	28.0534	27.865	GTF2E2	UID2504
0.0163396	31.8995	0.120603	0.907475	0.972643	-6.58944	31.9408	31.8146	31.9185	31.9591	31.8871	31.8768	31.9408	31.8146	31.9185	31.9591	31.8871	31.8768	TPP2	UID2505
0.344641	29.8855	2.08523	0.0764763	0.499631	-4.71404	29.7192	29.7088	29.7114	30.2099	30.169	29.7944	29.7192	29.7088	29.7114	30.2099	30.169	29.7944	IMPA1	UID2506
0.146298	34.4345	0.961478	0.369095	0.736297	-6.1103	34.2285	34.3863	34.4693	34.6053	34.5538	34.3638	34.2285	34.3863	34.4693	34.6053	34.5538	34.3638	PTPN6	UID2508
0.056062	27.3484	0.35885	0.73054	0.909415	-6.52584	27.4062	27.456	27.0989	27.3669	27.3903	27.372	27.4062	27.456	27.0989	27.3669	27.3903	27.372	SHC1	UID2509
0.101401	36.8362	0.467063	0.654983	0.875435	-6.47681	36.8366	36.8196	36.7003	37.0725	37.1443	36.4438	36.8366	36.8196	36.7003	37.0725	37.1443	36.4438	TKT	UID2513
-0.4471	31.0131	-2.11864	0.0728305	0.498285	-4.6666	31.2943	31.3414	31.0744	31.1859	30.5406	30.6423	31.2943	31.3414	31.0744	31.1859	30.5406	30.6423	CASP1	UID2514
-0.408315	31.1103	-2.22761	0.0621101	0.479133	-4.51099	31.0936	31.5359	31.3138	30.9534	31.067	30.6979	31.0936	31.5359	31.3138	30.9534	31.067	30.6979	PML	UID2515
-0.235907	31.14	-1.19354	0.272448	0.684119	-5.87083	31.1024	31.1995	31.472	30.7077	31.2221	31.1364	31.1024	31.1995	31.472	30.7077	31.2221	31.1364	EEF1D	UID2516
-0.128215	28.4351	-0.535607	0.609214	0.855303	-6.43954	28.6411	28.5866	28.27	28.8184	28.0213	28.2734	28.6411	28.5866	28.27	28.8184	28.0213	28.2734	ALDH4A1	UID2518
-0.243425	34.1408	-1.77358	0.120458	0.570133	-5.14726	34.2147	34.2422	34.3308	34.0692	34.0529	33.9353	34.2147	34.2422	34.3308	34.0692	34.0529	33.9353	ERP29	UID2519
0.135203	33.2585	0.865488	0.416124	0.766566	-6.19803	33.148	33.3432	33.0814	33.2248	33.4832	33.2703	33.148	33.3432	33.0814	33.2248	33.4832	33.2703	PRDX6	UID2520
0.224126	34.4613	1.00247	0.35029	0.725332	-6.0707	34.3153	34.6487	34.0837	34.5027	34.8989	34.3185	34.3153	34.6487	34.0837	34.5027	34.8989	34.3185	PRDX5	UID2521
-0.581339	31.9766	-2.26003	0.0592397	0.47457	-4.46448	32.3603	32.4468	31.9947	31.3676	32.1885	31.5017	32.3603	32.4468	31.9947	31.3676	32.1885	31.5017	DDT;DDTL	UID2522
0.219575	33.6643	1.25295	0.2514	0.67634	-5.804	33.5071	33.6916	33.4649	33.8695	33.9466	33.5062	33.5071	33.6916	33.4649	33.8695	33.9466	33.5062	PRDX3	UID2523
-0.0745836	32.8429	-0.302096	0.771567	0.919685	-6.54661	33.0279	32.5321	33.0806	32.7764	32.4561	33.1844	33.0279	32.5321	33.0806	32.7764	32.4561	33.1844	RPL12	UID2525
0.35644	32.3565	1.59766	0.1552	0.589208	-5.38108	31.9937	32.5193	32.0217	32.2234	32.7765	32.6041	31.9937	32.5193	32.0217	32.2234	32.7765	32.6041	ECHS1	UID2526
-0.0825234	30.9975	-0.412245	0.692787	0.891355	-6.50317	30.941	31.2015	30.9738	30.6507	31.2754	30.9426	30.941	31.2015	30.9738	30.6507	31.2754	30.9426	CMPK1	UID2527
-0.518535	33.6577	-3.46648	0.0108638	0.284984	-2.74711	34.0265	33.8907	33.8338	33.5352	33.2724	33.3878	34.0265	33.8907	33.8338	33.5352	33.2724	33.3878	PEBP1	UID2528
0.178712	35.4099	1.16416	0.283395	0.685879	-5.9031	35.2947	35.4577	35.2092	35.392	35.6461	35.4597	35.2947	35.4577	35.2092	35.392	35.6461	35.4597	PDIA3	UID2529
0.0617894	33.5652	0.460547	0.659423	0.877373	-6.48011	33.4828	33.5259	33.5941	33.6153	33.6224	33.5504	33.4828	33.5259	33.5941	33.6153	33.6224	33.5504	PPP2R1A	UID2530
0.00840023	28.0296	0.054126	0.958383	0.988101	-6.59597	27.8451	28.1742	28.057	28.0297	28.1258	27.946	27.8451	28.1742	28.057	28.0297	28.1258	27.946	PPP2R1B	UID2531
0.579818	28.5119	1.73746	0.126924	0.572114	-5.19604	28.5262	27.5483	28.5915	29.2295	28.6555	28.5205	28.5262	27.5483	28.5915	29.2295	28.6555	28.5205	FCER1G	UID2532
0.0977458	32.0945	0.681591	0.517926	0.817986	-6.34485	32.0074	32.1235	32.0059	32.1971	32.0109	32.2221	32.0074	32.1235	32.0059	32.1971	32.0109	32.2221	PPIF	UID2533
-0.140347	30.6021	-0.721484	0.494555	0.804816	-6.31551	30.8834	30.5394	30.5941	30.5383	30.26	30.7974	30.8834	30.5394	30.5941	30.5383	30.26	30.7974	NMT1	UID2534
0.172728	31.7603	1.1084	0.305177	0.700271	-5.96287	31.7993	31.7125	31.5101	31.8934	31.9386	31.7082	31.7993	31.7125	31.5101	31.8934	31.9386	31.7082	ADSS	UID2535
-0.0527683	31.4901	-0.167667	0.8717	0.95951	-6.58183	31.2879	31.6831	31.5784	30.8148	31.5384	32.0378	31.2879	31.6831	31.5784	30.8148	31.5384	32.0378	LRPAP1	UID2536
-0.407588	27.4413	-1.20774	0.267286	0.684119	-5.85504	27.7081	27.6549	27.5724	27.0588	28.0106	26.6432	27.7081	27.6549	27.5724	27.0588	28.0106	26.6432	CLIP1	UID2537
-0.578618	33.5223	-1.37118	0.213655	0.648904	-5.66523	33.704	33.9145	33.8165	33.4437	34.0112	32.2442	33.704	33.9145	33.8165	33.4437	34.0112	32.2442	SERPINB1	UID2538
0.0318606	28.7104	0.178127	0.86379	0.95839	-6.5798	28.7892	28.5615	28.7328	28.609	28.5569	29.0131	28.7892	28.5615	28.7328	28.609	28.5569	29.0131	ALDH1B1	UID2539
0.043839	31.5023	0.241097	0.816555	0.938329	-6.56505	31.4268	31.4767	31.5376	31.4946	31.2594	31.8186	31.4268	31.4767	31.5376	31.4946	31.2594	31.8186	SDHA	UID2540
0.126873	35.1085	0.781609	0.460666	0.783448	-6.26861	34.9881	35.0199	35.1273	35.2183	35.3502	34.9474	34.9881	35.0199	35.1273	35.2183	35.3502	34.9474	CORO1A	UID2541
0.297698	30.4919	1.21737	0.263832	0.682709	-5.84426	30.529	29.9997	30.5005	30.5223	31.046	30.3538	30.529	29.9997	30.5005	30.5223	31.046	30.3538	GDI1	UID2542
-0.160251	32.2506	-0.617106	0.557161	0.834439	-6.38918	32.2779	32.272	32.4422	31.654	32.208	32.6493	32.2779	32.272	32.4422	31.654	32.208	32.6493	MAT2A	UID2543
-1.65325	26.9799	-2.30701	0.0553176	0.463572	-4.39694	27.9274	27.3438	28.1484	NA	NA	27.5997	27.9274	27.3438	28.1484	24.5345	26.3257	27.5997	RRM2	UID2545
-0.177864	32.5059	-1.17401	0.279685	0.68567	-5.89234	32.5517	32.6335	32.5994	32.2638	32.3895	32.5976	32.5517	32.6335	32.5994	32.2638	32.3895	32.5976	DNAJA1	UID2546
1.16485	26.8232	2.08421	0.0765906	0.499631	-4.71549	27.4496	NA	NA	26.8891	27.2766	28.0511	27.4496	25.8952	25.3774	26.8891	27.2766	28.0511	AKT1	UID2547
0.108327	32.9063	0.747044	0.47995	0.794107	-6.29596	32.7939	32.9721	32.7904	32.8567	32.9754	33.0492	32.7939	32.9721	32.7904	32.8567	32.9754	33.0492	UQCRC1	UID2550
0.00474356	31.2501	0.0257826	0.980168	0.993734	-6.59724	31.1637	31.2257	31.3537	31.5701	31.1234	31.0639	31.1637	31.2257	31.3537	31.5701	31.1234	31.0639	HIBADH	UID2551
0.206429	33.8808	1.37955	0.211181	0.645579	-5.65513	33.8483	33.8034	33.681	33.8218	34.0678	34.0624	33.8483	33.8034	33.681	33.8218	34.0678	34.0624	ATIC	UID2552
0.10658	32.8255	0.696122	0.509332	0.813902	-6.33433	32.7939	32.8325	32.6903	32.7445	33.0629	32.8291	32.7939	32.8325	32.6903	32.7445	33.0629	32.8291	HNRNPH3	UID2553
0.437268	33.4893	1.28943	0.239178	0.667765	-5.76197	33.4598	32.5955	33.7566	34.1326	33.4447	33.5464	33.4598	32.5955	33.7566	34.1326	33.4447	33.5464	YWHAB	UID2554
0.133114	34.5669	0.970238	0.365013	0.736079	-6.10194	34.5486	34.4583	34.4943	34.5515	34.7173	34.6317	34.5486	34.4583	34.4943	34.5515	34.7173	34.6317	STIP1	UID2556
0.462283	33.4935	1.92501	0.096644	0.528043	-4.93918	33.3204	32.8762	33.5906	33.913	33.857	33.404	33.3204	32.8762	33.5906	33.913	33.857	33.404	S100A11	UID2557
-2.72643	28.186	-2.45473	0.0446287	0.446128	-4.18385	29.398	29.1656	30.0842	29.5432	NA	NA	29.398	29.1656	30.0842	29.5432	24.7879	26.1373	CEACAM8	UID2558
0.387335	25.5932	1.12691	0.297796	0.695335	-5.94324	25.6951	NA	25.8618	25.6914	25.5637	26.1055	25.6951	24.6418	25.8618	25.6914	25.5637	26.1055	INPP5B	UID2559
0.103974	31.957	0.564951	0.590165	0.845385	-6.42215	31.9454	31.9237	31.8458	32.3086	31.7328	31.9855	31.9454	31.9237	31.8458	32.3086	31.7328	31.9855	PRDX2	UID2560
0.315603	29.5245	1.72235	0.129726	0.573163	-5.21633	29.5698	29.2938	29.2364	29.5432	29.9474	29.5561	29.5698	29.2938	29.2364	29.5432	29.9474	29.5561	ARRB2;DKFZp686L0365	UID2561
0.522822	28.4575	1.83684	0.109887	0.555104	-5.06099	28.0688	28.2836	28.2358	29.3284	28.6046	28.2237	28.0688	28.2836	28.2358	29.3284	28.6046	28.2237	GK;GK3P	UID2562
-0.144276	27.2056	-0.846215	0.426074	0.772279	-6.21476	27.4269	27.0576	27.3487	27.2277	26.9563	27.2163	27.4269	27.0576	27.3487	27.2277	26.9563	27.2163	CCR1	UID2563
-0.578408	25.9859	-2.19174	0.065451	0.481713	-4.56235	26.3227	26.1239	26.3786	NA	NA	NA	26.3227	26.1239	26.3786	26.0945	25.862	25.1334	GBP1	UID2566
0.299084	28.5264	1.22944	0.25956	0.681602	-5.8307	28.4682	28.3402	28.3222	28.6791	29.132	28.2168	28.4682	28.3402	28.3222	28.6791	29.132	28.2168	GBP2	UID2567
0.252861	31.4293	1.18726	0.274757	0.68567	-5.87777	31.2997	31.1314	31.4775	31.9002	31.5447	31.2223	31.2997	31.1314	31.4775	31.9002	31.5447	31.2223	ICAM3	UID2569
-0.0857242	31.9774	-0.448887	0.667404	0.878519	-6.48589	31.7249	32.0977	32.2381	31.7433	31.9903	32.07	31.7249	32.0977	32.2381	31.7433	31.9903	32.07	RPL9	UID2570
-0.79475	26.1236	-1.82419	0.111926	0.560576	-5.07832	26.9874	26.2553	26.3202	26.6248	NA	NA	26.9874	26.2553	26.3202	26.6248	25.6165	24.9373	CD70	UID2571
-0.0771391	33.2798	-0.290833	0.779809	0.92233	-6.55031	33.4404	33.1791	33.3355	33.4943	33.5703	32.659	33.4404	33.1791	33.3355	33.4943	33.5703	32.659	ACSL1	UID2572
-0.000695305	30.8488	-0.00481688	0.996294	0.998454	-6.5976	30.9359	30.8953	30.7161	30.7984	30.8125	30.9343	30.9359	30.8953	30.7161	30.7984	30.8125	30.9343	KIF5B	UID2573
-0.522869	33.7177	-1.37372	0.212903	0.647844	-5.66217	33.7129	34.5545	33.67	33.2999	34.1572	32.9117	33.7129	34.5545	33.67	33.2999	34.1572	32.9117	LSP1	UID2574
0.082271	28.9575	0.373825	0.719864	0.903349	-6.51978	28.7371	28.8418	29.1703	29.0976	29.2689	28.6294	28.7371	28.8418	29.1703	29.0976	29.2689	28.6294	ABCD1	UID2576
-0.134996	25.4382	-0.494942	0.636158	0.86807	-6.46222	25.2786	25.6977	25.5409	NA	24.801	25.7295	25.2786	25.6977	25.5409	25.5817	24.801	25.7295	TTK	UID2577
-0.344734	32.0912	-0.941898	0.378346	0.742604	-6.12877	32.387	32.2249	32.1787	31.3094	31.6681	32.7789	32.387	32.2249	32.1787	31.3094	31.6681	32.7789	MCM5	UID2578
-0.494249	32.1021	-1.16673	0.282422	0.685879	-5.90029	32.2653	32.3358	32.4467	31.3685	31.2944	32.9021	32.2653	32.3358	32.4467	31.3685	31.2944	32.9021	MCM7	UID2579
0.405967	29.1363	2.05108	0.0803914	0.50411	-4.76238	28.9789	28.944	28.8771	29.723	29.1599	29.135	28.9789	28.944	28.8771	29.723	29.1599	29.135	GALNS	UID2580
0.10679	29.8689	0.448013	0.668004	0.878991	-6.48632	29.9725	29.661	29.8131	29.7985	29.5746	30.394	29.9725	29.661	29.8131	29.7985	29.5746	30.394	SHMT1	UID2581
0.152463	33.4684	0.795532	0.453051	0.780374	-6.2573	33.3969	33.3938	33.3859	33.1904	33.8026	33.641	33.3969	33.3938	33.3859	33.1904	33.8026	33.641	SHMT2	UID2582
0.191876	30.148	0.720376	0.495194	0.805105	-6.31634	29.9418	30.1819	30.0326	30.5878	30.4876	29.6565	29.9418	30.1819	30.0326	30.5878	30.4876	29.6565	EVI2B	UID2583
-0.119474	33.1647	-0.857323	0.420318	0.76667	-6.20515	33.1594	33.1668	33.347	33.1202	33.1205	33.0742	33.1594	33.1668	33.347	33.1202	33.1205	33.0742	HSPA4	UID2584
-0.163193	28.8483	-0.875548	0.410997	0.762651	-6.18917	28.693	29.0866	29.0102	28.5519	28.9852	28.7631	28.693	29.0866	29.0102	28.5519	28.9852	28.7631	MPI	UID2585
0.107818	32.9265	0.641547	0.542082	0.829666	-6.37283	32.9005	32.7324	32.9849	32.7486	33.116	33.0766	32.9005	32.7324	32.9849	32.7486	33.116	33.0766	PHB	UID2586
-0.132439	30.5716	-0.388775	0.709273	0.899138	-6.5135	30.7114	31.0844	30.1177	29.933	30.9457	30.6375	30.7114	31.0844	30.1177	29.933	30.9457	30.6375	RPA3	UID2587
0.0180246	29.5501	0.0698247	0.946333	0.983956	-6.59487	29.6555	29.2357	29.732	29.3961	29.2374	30.0439	29.6555	29.2357	29.732	29.3961	29.2374	30.0439	RFC4	UID2588
0.397294	28.6043	0.954781	0.37224	0.737884	-6.11665	28.8976	27.8458	28.4736	28.5144	28.2711	29.6234	28.8976	27.8458	28.4736	28.5144	28.2711	29.6234	RFC2	UID2589
-0.458459	28.5861	-0.749425	0.478604	0.794107	-6.29411	28.9352	28.7022	28.8088	27.1109	28.1724	29.7875	28.9352	28.7022	28.8088	27.1109	28.1724	29.7875	RFC1	UID2590
0.196533	30.7298	0.764381	0.47021	0.790165	-6.28237	30.4222	30.7682	30.7041	30.378	30.7971	31.3089	30.4222	30.7682	30.7041	30.378	30.7971	31.3089	RPL22	UID2591
0.0810238	28.2001	0.355075	0.733241	0.91017	-6.52733	28.1415	28.48	27.8573	28.5556	28.1711	27.9953	28.1415	28.48	27.8573	28.5556	28.1711	27.9953	GTF2F1	UID2592
-0.0618323	29.2959	-0.385142	0.71184	0.900405	-6.51505	29.3056	29.5218	29.1532	29.1508	29.3438	29.3004	29.3056	29.5218	29.1532	29.1508	29.3438	29.3004	SPR	UID2593
-0.124597	37.142	-0.48062	0.645794	0.871606	-6.46981	37.068	37.4746	37.0704	37.1337	37.4999	36.6057	37.068	37.4746	37.0704	37.1337	37.4999	36.6057	MYH9	UID2595
-0.0217943	32.0701	-0.161228	0.876577	0.960328	-6.58302	32.0502	32.1111	32.0816	32.0998	32.1018	31.976	32.0502	32.1111	32.0816	32.0998	32.1018	31.976	COPB2	UID2597
0.198441	31.3614	0.973133	0.363671	0.736079	-6.09917	31.0605	31.2373	31.4887	31.277	31.3201	31.7847	31.0605	31.2373	31.4887	31.277	31.3201	31.7847	BSG	UID2598
-0.271593	31.5559	-0.829279	0.434958	0.775082	-6.22921	31.3235	32.1552	31.5965	30.8217	31.8366	31.6021	31.3235	32.1552	31.5965	30.8217	31.8366	31.6021	FUS	UID2599
0.138191	31.5434	0.411467	0.69333	0.891355	-6.50352	31.5048	31.3857	31.5325	31.8273	32.1758	30.8345	31.5048	31.3857	31.5325	31.8273	32.1758	30.8345	GLRX	UID2600
0.0867739	27.6537	0.394953	0.704917	0.89871	-6.51084	27.7195	27.3974	27.7142	27.839	27.9589	27.2934	27.7195	27.3974	27.7142	27.839	27.9589	27.2934	PPM1A	UID2602
0.376779	29.1029	2.29251	0.056499	0.468055	-4.4178	28.9909	28.7793	28.9733	29.4931	29.2713	29.1093	28.9909	28.7793	28.9733	29.4931	29.2713	29.1093	HMGCL	UID2603
0.043932	31.82	0.334783	0.747831	0.912399	-6.53507	31.78	31.8016	31.8125	31.8175	31.8569	31.8514	31.78	31.8016	31.8125	31.8175	31.8569	31.8514	PSMC2	UID2604
-0.283382	27.2081	-1.35659	0.218027	0.652644	-5.68275	27.1002	27.7136	27.2355	27.2661	27.0149	26.9182	27.1002	27.7136	27.2355	27.2661	27.0149	26.9182	CHI3L1	UID2605
0.342623	29.4602	2.28533	0.0570933	0.470759	-4.42812	29.404	29.2967	29.166	29.6675	29.5018	29.7253	29.404	29.2967	29.166	29.6675	29.5018	29.7253	ARL3	UID2608
-0.219963	27.5844	-0.972548	0.363942	0.736079	-6.09973	28.0409	27.3073	27.735	27.4689	27.6742	27.2802	28.0409	27.3073	27.735	27.4689	27.6742	27.2802	MAP2K2	UID2609
0.261304	31.1097	1.74417	0.125698	0.57062	-5.187	31.0774	30.8362	31.0235	31.2846	31.3182	31.1182	31.0774	30.8362	31.0235	31.2846	31.3182	31.1182	ATP5C1	UID2610
0.279878	30.9625	1.72701	0.128855	0.573163	-5.21007	30.8795	30.9025	30.6855	31.1023	31.2837	30.9212	30.8795	30.9025	30.6855	31.1023	31.2837	30.9212	ATP6V1E1	UID2611
0.118287	28.723	0.551278	0.598999	0.850488	-6.43036	28.444	28.7134	28.8342	28.4045	29.01	28.932	28.444	28.7134	28.8342	28.4045	29.01	28.932	CPOX	UID2612
-0.0210672	33.697	-0.120533	0.907529	0.972643	-6.58945	33.6372	33.7573	33.728	33.5405	33.5377	33.9811	33.6372	33.7573	33.728	33.5405	33.5377	33.9811	RPL4	UID2613
-1.93958	27.5285	-2.36194	0.0510657	0.458717	-4.31781	27.9841	29.2438	28.2669	NA	NA	28.1441	27.9841	29.2438	28.2669	24.7433	26.7886	28.1441	NUDT1	UID2614
-0.245589	31.7324	-1.49496	0.179608	0.6191	-5.51261	31.8695	31.8421	31.8541	31.8671	31.5101	31.4516	31.8695	31.8421	31.8541	31.8671	31.5101	31.4516	PGM1	UID2615
0.17156	30.1144	1.13283	0.295468	0.694118	-5.93692	30.154	30.0618	29.87	30.1724	30.306	30.1221	30.154	30.0618	29.87	30.1724	30.306	30.1221	GNL1	UID2616
0.350492	30.6432	1.7816	0.119064	0.570133	-5.13637	30.6855	30.2187	30.4997	30.8559	30.5663	31.0333	30.6855	30.2187	30.4997	30.8559	30.5663	31.0333	DLST	UID2618
-0.0199651	31.6948	-0.0759747	0.941616	0.98184	-6.59437	31.8473	31.2843	31.9827	31.7683	31.291	31.9952	31.8473	31.2843	31.9827	31.7683	31.291	31.9952	SRP14	UID2620
-0.00682409	30.727	-0.025176	0.980634	0.993734	-6.59726	30.7289	31.0197	30.4426	30.4307	31.246	30.494	30.7289	31.0197	30.4426	30.4307	31.246	30.494	NUP62	UID2622
-0.062763	33.481	-0.31459	0.762462	0.917238	-6.54233	33.3267	33.5962	33.6143	33.2474	33.7954	33.3062	33.3267	33.5962	33.6143	33.2474	33.7954	33.3062	HPCAL1	UID2623
-0.26407	34.1704	-1.32198	0.228715	0.65953	-5.72387	34.2386	34.5212	34.1477	33.7246	34.1236	34.2671	34.2386	34.5212	34.1477	33.7246	34.1236	34.2671	TAGLN2	UID2624
0.434056	33.9522	3.13669	0.0169818	0.353095	-3.20579	33.7471	33.7079	33.7506	34.1859	34.0617	34.2602	33.7471	33.7079	33.7506	34.1859	34.0617	34.2602	TALDO1	UID2625
0.0915935	31.5599	0.541584	0.605307	0.853779	-6.43607	31.5919	31.3057	31.6448	31.5943	31.7716	31.4512	31.5919	31.3057	31.6448	31.5943	31.7716	31.4512	ETFB	UID2626
-0.0715999	30.0408	-0.263621	0.799846	0.931183	-6.55871	29.9761	29.7873	30.4665	30.451	29.6463	29.9177	29.9761	29.7873	30.4665	30.451	29.6463	29.9177	RBMX	UID2627
-0.19911	27.6613	-0.562693	0.591619	0.8468	-6.42352	27.9471	27.7722	27.5633	27.7102	26.7799	28.1951	27.9471	27.7722	27.5633	27.7102	26.7799	28.1951	COIL	UID2628
-0.12457	32.2093	-0.76323	0.470853	0.790259	-6.28328	32.2742	32.2818	32.2587	32.3745	32.1334	31.9331	32.2742	32.2818	32.2587	32.3745	32.1334	31.9331	ATP6V1A	UID2629
0.169014	34.7566	1.22768	0.26018	0.681855	-5.83268	34.6026	34.7386	34.675	34.7637	34.9019	34.8576	34.6026	34.7386	34.675	34.7637	34.9019	34.8576	HSPA9	UID2630
-0.0351453	32.9737	-0.219844	0.832416	0.942146	-6.57052	33.0343	33.0391	32.9006	33.0174	32.7399	33.1112	33.0343	33.0391	32.9006	33.0174	32.7399	33.1112	EIF4A3	UID2631
0.0676801	32.6597	0.342694	0.74213	0.910636	-6.5321	32.7478	32.7863	32.3435	32.4331	32.8602	32.7873	32.7478	32.7863	32.3435	32.4331	32.8602	32.7873	RPS19	UID2632
-0.0317215	33.5647	-0.172654	0.867926	0.958884	-6.58088	33.5129	33.6345	33.5942	33.2668	33.5416	33.8381	33.5129	33.6345	33.5942	33.2668	33.5416	33.8381	RPL3	UID2633
-0.220127	33.7477	-1.31477	0.230997	0.660966	-5.73236	34.0136	33.7529	33.8066	33.8573	33.4964	33.5591	34.0136	33.7529	33.8066	33.8573	33.4964	33.5591	ANP32A	UID2634
-0.256023	32.5344	-1.13923	0.292969	0.693996	-5.93006	32.7937	32.6163	32.577	32.2763	32.0902	32.8525	32.7937	32.6163	32.577	32.2763	32.0902	32.8525	FEN1	UID2635
0.110862	34.996	0.454543	0.663527	0.878519	-6.4831	34.8829	34.9774	34.9612	35.1678	35.4455	34.5409	34.8829	34.9774	34.9612	35.1678	35.4455	34.5409	CAPG	UID2636
-0.125743	27.6201	-0.626311	0.551453	0.831082	-6.38309	27.7744	27.5916	27.683	27.274	27.4741	27.9236	27.7744	27.5916	27.683	27.274	27.4741	27.9236	TXLNA	UID2638
-0.00936857	34.3619	-0.068253	0.947539	0.984587	-6.59499	34.3188	34.427	34.3538	34.2882	34.4408	34.3425	34.3188	34.427	34.3538	34.2882	34.4408	34.3425	CCT6A	UID2639
0.00485519	31.4643	0.0280444	0.978428	0.993734	-6.59717	31.6767	31.1878	31.5212	31.4265	31.5364	31.4373	31.6767	31.1878	31.5212	31.4265	31.5364	31.4373	PSMB10	UID2640
0.552756	24.6041	1.14973	0.288903	0.689625	-5.91875	24.3462	24.2721	24.365	24.1156	NA	24.4532	24.3462	24.2721	24.365	24.1156	26.0727	24.4532	PBX2	UID2642
0.188493	30.6656	0.81472	0.4427	0.777458	-6.24145	30.6843	30.2075	30.8223	30.6818	30.5193	31.0784	30.6843	30.2075	30.8223	30.6818	30.5193	31.0784	RPL13A;RPL13a;RPL13AP3	UID2643
-0.0283251	29.7533	-0.127336	0.902341	0.970428	-6.5885	29.6055	29.8227	29.874	29.8246	30.0709	29.3219	29.6055	29.8227	29.874	29.8246	30.0709	29.3219	STAT3	UID2645
0.0928284	32.9027	0.465377	0.65613	0.876044	-6.47767	32.822	32.5358	33.211	32.9644	32.9049	32.978	32.822	32.5358	33.211	32.9644	32.9049	32.978	MDH1	UID2647
0.191388	36.2536	1.00341	0.349867	0.725332	-6.06978	36.2735	35.9208	36.2795	36.5324	36.0801	36.4355	36.2735	35.9208	36.2795	36.5324	36.0801	36.4355	MDH2	UID2648
-0.172317	28.3951	-0.483643	0.643754	0.870479	-6.46823	28.4827	28.1176	28.8434	28.0285	27.839	29.0593	28.4827	28.1176	28.8434	28.0285	27.839	29.0593	RFC5	UID2649
-0.127125	27.7487	-0.49301	0.637454	0.86807	-6.46326	27.6141	27.9308	27.8919	27.2167	28.1618	27.6769	27.6141	27.9308	27.8919	27.2167	28.1618	27.6769	RFC3	UID2650
-0.208096	32.2563	-1.33314	0.225219	0.656117	-5.71068	32.2383	32.4901	32.3527	31.9835	32.2278	32.2456	32.2383	32.4901	32.3527	31.9835	32.2278	32.2456	EIF2S3;EIF2S3L	UID2651
-0.531449	27.1575	-0.656004	0.533281	0.826393	-6.3629	27.4009	27.4325	27.4363	NA	27.5494	28.2807	27.4009	27.4325	27.4363	24.8451	27.5494	28.2807	ETV6	UID2653
-0.00209542	33.5449	-0.0071527	0.994497	0.998065	-6.59759	33.6643	33.3622	33.6115	33.956	33.7837	32.8919	33.6643	33.3622	33.6115	33.956	33.7837	32.8919	MNDA	UID2654
-0.425808	28.8686	-2.11156	0.0735886	0.498285	-4.67667	29.0309	29.4079	28.8056	28.5122	28.6142	28.8406	29.0309	29.4079	28.8056	28.5122	28.6142	28.8406	BUD31	UID2655
0.0969276	30.3608	0.3147	0.762382	0.917238	-6.54229	30.4216	30.2617	30.2536	30.0142	31.1288	30.0846	30.4216	30.2617	30.2536	30.0142	31.1288	30.0846	UBA7	UID2656
0.0993132	29.4398	0.644889	0.54004	0.829296	-6.37056	29.2995	29.4359	29.435	29.3958	29.3904	29.6821	29.2995	29.4359	29.435	29.3958	29.3904	29.6821	NAA10;NAA11	UID2657
0.163391	29.1845	0.755798	0.475015	0.792128	-6.28913	29.2949	28.9255	29.088	29.5829	29.314	28.9018	29.2949	28.9255	29.088	29.5829	29.314	28.9018	PPP1R2;PPP1R2P3	UID2659
-0.056064	31.1925	-0.352908	0.734794	0.910546	-6.52817	31.003	31.397	31.2615	31.1459	31.212	31.1353	31.003	31.397	31.2615	31.1459	31.212	31.1353	CSK	UID2660
0.107227	32.4826	0.716758	0.497286	0.807064	-6.31906	32.3951	32.4962	32.3958	32.4737	32.4231	32.7119	32.3951	32.4962	32.3958	32.4737	32.4231	32.7119	IARS	UID2661
0.580505	29.551	3.4231	0.0115112	0.293909	-2.80668	29.2266	29.2384	29.3172	30.0002	29.5656	29.958	29.2266	29.2384	29.3172	30.0002	29.5656	29.958	ECI1;DCI	UID2663
-0.216934	31.8112	-0.925243	0.386353	0.746026	-6.14425	31.8765	31.8183	32.0642	31.5943	31.346	32.1679	31.8765	31.8183	32.0642	31.5943	31.346	32.1679	TMPO	UID2664
-0.197761	28.7059	-0.777858	0.462732	0.783448	-6.27163	28.714	28.9044	28.7959	28.8093	28.9573	28.0543	28.714	28.9044	28.7959	28.8093	28.9573	28.0543	TMPO	UID2665
-0.260919	35.0405	-1.26687	0.246677	0.673041	-5.78806	35.1292	35.2165	35.1672	34.9532	35.2442	34.5328	35.1292	35.2165	35.1672	34.9532	35.2442	34.5328	STAT1	UID2666
-0.460609	30.6849	-2.4602	0.0442768	0.44608	-4.17596	31.0541	30.7325	30.9591	30.5288	30.1712	30.6639	31.0541	30.7325	30.9591	30.5288	30.1712	30.6639	SKIV2L2	UID2667
0.121566	29.7799	0.504892	0.629508	0.864949	-6.45682	29.8962	29.7145	29.5465	30.1377	30.0279	29.3563	29.8962	29.7145	29.5465	30.1377	30.0279	29.3563	ARHGAP25	UID2668
0.129394	28.3969	0.626738	0.551189	0.831082	-6.3828	28.0099	28.593	28.3939	28.7004	28.3246	28.3599	28.0099	28.593	28.3939	28.7004	28.3246	28.3599	MTOR	UID2670
0.136157	29.6215	0.943592	0.377539	0.742546	-6.12718	29.5157	29.4688	29.6759	29.7303	29.7477	29.5909	29.5157	29.4688	29.6759	29.7303	29.7477	29.5909	EPS15	UID2672
-0.484501	27.3256	-2.56619	0.03799	0.414924	-4.02277	27.378	27.791	27.5346	26.9714	27.3449	26.9338	27.378	27.791	27.5346	26.9714	27.3449	26.9338	CASP3	UID2673
-0.38421	30.8878	-1.61762	0.150827	0.588381	-5.35505	31.1226	30.7731	31.344	30.5183	30.476	31.0928	31.1226	30.7731	31.344	30.5183	30.476	31.0928	RPS27	UID2675
-0.225621	33.808	-0.752804	0.476699	0.793118	-6.29147	33.9403	33.9106	33.9116	33.2473	33.448	34.3904	33.9403	33.9106	33.9116	33.2473	33.448	34.3904	LRPPRC	UID2677
0.223527	32.5844	1.4033	0.204304	0.637109	-5.6263	32.5719	32.5145	32.3315	32.5933	32.8847	32.6104	32.5719	32.5145	32.3315	32.5933	32.8847	32.6104	ACAA2	UID2678
0.0303567	30.4268	0.113575	0.91284	0.973805	-6.59036	30.4739	30.6814	30.0794	29.9461	30.716	30.6637	30.4739	30.6814	30.0794	29.9461	30.716	30.6637	RPL35	UID2679
0.0064789	31.7934	0.0434494	0.966586	0.990698	-6.59655	31.7185	31.8532	31.799	31.7376	31.9648	31.6876	31.7185	31.8532	31.799	31.7376	31.9648	31.6876	WAS	UID2680
0.44498	31.495	3.05297	0.019066	0.353095	-3.32417	31.1791	31.335	31.3036	31.6804	31.6198	31.8523	31.1791	31.335	31.3036	31.6804	31.6198	31.8523	PRCP	UID2682
0.195981	28.4546	1.36954	0.214143	0.648904	-5.66721	28.4124	28.4318	28.2257	28.5287	28.501	28.6282	28.4124	28.4318	28.2257	28.5287	28.501	28.6282	HTT	UID2683
-0.283955	29.3912	-1.76226	0.122448	0.570133	-5.16257	29.5518	29.6804	29.3673	29.2675	29.3833	29.0968	29.5518	29.6804	29.3673	29.2675	29.3833	29.0968	PAFAH1B1	UID2684
-0.0539388	30.1649	-0.173381	0.867377	0.958659	-6.58074	30.2147	30.0668	30.2943	29.7064	29.8484	30.8591	30.2147	30.0668	30.2943	29.7064	29.8484	30.8591	MSH2	UID2686
-0.325896	26.3876	-1.07216	0.320051	0.704616	-6.00062	26.4236	26.641	26.5871	NA	NA	26.4919	26.4236	26.641	26.5871	25.5258	26.6564	26.4919	ALDH3B1	UID2687
0.0346342	30.6719	0.212599	0.837843	0.944001	-6.57227	30.5114	30.7506	30.7017	30.8451	30.7307	30.4918	30.5114	30.7506	30.7017	30.8451	30.7307	30.4918	SYK	UID2688
-0.709259	32.3099	-2.24405	0.0606369	0.479133	-4.48741	32.4541	33.2446	32.2949	31.6523	32.4179	31.7955	32.4541	33.2446	32.2949	31.6523	32.4179	31.7955	RANBP1	UID2689
-0.155646	34.5974	-0.35355	0.734333	0.910546	-6.52792	34.6434	34.6686	34.7136	35.3604	34.7108	33.4875	34.6434	34.6686	34.7136	35.3604	34.7108	33.4875	NAMPT	UID2690
-0.259393	31.7309	-1.34514	0.221511	0.655541	-5.69641	31.7653	32.1481	31.6684	31.4103	31.8033	31.5899	31.7653	32.1481	31.6684	31.4103	31.8033	31.5899	PSMC4	UID2691
-0.425196	30.2648	-2.34095	0.0526494	0.458717	-4.34807	30.3162	30.758	30.358	30.0202	30.2142	29.9222	30.3162	30.758	30.358	30.0202	30.2142	29.9222	TSFM	UID2692
0.33839	32.8109	2.36134	0.05111	0.458717	-4.31867	32.5995	32.606	32.7196	33.046	33.0466	32.8476	32.5995	32.606	32.7196	33.046	33.0466	32.8476	VDAC2	UID2693
0.691924	29.3128	3.50359	0.0103412	0.2786	-2.69635	28.8573	28.8861	29.157	29.9728	29.3967	29.6066	28.8573	28.8861	29.157	29.9728	29.3967	29.6066	ACADSB	UID2694
-0.597753	30.5934	-2.77583	0.0281426	0.389351	-3.72031	30.9034	30.6681	31.1054	29.9295	30.4296	30.5245	30.9034	30.6681	31.1054	29.9295	30.4296	30.5245	CBX5	UID2695
-0.153177	32.2935	-1.01325	0.345472	0.723363	-6.06009	32.3033	32.5118	32.2951	32.3298	32.0901	32.2309	32.3033	32.5118	32.2951	32.3298	32.0901	32.2309	USP5	UID2696
-0.17339	28.9273	-1.13966	0.292801	0.693996	-5.9296	28.9714	29.06	29.0107	28.8348	29.0142	28.673	28.9714	29.06	29.0107	28.8348	29.0142	28.673	MAP2K4	UID2698
-1.9342	30.1322	-1.91981	0.0973801	0.528907	-4.94641	30.8928	31.2332	31.172	26.7634	29.4972	31.2348	30.8928	31.2332	31.172	26.7634	29.4972	31.2348	MKI67	UID2699
0.196676	27.5165	1.08077	0.316466	0.703027	-5.99173	27.6554	27.1142	27.4849	27.5362	27.6852	27.6232	27.6554	27.1142	27.4849	27.5362	27.6852	27.6232	PHKA2	UID2700
-0.143034	31.0179	-0.721451	0.494574	0.804816	-6.31553	30.9206	31.0675	31.2801	30.6308	31.0231	31.1851	30.9206	31.0675	31.2801	30.6308	31.0231	31.1851	RANGAP1	UID2701
-0.1258	32.3002	-0.883843	0.406805	0.760303	-6.18181	32.4416	32.2884	32.3593	32.1563	32.352	32.2037	32.4416	32.2884	32.3593	32.1563	32.352	32.2037	RECQL	UID2702
-0.123873	30.6139	-0.429014	0.681115	0.885735	-6.49544	30.7625	30.6273	30.6376	30.0318	30.4498	31.1741	30.7625	30.6273	30.6376	30.0318	30.4498	31.1741	NOP2	UID2703
-0.0545089	27.4035	-0.204862	0.843649	0.94696	-6.57407	27.7939	27.237	27.2612	27.3569	26.9664	27.8053	27.7939	27.237	27.2612	27.3569	26.9664	27.8053	ATRX	UID2704
-0.392476	29.6385	-2.15981	0.0685769	0.489237	-4.60796	29.913	29.9666	29.6247	29.1913	29.593	29.5425	29.913	29.9666	29.6247	29.1913	29.593	29.5425	CRKL	UID2706
1.09444	26.886	1.82005	0.112601	0.561769	-5.08398	NA	27.6476	NA	26.7119	27.736	27.8517	25.9793	27.6476	25.3894	26.7119	27.736	27.8517	MTIF2	UID2707
-0.382942	25.6949	-2.60477	0.0359381	0.411242	-3.96701	25.8517	25.9213	25.8861	NA	25.6007	25.3326	25.8517	25.9213	25.8861	25.577	25.6007	25.3326	NOTCH1	UID2708
-0.330611	29.7254	-1.70963	0.132132	0.573163	-5.23337	30.014	29.7732	29.8848	29.8791	29.5155	29.2855	30.014	29.7732	29.8848	29.8791	29.5155	29.2855	MAP2K3	UID2709
0.389568	29.4821	2.63269	0.0345256	0.411242	-3.92668	29.3485	29.1415	29.3719	29.5937	29.7769	29.66	29.3485	29.1415	29.3719	29.5937	29.7769	29.66	BRCC3	UID2710
-0.204299	33.0603	-0.884235	0.406608	0.760303	-6.18146	33.0498	33.2706	33.167	32.5478	32.9453	33.3814	33.0498	33.2706	33.167	32.5478	32.9453	33.3814	RPL5	UID2711
-0.0736461	32.1024	-0.476066	0.648873	0.874057	-6.47219	32.0188	32.0878	32.3112	32.0116	31.9948	32.1905	32.0188	32.0878	32.3112	32.0116	31.9948	32.1905	RPL21	UID2712
-0.14257	30.5566	-0.968446	0.365845	0.736297	-6.10365	30.5633	30.747	30.5733	30.3985	30.4438	30.6137	30.5633	30.747	30.5733	30.3985	30.4438	30.6137	RPL28	UID2713
-0.121602	33.1588	-0.614694	0.558663	0.834439	-6.39076	33.3905	33.2196	33.0489	33.1063	32.8045	33.3834	33.3905	33.2196	33.0489	33.1063	32.8045	33.3834	RPS9	UID2714
-0.481306	28.6822	-1.3106	0.232327	0.661808	-5.73726	28.7436	29.4526	28.5722	27.7317	28.8851	28.7078	28.7436	29.4526	28.5722	27.7317	28.8851	28.7078	RPS10;RPS10P5	UID2715
-0.108531	29.7058	-0.372548	0.720772	0.903636	-6.52031	29.5769	29.5368	30.1665	30.051	29.7734	29.1303	29.5769	29.5368	30.1665	30.051	29.7734	29.1303	GNPDA1	UID2716
0.00529416	29.2075	0.0314889	0.97578	0.993335	-6.59706	29.0446	29.0953	29.4748	29.1686	29.2583	29.2037	29.0446	29.0953	29.4748	29.1686	29.2583	29.2037	UTRN	UID2717
0.0535332	34.6677	0.247142	0.81206	0.935969	-6.5634	34.5858	34.6962	34.6408	34.954	34.8798	34.2495	34.5858	34.6962	34.6408	34.954	34.8798	34.2495	IQGAP1	UID2718
0.107614	32.0093	0.265502	0.798455	0.931062	-6.55815	31.8615	31.9987	32.0063	32.1717	32.8684	31.1493	31.8615	31.9987	32.0063	32.1717	32.8684	31.1493	GYG1	UID2719
-0.0521543	30.4736	-0.341031	0.743326	0.910636	-6.53273	30.3103	30.5287	30.6601	30.4813	30.4145	30.4469	30.3103	30.5287	30.6601	30.4813	30.4145	30.4469	STT3A	UID2720
-0.348062	32.1518	-1.50623	0.176766	0.614202	-5.49838	32.1416	32.384	32.452	32.0439	32.34	31.5495	32.1416	32.384	32.452	32.0439	32.34	31.5495	CAPZA2	UID2721
-0.043183	29.3479	-0.157145	0.879673	0.961255	-6.58374	29.5305	28.9895	29.5885	29.5761	28.8226	29.5803	29.5305	28.9895	29.5885	29.5761	28.8226	29.5803	EIF1AX;EIF1AY	UID2722
1.19793	28.094	1.68264	0.137375	0.576636	-5.26934	27.9844	NA	28.6624	28.8471	28.0515	29.1804	27.9844	25.8384	28.6624	28.8471	28.0515	29.1804	QARS	UID2723
-0.100056	25.4737	-0.244739	0.813846	0.936624	-6.56406	26.1203	24.909	25.5418	24.986	NA	25.1343	26.1203	24.909	25.5418	24.986	26.1506	25.1343	ZFP36L2	UID2724
0.216275	30.0155	1.38538	0.209474	0.644534	-5.64808	30.1092	29.7681	29.8448	30.1426	30.043	30.1854	30.1092	29.7681	29.8448	30.1426	30.043	30.1854	UQCRFS1;UQCRFS1P1	UID2725
0.0550721	30.6008	0.345035	0.740446	0.910546	-6.53121	30.6017	30.7005	30.4177	30.7331	30.4568	30.6952	30.6017	30.7005	30.4177	30.7331	30.4568	30.6952	ATP5O	UID2726
0.0481691	29.6939	0.223275	0.82985	0.94198	-6.56967	29.5248	29.8685	29.6163	29.6076	30.1051	29.4413	29.5248	29.8685	29.6163	29.6076	30.1051	29.4413	LIMS1	UID2727
-0.114169	30.1975	-0.789158	0.456526	0.782253	-6.2625	30.22	30.2716	30.2722	30.0247	30.2921	30.1045	30.22	30.2716	30.2722	30.0247	30.2921	30.1045	PREP	UID2729
-0.15289	25.639	-0.422866	0.685384	0.886465	-6.49831	25.8228	25.6138	25.7098	24.7258	26.196	25.7661	25.8228	25.6138	25.7098	24.7258	26.196	25.7661	ME1	UID2730
-0.886751	28.9435	-5.76764	0.000748522	0.0923836	-0.000263347	29.2058	29.4378	29.5168	28.4198	28.4888	28.5917	29.2058	29.4378	29.5168	28.4198	28.4888	28.5917	IREB2	UID2731
-0.365386	25.7837	-1.68382	0.137142	0.576636	-5.26777	25.9048	25.8069	26.1875	NA	25.3116	25.9735	25.9048	25.8069	26.1875	25.5179	25.3116	25.9735	RFX5	UID2732
0.0639018	28.0939	0.347263	0.738845	0.910546	-6.53036	28.2628	28.0453	27.8779	28.3485	28.1224	27.9068	28.2628	28.0453	27.8779	28.3485	28.1224	27.9068	PIP4K2A	UID2733
1.02507	28.6768	5.51989	0.00096379	0.109111	-0.256454	28.1768	28.2712	28.0449	28.92	29.1762	29.4719	28.1768	28.2712	28.0449	28.92	29.1762	29.4719	LSS	UID2734
-0.125646	27.6485	-0.523678	0.617053	0.858211	-6.44636	27.9389	27.3397	27.8553	27.2247	27.8329	27.6994	27.9389	27.3397	27.8553	27.2247	27.8329	27.6994	GCLM	UID2735
-0.302666	26.4018	-1.37402	0.212812	0.647844	-5.6618	26.6466	26.1944	26.8185	26.4438	25.983	26.3247	26.6466	26.1944	26.8185	26.4438	25.983	26.3247	TRAPPC10	UID2736
-0.709256	26.9721	-1.32665	0.227244	0.657507	-5.71835	27.1019	27.079	27.7994	27.0055	NA	27.4706	27.1019	27.079	27.7994	27.0055	25.3764	27.4706	PRRC2A	UID2737
-0.084285	34.4193	-0.596105	0.570317	0.837709	-6.40277	34.4792	34.4009	34.5042	34.2575	34.401	34.4729	34.4792	34.4009	34.5042	34.2575	34.401	34.4729	CCT5	UID2738
0.226628	27.1305	1.41654	0.200559	0.636702	-5.61012	27.0786	27.1664	26.8065	27.3433	27.2256	27.1624	27.0786	27.1664	26.8065	27.3433	27.2256	27.1624	PTDSS1	UID2739
0.110069	33.4793	0.736541	0.485916	0.798949	-6.30406	33.4783	33.2833	33.5112	33.4608	33.4835	33.6589	33.4783	33.2833	33.5112	33.4608	33.4835	33.6589	IDH2	UID2741
-0.798464	28.7395	-2.59422	0.0364875	0.411589	-3.98226	29.0933	28.8041	29.5189	28.918	27.916	28.1869	29.0933	28.8041	29.5189	28.918	27.916	28.1869	PIK3CG	UID2742
-0.320705	30.6085	-1.599	0.154901	0.589208	-5.37933	30.7933	30.9457	30.5676	30.2341	30.7744	30.336	30.7933	30.9457	30.5676	30.2341	30.7744	30.336	CD97	UID2743
-0.301806	29.3122	-1.85081	0.107677	0.553138	-5.04181	29.2619	29.6841	29.4433	29.2144	29.1767	29.0926	29.2619	29.6841	29.4433	29.2144	29.1767	29.0926	MAPKAPK2	UID2744
0.0402155	30.2418	0.268116	0.796524	0.930301	-6.55738	30.095	30.24	30.3301	30.388	30.2409	30.1568	30.095	30.24	30.3301	30.388	30.2409	30.1568	ALDH9A1	UID2745
0.0140189	30.7999	0.0697973	0.946354	0.983956	-6.59488	30.6563	30.9667	30.7557	30.4976	30.8121	31.111	30.6563	30.9667	30.7557	30.4976	30.8121	31.111	RPL34	UID2746
0.177611	29.9903	1.04864	0.330014	0.713167	-6.02465	29.8179	29.9628	29.9237	30.1042	29.8354	30.2976	29.8179	29.9628	29.9237	30.1042	29.8354	30.2976	RPIA	UID2747
0.183715	31.0606	0.969603	0.365307	0.736079	-6.10255	30.8645	31.2003	30.8415	31.0739	30.9649	31.4187	30.8645	31.2003	30.8415	31.0739	30.9649	31.4187	LMAN1	UID2748
-0.142207	31.805	-0.55652	0.595604	0.849328	-6.42723	31.8981	31.993	31.7373	31.3955	31.523	32.2832	31.8981	31.993	31.7373	31.3955	31.523	32.2832	NASP	UID2749
0.0928615	35.1011	0.499261	0.633267	0.866503	-6.45989	35.0288	35.1275	35.0075	34.8223	35.2303	35.3898	35.0288	35.1275	35.0075	34.8223	35.2303	35.3898	FASN	UID2750
0.549171	25.6204	1.39583	0.206447	0.640108	-5.6354	26.0217	NA	25.56	25.9527	26.1018	25.6303	26.0217	24.4556	25.56	25.9527	26.1018	25.6303	CDK8;CDK19	UID2751
0.310847	28.8007	1.869	0.104863	0.550343	-5.01676	28.5977	28.8143	28.5239	28.8355	29.1598	28.8732	28.5977	28.8143	28.5239	28.8355	29.1598	28.8732	FNTA	UID2752
0.289932	27.9363	1.0839	0.315168	0.703027	-5.98848	27.4781	28.0351	27.8609	27.9185	28.5847	27.7407	27.4781	28.0351	27.8609	27.9185	28.5847	27.7407	DHPS	UID2753
0.00036878	34.4236	0.00248491	0.998088	0.998735	-6.59761	34.431	34.5164	34.3229	34.2811	34.5212	34.4691	34.431	34.5164	34.3229	34.2811	34.5212	34.4691	CCT3	UID2754
0.0957685	33.7518	0.501321	0.63189	0.865933	-6.45877	33.6729	33.9182	33.5205	33.6982	34.0773	33.6234	33.6729	33.9182	33.5205	33.6982	34.0773	33.6234	TUFM	UID2757
0.54419	28.0092	2.42082	0.0468788	0.44626	-4.23285	27.97	27.838	27.4035	28.0449	28.6036	28.1955	27.97	27.838	27.4035	28.0449	28.6036	28.1955	INPP1	UID2758
-0.247538	31.4233	-0.871095	0.413261	0.764511	-6.1931	31.9342	31.1506	31.5565	31.1602	30.9715	31.7669	31.9342	31.1506	31.5565	31.1602	30.9715	31.7669	SRP9;DKFZp564M2223	UID2760
0.0868812	33.4197	0.57841	0.581543	0.842204	-6.41389	33.3857	33.3051	33.438	33.3242	33.6282	33.4371	33.3857	33.3051	33.438	33.3242	33.6282	33.4371	AARS	UID2761
0.223746	29.5983	1.4831	0.182644	0.621983	-5.52753	29.4457	29.5409	29.4727	29.8554	29.7419	29.5332	29.4457	29.5409	29.4727	29.8554	29.7419	29.5332	CARS	UID2762
-0.0676092	30.5962	-0.441111	0.672753	0.881239	-6.48968	30.6194	30.5637	30.7068	30.3776	30.7002	30.6092	30.6194	30.5637	30.7068	30.3776	30.7002	30.6092	SARS	UID2763
-0.589501	29.1953	-1.86501	0.105474	0.551857	-5.02226	29.4637	29.6169	29.3894	28.7513	29.603	28.3472	29.4637	29.6169	29.3894	28.7513	29.603	28.3472	PPM1F	UID2764
0.0652547	31.1695	0.477367	0.647993	0.87322	-6.47151	31.114	31.1481	31.1485	31.1264	31.2996	31.1804	31.114	31.1481	31.1485	31.1264	31.2996	31.1804	PSMB2	UID2768
-0.491674	31.7381	-1.17216	0.280378	0.68567	-5.89436	31.9572	32.0404	31.9541	30.7534	31.2273	32.4959	31.9572	32.0404	31.9541	30.7534	31.2273	32.4959	MCM2	UID2769
0.631643	31.1381	3.63646	0.00868237	0.275117	-2.51616	30.8992	30.7518	30.8158	31.1673	31.592	31.6024	30.8992	30.7518	30.8158	31.1673	31.592	31.6024	ACADVL	UID2770
-0.203976	29.0678	-1.19633	0.271427	0.684119	-5.86773	29.1179	29.12	29.2714	28.7992	28.8677	29.2304	29.1179	29.12	29.2714	28.7992	28.8677	29.2304	YLPM1	UID2771
-0.0156571	27.8832	-0.0953107	0.926803	0.977837	-6.59251	28.0132	27.7227	27.9374	27.8622	28.0492	27.7149	28.0132	27.7227	27.9374	27.8622	28.0492	27.7149	VPS41	UID2772
-0.196682	31.7033	-1.38505	0.209573	0.644534	-5.64849	31.7083	31.9429	31.7537	31.6036	31.5872	31.6241	31.7083	31.9429	31.7537	31.6036	31.5872	31.6241	TMED10	UID2773
-0.437145	30.0795	-1.90996	0.0987884	0.531213	-4.96009	30.0844	30.6766	30.1333	29.5805	30.119	29.8833	30.0844	30.6766	30.1333	29.5805	30.119	29.8833	RBM25	UID2774
-0.798449	27.1426	-1.22096	0.262556	0.681855	-5.84024	27.3678	27.6842	27.5736	27.4324	27.7112	NA	27.3678	27.6842	27.5736	27.4324	27.7112	25.0866	NUMB	UID2775
-0.378597	27.4954	-0.609172	0.56211	0.835281	-6.39436	27.7967	27.6169	27.6406	28.2454	27.9413	NA	27.7967	27.6169	27.6406	28.2454	27.9413	25.7317	CLK3	UID2776
-0.192408	29.6264	-0.889495	0.403967	0.758853	-6.17676	29.737	29.9445	29.4864	29.3009	29.3995	29.8902	29.737	29.9445	29.4864	29.3009	29.3995	29.8902	EIF2B2	UID2777
0.122064	32.9382	0.732754	0.488079	0.799999	-6.30696	32.7361	33.0131	32.8824	32.8634	33.2143	32.9201	32.7361	33.0131	32.8824	32.8634	33.2143	32.9201	HINT1	UID2778
-0.375679	28.9107	-1.47316	0.185222	0.622749	-5.53998	29.1287	29.4643	28.7027	28.3697	28.9799	28.8191	29.1287	29.4643	28.7027	28.3697	28.9799	28.8191	NUP153	UID2779
0.100755	31.2935	0.743683	0.481854	0.79494	-6.29856	31.3268	31.1951	31.2076	31.3084	31.3439	31.3794	31.3268	31.1951	31.2076	31.3084	31.3439	31.3794	RANBP2	UID2780
-0.281541	29.372	-1.13749	0.293647	0.693996	-5.93193	29.5238	29.532	29.4824	29.7759	29.0153	28.9024	29.5238	29.532	29.4824	29.7759	29.0153	28.9024	RGS19	UID2781
0.215774	28.9855	1.37082	0.213763	0.648904	-5.66566	28.7708	28.7577	29.1045	29.1202	29.0966	29.0635	28.7708	28.7577	29.1045	29.1202	29.0966	29.0635	SEPHS1	UID2782
-0.469566	29.0975	-1.99888	0.0867636	0.516366	-4.83591	29.2202	29.456	29.3207	28.9004	29.2684	28.4194	29.2202	29.456	29.3207	28.9004	29.2684	28.4194	MTHFS;ST20-MTHFS	UID2783
-0.278811	31.2418	-1.33161	0.225693	0.656117	-5.71248	31.3217	31.5702	31.2517	30.789	31.0708	31.4474	31.3217	31.5702	31.2517	30.789	31.0708	31.4474	GMPS	UID2784
0.183772	30.2738	0.885331	0.406056	0.760281	-6.18048	30.3468	29.9557	30.2433	30.2937	30.1045	30.6989	30.3468	29.9557	30.2433	30.2937	30.1045	30.6989	LIG3	UID2785
-0.00864215	32.8755	-0.0596135	0.95417	0.987568	-6.59562	32.8691	32.8555	32.9147	32.9122	32.9846	32.7166	32.8691	32.8555	32.9147	32.9122	32.9846	32.7166	IDH3A	UID2790
-0.154091	26.6334	-0.735733	0.486377	0.799044	-6.30468	27.0594	26.3794	26.6926	26.7182	26.5176	26.4333	27.0594	26.3794	26.6926	26.7182	26.5176	26.4333	MMP14	UID2791
0.0815837	33.1513	0.437902	0.674967	0.882389	-6.49122	33.0358	33.3584	32.9373	33.0094	33.4131	33.1537	33.0358	33.3584	32.9373	33.0094	33.4131	33.1537	GDI2	UID2792
-0.275323	29.1358	-1.78273	0.11887	0.570133	-5.13484	29.2304	29.1607	29.4291	28.8932	28.9665	29.1346	29.2304	29.1607	29.4291	28.8932	28.9665	29.1346	EMD	UID2793
0.501688	29.3556	2.3237	0.0539886	0.461241	-4.37291	29.204	29.1329	28.9774	29.3209	29.4722	30.0263	29.204	29.1329	28.9774	29.3209	29.4722	30.0263	CPT1A	UID2794
0.161542	28.9541	0.421298	0.686474	0.887245	-6.49903	28.8909	29.0651	28.6639	29.2687	29.6823	28.1534	28.8909	29.0651	28.6639	29.2687	29.6823	28.1534	SERPINB8	UID2795
-0.172512	32.4736	-0.954245	0.372492	0.737884	-6.11716	32.5709	32.3493	32.7593	32.5193	32.164	32.4787	32.5709	32.3493	32.7593	32.5193	32.164	32.4787	ST13;ST13P5;ST13P4	UID2797
0.0525299	31.4144	0.161029	0.876728	0.960328	-6.58305	31.3538	31.6883	31.1223	31.3699	32.0868	30.8653	31.3538	31.6883	31.1223	31.3699	32.0868	30.8653	VASP	UID2798
-0.0156294	30.5258	-0.0531271	0.959151	0.988101	-6.59603	30.3684	30.8966	30.3358	30.6281	30.9606	29.9651	30.3684	30.8966	30.3358	30.6281	30.9606	29.9651	DNM2	UID2799
-0.1398	28.5062	-0.608743	0.562379	0.835281	-6.39464	28.4563	28.3726	28.8994	28.7849	28.155	28.369	28.4563	28.3726	28.8994	28.7849	28.155	28.369	RASSF2	UID2802
0.102775	28.7921	0.427269	0.682325	0.885735	-6.49626	28.6808	28.732	28.8093	28.3799	28.8664	29.2841	28.6808	28.732	28.8093	28.3799	28.8664	29.2841	CDK9	UID2803
-0.132135	34.1562	-0.926506	0.385741	0.746026	-6.14309	34.2692	34.1446	34.2529	33.9828	34.0847	34.2028	34.2692	34.1446	34.2529	33.9828	34.0847	34.2028	CCT8	UID2804
0.00244766	33.8398	0.0158676	0.987793	0.996848	-6.59747	33.6859	33.9182	33.9115	33.7034	33.8576	33.9621	33.6859	33.9182	33.9115	33.7034	33.8576	33.9621	CCT4	UID2805
0.449896	32.684	2.93145	0.0225902	0.376883	-3.49715	32.5299	32.4702	32.3771	32.743	33.0731	32.9108	32.5299	32.4702	32.3771	32.743	33.0731	32.9108	ANXA11	UID2806
-0.114155	28.5812	-0.701451	0.506203	0.810683	-6.33042	28.5544	28.5885	28.7719	28.4017	28.4328	28.7379	28.5544	28.5885	28.7719	28.4017	28.4328	28.7379	PAPOLA	UID2807
-0.0673461	30.5349	-0.337774	0.745674	0.91139	-6.53395	30.8786	30.2642	30.5629	30.5659	30.6054	30.3323	30.8786	30.2642	30.5629	30.5659	30.6054	30.3323	RAB5C	UID2809
0.137627	32.7773	0.793053	0.4544	0.780761	-6.25933	32.7261	32.4495	32.9498	32.8767	32.8882	32.7734	32.7261	32.4495	32.9498	32.8767	32.8882	32.7734	RAB7A	UID2810
0.0194448	27.4065	0.09276	0.928755	0.979097	-6.59278	27.5968	27.4071	27.1862	27.5829	27.6059	27.0597	27.5968	27.4071	27.1862	27.5829	27.6059	27.0597	RAB9A	UID2811
0.341707	31.8169	1.1864	0.275076	0.68567	-5.87872	31.7525	31.6272	31.5586	32.5057	32.0848	31.3729	31.7525	31.6272	31.5586	32.5057	32.0848	31.3729	RAB27A	UID2813
0.194912	25.808	0.915051	0.391315	0.750245	-6.15362	25.8629	25.5015	25.7673	26.2773	25.7982	25.6409	25.8629	25.5015	25.7673	26.2773	25.7982	25.6409	DAP	UID2815
-0.249205	29.5694	-1.60669	0.153207	0.588381	-5.36932	29.7669	29.6233	29.6919	29.2896	29.4104	29.6344	29.7669	29.6233	29.6919	29.2896	29.4104	29.6344	DAP3	UID2816
0.0132328	28.2002	0.0541254	0.958384	0.988101	-6.59597	28.0493	28.2392	28.2922	27.8243	28.7026	28.0936	28.0493	28.2392	28.2922	27.8243	28.7026	28.0936	SMARCA2	UID2817
0.220052	30.6996	1.55898	0.164008	0.598165	-5.4311	30.531	30.7122	30.5254	30.7997	30.7578	30.8713	30.531	30.7122	30.5254	30.7997	30.7578	30.8713	IDH3G	UID2818
-0.0693022	29.9627	-0.346436	0.739438	0.910546	-6.53067	29.9796	30.22	29.7924	29.8868	30.2138	29.6834	29.9796	30.22	29.7924	29.8868	30.2138	29.6834	GALK1	UID2819
0.294352	31.6241	2.13293	0.0713247	0.495576	-4.64626	31.5006	31.3968	31.5335	31.7038	31.7654	31.8447	31.5006	31.3968	31.5335	31.7038	31.7654	31.8447	SSR4	UID2820
0.0436863	31.7953	0.224022	0.829291	0.941953	-6.56948	31.9797	31.497	31.8436	31.9986	31.5824	31.8702	31.9797	31.497	31.8436	31.9986	31.5824	31.8702	BCAP31	UID2821
0.0684914	30.9018	0.403333	0.699027	0.894867	-6.50716	30.8847	30.7309	30.9871	30.7623	30.8781	31.1678	30.8847	30.7309	30.9871	30.7623	30.8781	31.1678	PSMD7	UID2824
-0.203138	27.8391	-1.0827	0.315666	0.703027	-5.98973	27.6602	27.9901	28.1715	27.863	27.557	27.7925	27.6602	27.9901	28.1715	27.863	27.557	27.7925	STAT5B	UID2826
2.02379	27.6961	2.90783	0.0233524	0.380355	-3.53092	NA	NA	28.3727	28.386	28.4722	29.2658	25.6947	25.9852	28.3727	28.386	28.4722	29.2658	VAMP7	UID2828
-0.35767	30.1633	-1.97666	0.0896258	0.517814	-4.86708	30.2027	30.4569	30.3667	29.7788	29.9086	30.266	30.2027	30.4569	30.3667	29.7788	29.9086	30.266	RPS6KA3	UID2829
-0.171317	32.8073	-0.943212	0.37772	0.742546	-6.12754	32.9321	33.016	32.7307	32.6202	33.0011	32.5436	32.9321	33.016	32.7307	32.6202	33.0011	32.5436	HDGF	UID2831
-0.343674	30.2254	-1.70543	0.132935	0.573163	-5.23898	30.2313	30.7645	30.196	29.9683	30.2133	29.9792	30.2313	30.7645	30.196	29.9683	30.2133	29.9792	NDUFA8	UID2833
0.1376	32.9976	0.573205	0.584869	0.844276	-6.41711	32.8112	33.2484	32.7268	32.6584	33.3376	33.2031	32.8112	33.2484	32.7268	32.6584	33.3376	33.2031	HNRNPA3	UID2834
0.29797	37.0966	1.69964	0.13405	0.573163	-5.24671	36.8798	37.1329	36.8301	37.3286	37.4001	37.008	36.8798	37.1329	36.8301	37.3286	37.4001	37.008	PGD	UID2835
0.654204	35.2186	3.84519	0.00663227	0.251266	-2.23825	35.0335	34.6156	35.0256	35.4765	35.5718	35.5889	35.0335	34.6156	35.0256	35.4765	35.5718	35.5889	HNRNPM	UID2836
-0.518718	30.2563	-1.38365	0.20998	0.644534	-5.65017	30.5864	30.4646	30.4959	29.4473	29.6376	30.9058	30.5864	30.4646	30.4959	29.4473	29.6376	30.9058	KPNA2	UID2837
-0.627608	28.1127	-1.43399	0.195714	0.629923	-5.58866	27.9088	29.2811	28.0897	27.1384	28.2336	28.0248	27.9088	29.2811	28.0897	27.1384	28.2336	28.0248	NCBP2	UID2839
-0.15341	28.9714	-0.90614	0.395693	0.753079	-6.16175	29.0264	28.8571	29.2608	28.748	29.0143	28.9218	29.0264	28.8571	29.2608	28.748	29.0143	28.9218	RAP1GDS1	UID2840
0.400435	34.4941	2.70584	0.0310932	0.400507	-3.82112	34.3337	34.1706	34.3774	34.8015	34.7056	34.5758	34.3337	34.1706	34.3774	34.8015	34.7056	34.5758	ARHGDIB	UID2841
0.232344	28.5172	0.976169	0.362268	0.735661	-6.09625	28.2071	28.3023	28.6936	28.4231	29.0597	28.4173	28.2071	28.3023	28.6936	28.4231	29.0597	28.4173	AGFG1	UID2842
-0.217028	32.0085	-1.09718	0.309721	0.702772	-5.97465	32.248	32.2611	31.8418	31.6903	32.157	31.8525	32.248	32.2611	31.8418	31.6903	32.157	31.8525	HNRNPF	UID2843
-0.310757	30.1654	-0.82457	0.437451	0.776861	-6.23319	30.3658	30.3599	30.2365	29.5043	29.5971	30.9285	30.3658	30.3599	30.2365	29.5043	29.5971	30.9285	MSH6	UID2845
0.0125563	29.3997	0.0357239	0.972524	0.992644	-6.5969	29.5158	29.254	29.4103	28.8892	29.0917	30.2369	29.5158	29.254	29.4103	28.8892	29.0917	30.2369	KIF11	UID2846
0.230363	30.6945	1.27062	0.245416	0.673041	-5.78374	30.365	30.5339	30.839	30.9029	30.8923	30.6338	30.365	30.5339	30.839	30.9029	30.8923	30.6338	SMS	UID2848
0.131336	32.4639	0.348518	0.737943	0.910546	-6.52987	32.4235	32.3704	32.4008	32.9676	33.0145	31.6066	32.4235	32.3704	32.4008	32.9676	33.0145	31.6066	HK2	UID2849
0.291595	32.2073	1.10254	0.307541	0.702482	-5.96902	32.1193	32.0129	32.0523	32.6494	32.6546	31.7553	32.1193	32.0129	32.0523	32.6494	32.6546	31.7553	HK3	UID2850
-0.210962	29.1437	-1.50898	0.176079	0.61361	-5.4949	29.1857	29.322	29.2399	29.0649	29.1109	28.9389	29.1857	29.322	29.2399	29.0649	29.1109	28.9389	THOP1	UID2851
-0.0439386	33.5508	-0.227081	0.827006	0.941953	-6.56871	33.5604	33.6398	33.5182	33.4447	33.8795	33.2623	33.5604	33.6398	33.5182	33.4447	33.8795	33.2623	CAPZA1	UID2852
-0.00602023	30.0591	-0.0430562	0.966888	0.990698	-6.59657	30.1236	30.05	30.0128	30.1122	30.1125	29.9436	30.1236	30.05	30.0128	30.1122	30.1125	29.9436	NUP98	UID2853
-0.208817	30.0181	-0.96365	0.36808	0.736297	-6.10823	30.3983	29.8658	30.1035	30.1622	29.9783	29.6006	30.3983	29.8658	30.1035	30.1622	29.9783	29.6006	SLC25A1	UID2855
-0.0414189	31.4644	-0.218001	0.833796	0.94217	-6.57097	31.544	31.3576	31.5538	31.2181	31.3396	31.7735	31.544	31.3576	31.5538	31.2181	31.3396	31.7735	PPP5C	UID2856
0.368114	29.8276	1.65179	0.143611	0.581373	-5.31019	29.4362	29.8605	29.6339	30.0639	30.3317	29.6393	29.4362	29.8605	29.6339	30.0639	30.3317	29.6393	ARFIP1	UID2857
-0.276199	26.4676	-1.29633	0.236926	0.665465	-5.75394	26.4277	26.9874	26.4019	26.12	NA	26.3817	26.4277	26.9874	26.4019	26.12	26.4866	26.3817	NUBP1	UID2858
0.327597	34.0401	2.28082	0.0574704	0.470759	-4.43461	34.0154	33.7572	33.8562	34.1678	34.2381	34.2057	34.0154	33.7572	33.8562	34.1678	34.2381	34.2057	ACLY	UID2859
0.0462036	29.2559	0.208367	0.841018	0.946113	-6.57326	29.2396	29.2693	29.1896	28.8533	29.328	29.6558	29.2396	29.2693	29.1896	28.8533	29.328	29.6558	METAP1	UID2860
0.398821	31.2198	2.74219	0.0295221	0.396801	-3.76873	31.0414	31.1311	30.8886	31.4727	31.4532	31.3316	31.0414	31.1311	30.8886	31.4727	31.4532	31.3316	SUCLG1	UID2861
0.456381	29.1028	1.8063	0.114873	0.566882	-5.10276	28.5537	28.7607	29.3096	29.4445	29.5524	28.9961	28.5537	28.7607	29.3096	29.4445	29.5524	28.9961	MVD	UID2862
0.912499	26.8194	1.78485	0.118505	0.570133	-5.13196	26.9513	27.0216	NA	27.0811	27.6113	27.1346	26.9513	27.0216	25.1166	27.0811	27.6113	27.1346	PGGT1B	UID2863
-0.117081	32.289	-0.814077	0.443044	0.777458	-6.24198	32.2663	32.3065	32.4698	32.1742	32.1915	32.3256	32.2663	32.3065	32.4698	32.1742	32.1915	32.3256	COPB1	UID2865
-0.0512771	32.5721	-0.389723	0.708604	0.899138	-6.5131	32.5775	32.6353	32.5805	32.5504	32.5557	32.5333	32.5775	32.6353	32.5805	32.5504	32.5557	32.5333	COPA	UID2866
-0.166046	32.3246	-0.942498	0.37806	0.742546	-6.12821	32.4734	32.4961	32.2533	32.0637	32.1578	32.5032	32.4734	32.4961	32.2533	32.0637	32.1578	32.5032	CTSC	UID2867
-0.277908	29.5213	-1.70002	0.133977	0.573163	-5.2462	29.6966	29.7156	29.5687	29.1889	29.3568	29.6015	29.6966	29.7156	29.5687	29.1889	29.3568	29.6015	HCCS	UID2868
0.32059	30.3824	1.83963	0.109442	0.555104	-5.05716	30.2466	30.2563	30.1633	30.3822	30.408	30.8378	30.2466	30.2563	30.1633	30.3822	30.408	30.8378	SEC24C	UID2872
0.151541	33.2683	0.57144	0.585999	0.844276	-6.41819	33.346	32.9681	33.2635	33.6582	33.5862	32.7878	33.346	32.9681	33.2635	33.6582	33.5862	32.7878	SUB1	UID2873
0.0418141	32.5498	0.299947	0.773137	0.920008	-6.54732	32.4579	32.5711	32.5577	32.4695	32.6453	32.5973	32.4579	32.5711	32.5577	32.4695	32.6453	32.5973	RARS	UID2875
0.230443	33.0231	1.64508	0.145001	0.584131	-5.31902	32.9382	32.828	32.9573	33.1304	33.2324	33.0521	32.9382	32.828	32.9573	33.1304	33.2324	33.0521	YARS	UID2876
-0.182861	31.1397	-1.13474	0.294719	0.693996	-5.93487	31.2675	31.312	31.114	30.8418	31.0988	31.2043	31.2675	31.312	31.114	30.8418	31.0988	31.2043	USP14	UID2877
0.114238	27.8559	0.377184	0.717478	0.902618	-6.51839	27.625	27.8915	27.8798	27.387	27.7857	28.5663	27.625	27.8915	27.8798	27.387	27.7857	28.5663	BCAT1	UID2878
0.205439	30.1341	0.967972	0.366065	0.736297	-6.10411	29.9214	30.1734	29.9994	30.0038	30.0602	30.6465	29.9214	30.1734	29.9994	30.0038	30.0602	30.6465	ATP1B3	UID2879
0.0609146	28.7122	0.341057	0.743308	0.910636	-6.53272	28.5134	28.716	28.8158	28.67	28.9987	28.5593	28.5134	28.716	28.8158	28.67	28.9987	28.5593	RAD23A	UID2880
0.148118	29.8169	0.702717	0.505462	0.810683	-6.32949	29.7845	29.5439	29.9002	30.1287	29.5177	30.0266	29.7845	29.5439	29.9002	30.1287	29.5177	30.0266	RAD23B	UID2881
0.164451	31.3466	0.454592	0.663493	0.878519	-6.48308	31.1432	31.1938	31.4563	30.667	31.464	32.1555	31.1432	31.1938	31.4563	30.667	31.464	32.1555	ALDH18A1	UID2884
-0.229044	34.3161	-1.52108	0.173086	0.608226	-5.47955	34.3158	34.4882	34.4877	34.1103	34.3592	34.1351	34.3158	34.4882	34.4877	34.1103	34.3592	34.1351	NAPA	UID2885
-0.42896	31.822	-1.66648	0.140608	0.579204	-5.29077	32.035	32.1796	31.8951	31.7788	31.98	31.0639	32.035	32.1796	31.8951	31.7788	31.98	31.0639	AIF1	UID2887
-0.0100783	31.4917	-0.0550837	0.957648	0.988101	-6.59591	31.3954	31.5443	31.5506	31.2596	31.4062	31.7942	31.3954	31.5443	31.5506	31.2596	31.4062	31.7942	EIF5	UID2888
0.157356	30.4243	0.849856	0.424181	0.770988	-6.21162	30.4247	30.051	30.5612	30.615	30.3522	30.5419	30.4247	30.051	30.5612	30.615	30.3522	30.5419	PSMD4	UID2889
-0.122025	28.5592	-0.585889	0.576783	0.83944	-6.40923	28.9727	28.4015	28.4863	28.6601	28.559	28.2754	28.9727	28.4015	28.4863	28.6601	28.559	28.2754	DRG2	UID2890
0.221416	33.8477	1.33516	0.224592	0.656117	-5.70829	33.7508	33.6837	33.7765	33.8616	33.7969	34.2168	33.7508	33.6837	33.7765	33.8616	33.7969	34.2168	CSE1L	UID2892
0.0916858	35.6862	0.595445	0.570733	0.837709	-6.40319	35.6164	35.7453	35.5594	35.5499	35.8189	35.8273	35.6164	35.7453	35.5594	35.5499	35.8189	35.8273	VCP	UID2893
-1.4129	28.0211	-1.51174	0.175392	0.612778	-5.4914	28.9256	28.7529	28.5041	NA	28.4268	28.6068	28.9256	28.7529	28.5041	24.9103	28.4268	28.6068	MFAP1	UID2894
0.306761	33.5986	2.17647	0.0669274	0.484937	-4.58417	33.4395	33.4062	33.4901	33.8654	33.7487	33.6419	33.4395	33.4062	33.4901	33.8654	33.7487	33.6419	HADHB	UID2895
0.223749	30.8487	1.34825	0.220562	0.65514	-5.69271	30.6561	30.8694	30.6851	30.7812	31.1772	30.9234	30.6561	30.8694	30.6851	30.7812	31.1772	30.9234	MANF	UID2896
-0.184323	29.7407	-1.19525	0.271824	0.684119	-5.86894	29.813	29.8519	29.8337	29.6019	29.8517	29.492	29.813	29.8519	29.8337	29.6019	29.8517	29.492	NCKAP1L	UID2897
-0.377087	26.0466	-1.41631	0.200622	0.636702	-5.61039	26.1661	26.179	26.3604	25.5563	NA	26.4513	26.1661	26.179	26.3604	25.5563	25.5667	26.4513	ELL	UID2898
0.254499	28.3731	1.03989	0.333786	0.717111	-6.0335	28.1705	28.4639	28.1033	28.1541	28.978	28.3691	28.1705	28.4639	28.1033	28.1541	28.978	28.3691	CASP7	UID2899
0.0829203	31.9122	0.451513	0.665602	0.878519	-6.4846	32.1159	31.6392	31.8571	32.1476	31.87	31.8434	32.1159	31.6392	31.8571	32.1476	31.87	31.8434	ADK	UID2900
-0.276528	30.3436	-1.30895	0.232855	0.661808	-5.73919	30.3942	30.6633	30.3882	30.5752	30.1386	29.9024	30.3942	30.6633	30.3882	30.5752	30.1386	29.9024	ADAR	UID2901
-0.19135	30.8285	-1.17407	0.279661	0.68567	-5.89227	30.7279	31.1598	30.885	30.7317	30.7618	30.705	30.7279	31.1598	30.885	30.7317	30.7618	30.705	SEC13	UID2903
0.0776638	31.3667	0.332626	0.749389	0.912503	-6.53586	31.4784	31.617	30.8883	31.2817	31.6424	31.2926	31.4784	31.617	30.8883	31.2817	31.6424	31.2926	HNRNPH2	UID2904
0.09613	28.099	0.535448	0.609318	0.855303	-6.43963	28.0458	27.9076	28.1993	28.0972	27.9385	28.4054	28.0458	27.9076	28.1993	28.0972	27.9385	28.4054	OXCT1	UID2905
-0.233437	32.2045	-1.30614	0.233755	0.662124	-5.74248	32.3805	32.3145	32.2689	31.8065	32.1117	32.3453	32.3805	32.3145	32.2689	31.8065	32.1117	32.3453	EIF3B	UID2906
-0.566638	30.8223	-3.22914	0.0149601	0.340851	-3.07591	30.9263	31.2827	31.1078	30.6273	30.6756	30.3141	30.9263	31.2827	31.1078	30.6273	30.6756	30.3141	BID	UID2907
-0.025306	32.4609	-0.185101	0.858525	0.956341	-6.57838	32.3762	32.5419	32.5026	32.4716	32.4555	32.4175	32.3762	32.5419	32.5026	32.4716	32.4555	32.4175	MARS	UID2909
-0.0377303	30.9088	-0.227549	0.826656	0.941953	-6.56859	30.8829	31.1401	30.76	30.7783	30.8657	31.0258	30.8829	31.1401	30.76	30.7783	30.8657	31.0258	EIF6	UID2913
0.0956801	28.9828	0.406714	0.696656	0.893014	-6.50566	29.048	29.0321	28.7247	29.4343	28.6272	29.0303	29.048	29.0321	28.7247	29.4343	28.6272	29.0303	CTBP2	UID2914
-0.08027	28.0374	-0.351524	0.735786	0.910546	-6.52871	27.9746	28.327	27.9309	27.7087	28.4062	27.8768	27.9746	28.327	27.9309	27.7087	28.4062	27.8768	PEX3	UID2915
-0.403236	26.832	-2.05711	0.0796857	0.502282	-4.75385	27.3275	27.0633	26.71	26.6216	26.7503	26.5192	27.3275	27.0633	26.71	26.6216	26.7503	26.5192	STX17	UID2917
0.17003	28.8341	0.680274	0.51871	0.817986	-6.34579	29.004	28.2809	28.9625	28.9926	29.1349	28.63	29.004	28.2809	28.9625	28.9926	29.1349	28.63	TMEM33	UID2919
-0.290923	29.0562	-1.58718	0.157541	0.591699	-5.39469	28.9506	29.3445	29.3098	28.844	28.7604	29.1278	28.9506	29.3445	29.3098	28.844	28.7604	29.1278	NUP107	UID2921
0.187922	25.9739	0.990831	0.355552	0.730177	-6.08207	25.7481	26.0132	25.8785	25.7432	NA	26.2447	25.7481	26.0132	25.8785	25.7432	26.2156	26.2447	EEFSEC	UID2922
0.657365	32.0871	1.7791	0.119497	0.570133	-5.13976	31.8825	31.8969	31.4959	32.8974	32.7965	31.5534	31.8825	31.8969	31.4959	32.8974	32.7965	31.5534	MTPN	UID2924
1.20766	30.6045	3.15382	0.0165863	0.353095	-3.18166	29.788	30.2059	30.008	30.3052	31.7517	31.568	29.788	30.2059	30.008	30.3052	31.7517	31.568	DEFA3;DEFA1	UID2925
-2.58642	26.6313	-4.81535	0.00206638	0.160619	-1.03595	28.0541	28.2865	27.433	NA	NA	NA	28.0541	28.2865	27.433	24.3882	26.5337	25.0925	SEC61G	UID2926
-0.317117	36.1166	-2.00061	0.0865452	0.516366	-4.83349	36.1924	36.4988	36.1344	36.0163	35.9099	35.948	36.1924	36.4988	36.1344	36.0163	35.9099	35.948	TPI1	UID2927
-0.0630411	31.2601	-0.292934	0.778269	0.922008	-6.54963	31.2264	31.3657	31.2827	30.9188	31.1133	31.6535	31.2264	31.3657	31.2827	30.9188	31.1133	31.6535	EIF3E	UID2928
-0.451304	29.3128	-1.9854	0.0884894	0.517814	-4.85483	29.566	29.1582	29.8912	28.9771	28.9597	29.3247	29.566	29.1582	29.8912	28.9771	28.9597	29.3247	SEC61B	UID2929
0.526251	29.169	2.16954	0.0676084	0.48725	-4.59406	29.2248	28.4207	29.072	29.6343	29.3	29.362	29.2248	28.4207	29.072	29.6343	29.3	29.362	PTEN	UID2930
-1.88017	26.9207	-2.22208	0.0626133	0.479133	-4.51891	27.5653	28.1591	27.8579	NA	NA	28.0572	27.5653	28.1591	27.8579	24.4337	25.4508	28.0572	UBE2G2	UID2933
-0.141672	33.4703	-0.756296	0.474736	0.792128	-6.28874	33.4998	33.509	33.6146	33.1408	33.3336	33.7239	33.4998	33.509	33.6146	33.1408	33.3336	33.7239	EIF4A1	UID2935
0.0814687	32.659	0.468838	0.653776	0.875238	-6.4759	32.6583	32.5695	32.6269	32.6441	32.4768	32.9783	32.6583	32.5695	32.6269	32.6441	32.4768	32.9783	RPS20	UID2936
0.1223	29.2292	0.615059	0.558435	0.834439	-6.39052	29.0679	29.0664	29.3698	29.3416	28.9774	29.5521	29.0679	29.0664	29.3698	29.3416	28.9774	29.5521	PRPS1	UID2937
0.0834624	32.0763	0.369651	0.722833	0.904038	-6.52149	31.8366	32.3473	31.9199	32.2467	32.3474	31.7601	31.8366	32.3473	31.9199	32.2467	32.3474	31.7601	CDC42	UID2938
-0.54302	27.6904	-1.13671	0.29395	0.693996	-5.93277	27.7686	27.7521	28.365	NA	27.7054	28.2234	27.7686	27.7521	28.365	26.3278	27.7054	28.2234	DSTN	UID2939
0.749301	28.7186	4.03731	0.00520622	0.239784	-1.9883	28.0453	28.4525	28.534	29.1115	29.2261	28.942	28.0453	28.4525	28.534	29.1115	29.2261	28.942	GMFB	UID2940
0.0645797	29.9887	0.225844	0.827929	0.941953	-6.56902	29.7401	29.819	30.3102	29.8618	29.6347	30.5665	29.7401	29.819	30.3102	29.8618	29.6347	30.5665	RAB8A	UID2941
-0.0599003	30.1483	-0.408368	0.695498	0.892564	-6.50492	30.2854	30.1204	30.129	30.2553	30.0424	30.0574	30.2854	30.1204	30.129	30.2553	30.0424	30.0574	SPCS3	UID2942
-0.0261468	30.9571	-0.177399	0.864339	0.958659	-6.57995	31.0194	30.8829	31.0081	30.992	31.0478	30.7922	31.0194	30.8829	31.0081	30.992	31.0478	30.7922	SRP54	UID2943
-0.100803	29.2864	-0.510322	0.625895	0.863051	-6.45384	29.3496	29.449	29.2119	28.9008	29.5218	29.2854	29.3496	29.449	29.2119	28.9008	29.5218	29.2854	RAB2A	UID2945
0.606445	28.4465	1.49438	0.179755	0.6191	-5.51334	28.4179	27.3948	28.6172	29.3694	28.2444	28.6353	28.4179	27.3948	28.6172	29.3694	28.2444	28.6353	RAB5B	UID2946
-0.63757	26.4529	-1.77017	0.121054	0.570133	-5.15187	26.5949	26.476	27.2441	25.4996	26.1283	26.7744	26.5949	26.476	27.2441	25.4996	26.1283	26.7744	CKS1B	UID2947
1.34e-05	31.3298	9.21e-05	0.999929	0.999929	-6.59762	31.3692	31.1933	31.4269	31.3868	31.3562	31.2464	31.3692	31.1933	31.4269	31.3868	31.3562	31.2464	RAB10	UID2948
-0.930909	25.4826	-1.4957	0.17942	0.6191	-5.51168	26.1141	25.1739	26.5562	26.377	24.4475	24.227	26.1141	25.1739	26.5562	26.377	24.4475	24.227	CXCR4	UID2949
-0.118021	30.8721	-0.559787	0.593493	0.848147	-6.42527	30.7503	31.307	30.7361	30.8402	30.9832	30.616	30.7503	31.307	30.7361	30.8402	30.9832	30.616	UBE2M	UID2950
-0.184628	30.3699	-1.12227	0.299633	0.696671	-5.94818	30.6038	30.2432	30.5396	30.1405	30.3372	30.355	30.6038	30.2432	30.5396	30.1405	30.3372	30.355	UBE2K	UID2951
-0.4067	33.1059	-2.84064	0.0256726	0.384874	-3.62718	33.3608	33.1776	33.3893	32.9357	32.9451	32.8269	33.3608	33.1776	33.3893	32.9357	32.9451	32.8269	UBE2N;UBE2NL	UID2952
-0.0796555	31.8326	-0.368518	0.72364	0.904736	-6.52196	31.8077	31.9841	31.8257	31.7035	32.2069	31.4681	31.8077	31.9841	31.8257	31.7035	32.2069	31.4681	RAB14	UID2953
-0.0505145	34.1563	-0.268341	0.796358	0.930301	-6.55731	34.1396	34.3157	34.0893	33.9338	34.4549	34.0044	34.1396	34.3157	34.0893	33.9338	34.4549	34.0044	ACTR3	UID2954
0.073326	33.7615	0.455815	0.662656	0.878519	-6.48247	33.8965	33.6601	33.618	33.8693	33.8996	33.6256	33.8965	33.6601	33.618	33.8693	33.8996	33.6256	ACTR2	UID2955
0.0880553	31.1251	0.43685	0.675693	0.882389	-6.49172	30.8519	31.0399	31.3513	30.9347	31.4123	31.1603	30.8519	31.0399	31.3513	30.9347	31.4123	31.1603	ACTR1A	UID2956
-0.0142074	31.4108	-0.102373	0.9214	0.976229	-6.59172	31.376	31.536	31.3416	31.4262	31.3865	31.3983	31.376	31.536	31.3416	31.4262	31.3865	31.3983	COPS2	UID2957
0.414364	32.3638	2.46498	0.0439711	0.445044	-4.16905	32.1213	32.3251	32.0237	32.6549	32.6975	32.3607	32.1213	32.3251	32.0237	32.6549	32.6975	32.3607	ARF1;ARF3	UID2958
-0.118013	31.2016	-0.510222	0.62596	0.863051	-6.45389	31.1155	31.2512	31.4151	30.9717	30.8509	31.6051	31.1155	31.2512	31.4151	30.9717	30.8509	31.6051	ABCE1	UID2959
-0.0151702	32.2753	-0.102468	0.921328	0.976229	-6.59171	32.3433	32.3729	32.1325	32.3668	32.2021	32.2342	32.3433	32.3729	32.1325	32.3668	32.2021	32.2342	RAP1B	UID2960
-0.989732	28.2362	-1.16746	0.282148	0.685879	-5.8995	29.0004	28.8825	28.3102	NA	29.1427	28.4499	29.0004	28.8825	28.3102	25.6313	29.1427	28.4499	RAP2B	UID2961
0.820291	25.7089	2.60441	0.0359568	0.411242	-3.96754	NA	NA	25.9796	25.974	26.0355	26.3477	25.1401	24.7766	25.9796	25.974	26.0355	26.3477	MAX	UID2962
-0.0258125	33.8191	-0.137134	0.894878	0.966638	-6.58705	33.7281	33.82	33.9479	33.4923	33.8742	34.0522	33.7281	33.82	33.9479	33.4923	33.8742	34.0522	RPS3A	UID2963
0.316393	29.9335	1.44889	0.191662	0.625204	-5.57022	30.1507	29.7524	29.4228	29.913	30.178	30.1841	30.1507	29.7524	29.4228	29.913	30.178	30.1841	RPL26	UID2964
-0.104024	31.2489	-0.483402	0.643916	0.870479	-6.46836	31.3703	31.1338	31.3987	30.8312	31.2115	31.5481	31.3703	31.1338	31.3987	30.8312	31.2115	31.5481	PSME3	UID2965
-0.155838	32.8418	-0.913664	0.391994	0.75036	-6.15489	32.8605	33.0247	32.8739	32.5554	32.7244	33.0118	32.8605	33.0247	32.8739	32.5554	32.7244	33.0118	RPL15	UID2966
-0.376655	28.868	-1.54937	0.166266	0.599691	-5.44343	29.2234	29.3878	28.5577	28.6056	28.8508	28.5825	29.2234	29.3878	28.5577	28.6056	28.8508	28.5825	MAGOH;MAGOHB	UID2967
0.226863	31.5543	1.02279	0.34125	0.721057	-6.05062	31.5567	31.4593	31.3066	31.5471	31.3569	32.0993	31.5567	31.4593	31.3066	31.5471	31.3569	32.0993	RPL27	UID2968
0.0433294	27.5608	0.225131	0.828462	0.941953	-6.5692	27.1753	27.7252	27.7169	27.6048	27.5199	27.6227	27.1753	27.7252	27.7169	27.6048	27.5199	27.6227	PCBD1	UID2969
-0.127377	31.6153	-0.472841	0.651058	0.874409	-6.47385	31.3843	32.0962	31.5564	31.3306	31.9934	31.3307	31.3843	32.0962	31.5564	31.3306	31.9934	31.3307	RHOA	UID2970
0.38295	32.4519	1.94128	0.0943764	0.522625	-4.91652	32.3327	32.1374	32.3111	32.3575	32.9842	32.5883	32.3327	32.1374	32.3111	32.3575	32.9842	32.5883	HSPE1	UID2971
-1.00555	28.6023	-4.00919	0.00539211	0.239784	-2.02452	28.9983	29.2897	29.0272	28.2992	28.423	27.5764	28.9983	29.2897	29.0272	28.2992	28.423	27.5764	LYZ	UID2972
-0.104312	30.8958	-0.741675	0.482994	0.795944	-6.30011	30.9875	30.9369	30.9195	30.751	30.8114	30.9685	30.9875	30.9369	30.9195	30.751	30.8114	30.9685	VBP1	UID2973
-0.513311	33.7281	-2.13032	0.0715973	0.495999	-4.64998	34.2965	33.5797	34.0781	33.7662	33.4233	33.2249	34.2965	33.5797	34.0781	33.7662	33.4233	33.2249	B2M	UID2974
0.207997	30.5694	1.21243	0.265601	0.684119	-5.84981	30.5565	30.1829	30.6568	30.706	30.6687	30.6455	30.5565	30.1829	30.6568	30.706	30.6687	30.6455	UFM1	UID2976
-0.259884	27.3247	-1.42445	0.198349	0.634473	-5.6004	27.3318	27.4013	27.631	27.0876	27.025	27.4718	27.3318	27.4013	27.631	27.0876	27.025	27.4718	DCAF7	UID2977
0.0457425	28.5353	0.300422	0.77279	0.920008	-6.54717	28.7165	28.4063	28.4145	28.5643	28.553	28.5573	28.7165	28.4063	28.4145	28.5643	28.553	28.5573	WDR5	UID2978
-0.108981	32.4645	-0.466882	0.655106	0.875435	-6.4769	32.6599	32.3863	32.5109	32.8841	32.2389	32.107	32.6599	32.3863	32.5109	32.8841	32.2389	32.107	NUTF2	UID2979
0.17194	33.9763	1.14428	0.291006	0.692663	-5.92463	34.0426	33.8736	33.7548	34.1131	33.9639	34.1099	34.0426	33.8736	33.7548	34.1131	33.9639	34.1099	HNRNPK	UID2980
0.101406	33.7183	0.520737	0.618994	0.859268	-6.44802	33.5996	33.4511	33.9522	33.978	33.5762	33.7528	33.5996	33.4511	33.9522	33.978	33.5762	33.7528	YWHAG	UID2981
-0.127299	29.1153	-0.593751	0.571803	0.837709	-6.40427	28.9403	29.6032	28.9934	28.974	29.179	29.0019	28.9403	29.6032	28.9934	28.974	29.179	29.0019	TIMM10	UID2982
0.010011	32.6104	0.0513695	0.960501	0.988101	-6.59613	32.5406	32.8536	32.4219	32.3482	32.8109	32.687	32.5406	32.8536	32.4219	32.3482	32.8109	32.687	RPS7	UID2983
0.132242	30.7016	0.825121	0.437159	0.776861	-6.23273	30.794	30.5956	30.5169	30.9089	30.7908	30.6035	30.794	30.5956	30.5169	30.9089	30.7908	30.6035	PPP1CA	UID2984
0.135446	29.3039	0.600543	0.567522	0.837694	-6.39993	29.1853	29.5228	29.0004	29.3993	29.6778	29.0378	29.1853	29.5228	29.0004	29.3993	29.6778	29.0378	PPP1CB	UID2985
-0.0346564	31.7517	-0.18474	0.858797	0.956351	-6.57846	31.6483	31.8618	31.797	31.4165	31.9645	31.8221	31.6483	31.8618	31.797	31.4165	31.9645	31.8221	PSMC1	UID2986
0.0941995	31.0307	0.689961	0.512964	0.815407	-6.33881	31.0214	31.0152	30.9142	31.0701	31.1475	31.0158	31.0214	31.0152	30.9142	31.0701	31.1475	31.0158	PSMC5	UID2987
-0.125538	33.0468	-0.68043	0.518617	0.817986	-6.34568	33.2334	33.2695	32.8258	32.7984	33.057	33.0966	33.2334	33.2695	32.8258	32.7984	33.057	33.0966	RPS8	UID2988
-0.241044	32.0137	-1.33667	0.224124	0.656117	-5.70649	32.1263	32.2552	32.0213	31.6888	31.8108	32.18	32.1263	32.2552	32.0213	31.6888	31.8108	32.18	RPS16	UID2989
0.0703304	34.3273	0.44717	0.668584	0.879435	-6.48673	34.2714	34.2505	34.3545	34.444	34.4985	34.145	34.2714	34.2505	34.3545	34.444	34.4985	34.145	YWHAE	UID2991
0.258201	31.078	1.44474	0.192783	0.626027	-5.57536	31.0711	30.8724	30.9033	30.9151	31.3254	31.3809	31.0711	30.8724	30.9033	30.9151	31.3254	31.3809	RPS23	UID2992
-0.108519	32.6907	-0.682154	0.517591	0.817986	-6.34444	32.7768	32.7426	32.7154	32.5474	32.4931	32.8687	32.7768	32.7426	32.7154	32.5474	32.4931	32.8687	RPS18	UID2993
-0.205863	33.0752	-0.950187	0.374409	0.740873	-6.12099	33.2212	33.1166	33.1967	32.7445	32.7529	33.4195	33.2212	33.1166	33.1967	32.7445	32.7529	33.4195	RPS13	UID2994
0.0503194	32.1763	0.320192	0.758392	0.917238	-6.54036	32.2046	32.08	32.1689	32.0831	32.1044	32.4169	32.2046	32.08	32.1689	32.0831	32.1044	32.4169	RPS11	UID2995
-0.204905	28.1997	-1.11083	0.3042	0.699862	-5.9603	28.3402	28.3029	28.2633	28.0166	27.8538	28.4213	28.3402	28.3029	28.2633	28.0166	27.8538	28.4213	SNRPF	UID2997
3.27314	28.5335	2.89008	0.0239429	0.380355	-3.55632	NA	29.7976	NA	30.5503	30.232	29.728	25.3932	29.7976	25.5001	30.5503	30.232	29.728	LSM3	UID2998
0.229048	28.971	0.895109	0.401162	0.75604	-6.17172	29.1985	28.3588	29.012	29.2671	28.8249	29.1645	29.1985	28.3588	29.012	29.2671	28.8249	29.1645	LSM6	UID2999
-0.765878	31.8742	-3.00722	0.0203188	0.364612	-3.38915	32.762	31.9422	32.0671	31.4316	31.7382	31.3039	32.762	31.9422	32.0671	31.4316	31.7382	31.3039	SNRPD1	UID3000
-0.0298888	31.3844	-0.159768	0.877684	0.960328	-6.58328	31.5222	31.1685	31.5072	31.5244	31.1081	31.4759	31.5222	31.1685	31.5072	31.5244	31.1081	31.4759	SNRPD2	UID3001
-0.233571	31.0916	-0.634483	0.546415	0.829666	-6.37762	30.9281	31.5576	31.1395	30.6119	31.7931	30.5194	30.9281	31.5576	31.1395	30.6119	31.7931	30.5194	SNRPD3	UID3002
0.584722	33.3209	2.63797	0.0342653	0.411242	-3.91907	32.9983	33.3936	32.6936	33.8472	33.5028	33.4896	32.9983	33.3936	32.6936	33.8472	33.5028	33.4896	TMSB4X	UID3003
-0.0357108	29.3125	-0.165364	0.873444	0.960313	-6.58226	29.605	28.8926	29.4936	29.3696	29.2379	29.2765	29.605	28.8926	29.4936	29.3696	29.2379	29.2765	ARF6	UID3004
-0.0471509	32.9273	-0.210289	0.839575	0.945599	-6.57281	32.9751	32.8955	32.9819	32.668	32.6664	33.3767	32.9751	32.8955	32.9819	32.668	32.6664	33.3767	RPL7A	UID3006
-0.0799959	29.3474	-0.333438	0.748803	0.912503	-6.53556	29.5132	29.352	29.2969	29.2345	28.907	29.7806	29.5132	29.352	29.2969	29.2345	28.907	29.7806	ETF1	UID3008
-0.0938691	30.8719	-0.339589	0.744365	0.911227	-6.53327	31.1374	30.9406	30.6784	30.3463	30.7829	31.3456	31.1374	30.9406	30.6784	30.3463	30.7829	31.3456	CNBP	UID3009
-0.0339412	33.6961	-0.216284	0.835081	0.942378	-6.57138	33.697	33.7857	33.6565	33.4763	33.7216	33.8394	33.697	33.7857	33.6565	33.4763	33.7216	33.8394	RPS4X	UID3010
-0.042692	32.7622	-0.215904	0.835366	0.942378	-6.57147	32.6125	32.8722	32.8661	32.3989	32.8558	32.968	32.6125	32.8722	32.8661	32.3989	32.8558	32.968	RPS6	UID3012
0.137083	37.139	0.753924	0.476069	0.793118	-6.2906	37.0768	37.2936	36.8409	37.081	37.4073	37.1342	37.0768	37.2936	36.8409	37.081	37.4073	37.1342	HIST1H4A	UID3013
-0.2224	30.0606	-0.818694	0.440577	0.777458	-6.23813	29.6555	30.4057	30.4541	29.9382	29.6548	30.2551	29.6555	30.4057	30.4541	29.9382	29.6548	30.2551	RAB1A	UID3014
-0.157488	32.4541	-0.786618	0.457916	0.782632	-6.26456	32.6253	32.5422	32.4311	32.1042	32.2803	32.7417	32.6253	32.5422	32.4311	32.1042	32.2803	32.7417	RPL23	UID3015
0.0986481	30.6286	0.452195	0.665135	0.878519	-6.48427	30.345	31.0156	30.3773	30.7611	30.7265	30.5463	30.345	31.0156	30.3773	30.7611	30.7265	30.5463	RAP1A	UID3016
-0.0333334	32.7198	-0.106476	0.918264	0.975672	-6.59124	33.0306	32.2716	32.9072	32.2712	32.5891	33.2491	33.0306	32.2716	32.9072	32.2712	32.5891	33.2491	RPS25	UID3017
0.215484	30.4446	1.09187	0.311891	0.702772	-5.9802	30.4789	29.9607	30.5709	30.5758	30.482	30.5992	30.4789	29.9607	30.5709	30.5758	30.482	30.5992	RPS26;RPS26P11	UID3018
-0.335424	32.3134	-1.56146	0.16343	0.598165	-5.42791	32.4343	32.8864	32.1226	32.107	32.1465	32.1835	32.4343	32.8864	32.1226	32.107	32.1465	32.1835	RPS28	UID3019
0.00261488	31.022	0.00987836	0.992401	0.997728	-6.59756	30.9694	30.8929	31.1996	30.5046	31.0723	31.493	30.9694	30.8929	31.1996	30.5046	31.0723	31.493	FAU	UID3020
-0.118535	31.3775	-0.37078	0.72203	0.903685	-6.52103	31.1331	32.0424	31.1348	30.9438	31.7419	31.269	31.1331	32.0424	31.1348	30.9438	31.7419	31.269	GNB1	UID3021
-0.0299244	30.3787	-0.141596	0.891484	0.966128	-6.58635	30.4634	30.1589	30.5587	30.5561	30.003	30.5322	30.4634	30.1589	30.5587	30.5561	30.003	30.5322	GNB2	UID3023
-0.34706	33.5732	-1.7415	0.126184	0.57062	-5.19059	33.647	33.7731	33.82	33.0513	33.4434	33.7042	33.647	33.7731	33.82	33.0513	33.4434	33.7042	RPL10A	UID3024
0.0577575	31.8025	0.330609	0.750847	0.912561	-6.5366	31.7588	31.7492	31.8128	31.7816	31.5996	32.1128	31.7588	31.7492	31.8128	31.7816	31.5996	32.1128	RPL11	UID3025
0.0494608	32.0016	0.277634	0.789506	0.926973	-6.55449	31.9051	32.1194	31.906	31.8059	31.9835	32.2896	31.9051	32.1194	31.906	31.8059	31.9835	32.2896	RPL8	UID3026
0.301582	36.6763	1.20536	0.268144	0.684119	-5.85769	36.2522	37.0633	36.2609	36.6849	36.8641	36.9322	36.2522	37.0633	36.2609	36.6849	36.8641	36.9322	PPIA	UID3027
0.172	31.737	0.603432	0.565707	0.836713	-6.39808	31.3325	31.816	31.8045	31.7409	32.3617	31.3664	31.3325	31.816	31.8045	31.7409	32.3617	31.3664	FKBP1A	UID3028
-0.081459	28.8264	-0.219166	0.832924	0.942146	-6.57068	28.3364	29.5828	28.6822	28.4982	29.3094	28.5495	28.3364	29.5828	28.6822	28.4982	29.3094	28.5495	RPS27A	UID3029
-0.0853979	31.5179	-0.374073	0.719688	0.903349	-6.51968	31.6403	31.7561	31.2855	31.5433	31.7817	31.1007	31.6403	31.7561	31.2855	31.5433	31.7817	31.1007	GRB2	UID3031
-0.127455	29.9987	-0.522507	0.617826	0.858301	-6.44703	30.0364	30.4764	29.6743	29.6768	30.1418	29.9863	30.0364	30.4764	29.6743	29.6768	30.1418	29.9863	TRA2B	UID3032
0.264005	31.972	1.6045	0.153688	0.588381	-5.37218	31.7974	31.7992	31.9235	32.2992	32.1385	31.8744	31.7974	31.7992	31.9235	32.2992	32.1385	31.8744	RAC1	UID3033
0.0914639	30.3765	0.565911	0.589548	0.845385	-6.42157	30.3998	30.3074	30.285	30.6581	30.3342	30.2743	30.3998	30.3074	30.285	30.6581	30.3342	30.2743	AP2B1	UID3034
0.119246	34.9985	0.630487	0.548875	0.830045	-6.3803	34.8223	35.008	34.9864	35.2221	35.2317	34.7206	34.8223	35.008	34.9864	35.2221	35.2317	34.7206	YWHAZ	UID3036
0.488753	28.5457	1.91738	0.0977248	0.528907	-4.94978	27.8626	28.2638	28.7776	28.7666	28.6156	28.988	27.8626	28.2638	28.7776	28.7666	28.6156	28.988	PPP2R2A	UID3037
0.210332	28.881	1.44104	0.193788	0.628002	-5.57995	28.8517	28.7571	28.7186	28.8926	29.1349	28.9309	28.8517	28.7571	28.7186	28.8926	29.1349	28.9309	DYNLT1	UID3039
0.208379	31.1372	0.901078	0.398195	0.755076	-6.16634	31.0543	30.6384	31.4063	31.2151	31.0589	31.4501	31.0543	30.6384	31.4063	31.2151	31.0589	31.4501	RPS21	UID3040
-0.319253	33.0726	-1.44695	0.192185	0.625204	-5.57263	32.9794	33.4767	33.2408	32.5488	33.0715	33.1188	32.9794	33.4767	33.2408	32.5488	33.0715	33.1188	EIF5A;EIF5AL1	UID3041
-0.0421606	33.4457	-0.194505	0.851437	0.951068	-6.57639	33.5672	33.6518	33.1813	33.0983	33.4853	33.6902	33.5672	33.6518	33.1813	33.0983	33.4853	33.6902	GNB2L1	UID3042
0.265481	31.905	0.859616	0.419137	0.76667	-6.20316	32.1726	31.1995	31.9448	32.2286	31.6035	32.2813	32.1726	31.1995	31.9448	32.2286	31.6035	32.2813	TMSB10	UID3045
-0.198535	28.0052	-0.812749	0.443755	0.77757	-6.24309	27.8321	28.6044	27.8769	27.7146	28.0549	27.9483	27.8321	28.6044	27.8769	27.7146	28.0549	27.9483	YBX1	UID3047
0.0486701	31.4013	0.285845	0.783468	0.924318	-6.55191	31.3429	31.4414	31.3467	31.2565	31.3193	31.7012	31.3429	31.4414	31.3467	31.2565	31.3193	31.7012	CSNK2B-LY6G5B-1181;CSNK2B;CSNK2B-LY6G5B--991	UID3048
-0.328166	32.0042	-2.10739	0.0740385	0.498285	-4.68259	32.0596	32.2934	32.1519	31.6777	31.9769	31.8658	32.0596	32.2934	32.1519	31.6777	31.9769	31.8658	UBE2L3	UID3051
-0.309005	36.7977	-1.60248	0.154132	0.588841	-5.3748	36.8873	36.9711	36.9983	36.4352	36.4879	37.0065	36.8873	36.9711	36.9983	36.4352	36.4879	37.0065	EEF1A1;EEF1A1P5	UID3052
0.51131	32.405	2.82728	0.0261625	0.387523	-3.64636	32.0036	32.1854	32.259	32.3909	32.7047	32.8863	32.0036	32.1854	32.259	32.3909	32.7047	32.8863	TUBA4A	UID3054
-0.00603383	31.548	-0.0274797	0.978863	0.993734	-6.59719	31.6269	31.6718	31.3542	31.6423	31.8468	31.1457	31.6269	31.6718	31.3542	31.6423	31.8468	31.1457	PAFAH1B2	UID3056
-0.145962	29.2094	-0.668313	0.525859	0.823875	-6.35429	29.4901	29.1642	29.1928	28.7645	29.179	29.4659	29.4901	29.1642	29.1928	28.7645	29.179	29.4659	NOP14	UID3059
[truncated: 1,640 more rows]
